# Supplementary material for: Crystal structures of (E)-1-{3-[(5-fluoro-2-hy­droxy­benzyl­idene)amino]­phen­yl}ethanone and of a fourth polymorph of (E)-1-{3-[(2-hy­droxy-3-meth­oxy­benzyl­idene)amino]­phen­yl}ethanone
Source: Acta Crystallogr E Crystallogr Commun. 2017 Nov 7;73(Pt 12):1835–9. doi: 10.1107/S2056989017015985 (PMC5730235; doi:10.1107/S2056989017015985)
Supplement: Supplementary file 1 [file e-73-01835-sup1.cif]

##############################################################################
#                                                                            #
# This CIF contains the data in a paper accepted for publication in          #
# Acta Crystallographica Section E. It conforms to the requirements of       #
# Notes for Authors for Acta Crystallographica Section E, and has been       #
# peer reviewed under the auspices of the IUCr Commission on Journals.       #
#                                                                            #
# Full details of the Crystallographic Information File format               #
# are given in the paper "The Crystallographic Information File (CIF):       #
# a New Standard Archive File for Crystallography" by S. R. Hall, F. H.      #
# Allen and I. D. Brown [Acta Cryst. (1991), A47, 655-685].                  #
#                                                                            #
# The current version of the core CIF dictionary is obtainable from          #
# ftp://ftp.iucr.org/pub/cif_core.dic.                                       #
#                                                                            #
# Software is freely available for graphical display of the structure(s)     #
# in this CIF. For information consult the CIF software page                 #
# http://www.iucr.org/resources/cif/software.                                #
#                                                                            #
# This file may be used for bona fide research purposes within the           #
# scientific community so long as proper attribution is given to the journal # 
# article from which it was obtained.                                        #
#                                                                            #
##############################################################################
data_global
_audit_creation_method     'from SHELXL-2014'
_journal_date_recd_electronic     2017-10-28
_journal_date_accepted     2017-11-02
_journal_name_full     'Acta Crystallographica, Section E'
_journal_year     2017
_journal_volume     73
_journal_issue     12
_journal_page_first     1835
_journal_page_last     1839
_journal_paper_category     GO
_journal_paper_doi     10.1107/S2056989017015985
_journal_coeditor_code     SU5402
loop_
    _publ_contact_author_name
    _publ_contact_author_address
    _publ_contact_author_email
    'Yathirajan, Hemmige S.'
;
Department of Studies in Chemistry,
University of Mysore,
Manasagangotri, Mysuru-570 006,
India
;
 yathirajan@hotmail.com
    'Christopher Glidewell'
;
School of Chemistry,
University of St Andrews,
Fife KY16 9ST,
UK
;
 cg@st-andrews.ac.uk
_publ_contact_author_fax     ?
_publ_contact_author_phone     ?
_publ_section_title
;
Crystal structures of
(<i>E</i>)-1-{3-[(5-fluoro-2-hydroxybenzylidene)amino]phenyl}ethanone and of a
fourth polymorph of
(<i>E</i>)-1-{3-[(2-hydroxy-3-methoxybenzylidene)amino]phenyl}ethanone
;
loop_
    _publ_author_name
    _publ_author_footnote
    _publ_author_address
    'Girisha, Marisiddaiah' .
;  Department of Studies in Chemistry,
University of Mysore,
Manasagangotri, Mysuru 570 006,
India
;
    'Yathirajan, Hemmige S.' .
;  Department of Studies in Chemistry,
University of Mysore,
Manasagangotri, Mysuru 570 006,
India
;
    'Rathore, Ravindranath S.' .
; Centre for Biological Sciences (Bioinformatics),
  School of Earth, Biological and Environmental Sciences
  Central University of South Bihar,
  Patna 800 014,
  India
;
    'Glidewell, Christopher' .
;    School of Chemistry, University of St Andrews,
     St Andrews, Fife KY16 9ST, UK
;
_publ_section_synopsis
;
The molecules of the title compounds are effectively planar, apart from the
methyl H atoms. In the crystals, C---H...O hydrogen bonds link the molecules
into chains in one compound and into sheets in the other.
;
data_I
_audit_creation_method     SHELXL-2014
_chemical_name_systematic
;
(<i>E</i>)-1-{3-[(5-Fluoro-2-hydroxybenzylidene)amino]phenyl}ethanone
;
_chemical_name_common     ?
_chemical_formula_moiety     'C15 H12 F N O2'
_chemical_formula_sum     'C15 H12 F N O2'
_chemical_formula_iupac     'C15 H12 F N O2'
_chemical_formula_weight     257.26
_chemical_melting_point     ?
_shelx_space_group_comment
;
The symmetry employed for this shelxl refinement is uniquely defined
by the following loop, which should always be used as a source of
symmetry information in preference to the above space-group names.
They are only intended as comments.
;
_space_group_crystal_system     monoclinic
_space_group_name_H-M_alt     'P 21/n'
_space_group_name_Hall     '-P 2yn'
loop_
    _space_group_symop_operation_xyz
    'x, y, z'
    '-x+1/2, y+1/2, -z+1/2'
    '-x, -y, -z'
    'x-1/2, -y-1/2, z-1/2'
_cell_length_a     14.9527(5)
_cell_length_b     5.5152(2)
_cell_length_c     16.6918(5)
_cell_angle_alpha     90
_cell_angle_beta     114.739(2)
_cell_angle_gamma     90
_cell_volume     1250.19(7)
_cell_formula_units_Z     4
_cell_measurement_reflns_used     2452
_cell_measurement_theta_min     3.339
_cell_measurement_theta_max     72.521
_cell_measurement_temperature     294(2)
_exptl_crystal_description     block
_exptl_crystal_colour     yellow
_exptl_crystal_size_max     0.150
_exptl_crystal_size_mid     0.150
_exptl_crystal_size_min     0.100
_exptl_crystal_density_diffrn     1.367
_exptl_crystal_density_meas     ?
_exptl_crystal_density_method     ?
_exptl_crystal_F_000     536
_exptl_absorpt_coefficient_mu     0.843
_exptl_absorpt_correction_type     multi-scan
_exptl_absorpt_process_details
;
(SADABS; Bruker, 2016)
;
_shelx_estimated_absorpt_T_min     0.884
_shelx_estimated_absorpt_T_max     0.920
_exptl_absorpt_correction_T_min     0.848
_exptl_absorpt_correction_T_max     0.919
_exptl_special_details     ?
_diffrn_ambient_temperature     294(2)
_diffrn_radiation_type     CuK\a
_diffrn_radiation_wavelength     1.54178
_diffrn_radiation_monochromator     'multilayer mirror'
_diffrn_measurement_device_type     'Bruker APEX3'
_diffrn_measurement_method     '\f and \w scans'
_diffrn_detector_area_resol_mean     ?
_diffrn_reflns_number     15703
_diffrn_reflns_av_R_equivalents     0.0411
_diffrn_reflns_theta_min     3.339
_diffrn_reflns_theta_max     72.520
_diffrn_reflns_theta_full     67.679
_diffrn_measured_fraction_theta_max     0.990
_diffrn_measured_fraction_theta_full     0.992
_diffrn_reflns_limit_h_min     -18
_diffrn_reflns_limit_h_max     18
_diffrn_reflns_limit_k_min     -6
_diffrn_reflns_limit_k_max     6
_diffrn_reflns_limit_l_min     -20
_diffrn_reflns_limit_l_max     20
_diffrn_standards_number     0
_diffrn_standards_interval_count     0
_diffrn_standards_interval_time     0
_diffrn_standards_decay_%     0
_refine_special_details     ?
_reflns_number_total     2452
_reflns_number_gt     1764
_reflns_threshold_expression     'I > 2\s(I)'
_refine_ls_structure_factor_coef     Fsqd
_refine_ls_matrix_type     full
_refine_ls_R_factor_all     0.0677
_refine_ls_R_factor_gt     0.0463
_refine_ls_wR_factor_gt     0.1076
_refine_ls_wR_factor_ref     0.1216
_refine_ls_goodness_of_fit_ref     1.035
_refine_ls_restrained_S_all     1.035
_refine_ls_number_reflns     2452
_refine_ls_number_parameters     176
_refine_ls_number_restraints     0
_refine_ls_hydrogen_treatment     mixed
_refine_ls_weighting_scheme     calc
_refine_ls_weighting_details
              'w=1/[\s^2^(Fo^2^)+(0.0427P)^2^+0.3677P] where P=(Fo^2^+2Fc^2^)/3'
_atom_sites_solution_hydrogens     mixed
_atom_sites_solution_primary     direct
_atom_sites_solution_secondary     difmap
_refine_ls_shift/su_max     0.000
_refine_ls_shift/su_mean     0.000
_refine_diff_density_max     0.153
_refine_diff_density_min     -0.122
_refine_ls_extinction_method     none
_refine_ls_extinction_coef     .
loop_
    _atom_type_symbol
    _atom_type_description
    _atom_type_scat_dispersion_real
    _atom_type_scat_dispersion_imag
    _atom_type_scat_source
    'C' 'C' 0.0181 0.0091
                         'International Tables Vol C Tables 4.2.6.8 and 6.1.1.4'
    'H' 'H' 0.0000 0.0000
                         'International Tables Vol C Tables 4.2.6.8 and 6.1.1.4'
    'N' 'N' 0.0311 0.0180
                         'International Tables Vol C Tables 4.2.6.8 and 6.1.1.4'
    'O' 'O' 0.0492 0.0322
                         'International Tables Vol C Tables 4.2.6.8 and 6.1.1.4'
    'F' 'F' 0.0727 0.0534
                         'International Tables Vol C Tables 4.2.6.8 and 6.1.1.4'
_computing_data_collection
;
APEX3  (Bruker, 2016)
;
_computing_cell_refinement
;
SAINT (Bruker, 2016)
;
_computing_data_reduction
;
SAINT (Bruker, 2016)
;
_computing_structure_solution
;
SHELXT2014 (Sheldrick, 2015a)
;
_computing_structure_refinement
;
SHELXL2014 (Sheldrick, 2015b)
;
_computing_molecular_graphics
;
PLATON (Spek, 2009)
;
_computing_publication_material
;
SHELXL2014 (Sheldrick, 2015b) and PLATON (Spek, 2009)
;
loop_
    _atom_site_type_symbol
    _atom_site_label
    _atom_site_fract_x
    _atom_site_fract_y
    _atom_site_fract_z
    _atom_site_U_iso_or_equiv
    _atom_site_adp_type
    _atom_site_calc_flag
    _atom_site_occupancy
    _atom_site_disorder_assembly
    _atom_site_disorder_group
    N N1 0.35562(11) 0.5843(3) 0.53906(9) 0.0566(4) Uani d 1 . .
    C C11 0.39602(12) 0.7592(3) 0.60710(11) 0.0529(4) Uani d 1 . .
    C C12 0.36799(12) 0.7897(3) 0.67598(11) 0.0539(4) Uani d 1 . .
    H H12 0.3219 0.6851 0.6812 0.065 Uiso calc 1 . .
    C C13 0.40781(12) 0.9740(3) 0.73703(11) 0.0551(4) Uani d 1 . .
    C C14 0.47738(14) 1.1282(4) 0.72986(13) 0.0672(5) Uani d 1 . .
    H H14 0.5041 1.2531 0.7704 0.081 Uiso calc 1 . .
    C C15 0.50686(15) 1.0962(4) 0.66268(14) 0.0750(6) Uani d 1 . .
    H H15 0.5540 1.1987 0.6583 0.090 Uiso calc 1 . .
    C C16 0.46702(14) 0.9138(4) 0.60227(12) 0.0655(5) Uani d 1 . .
    H H16 0.4878 0.8932 0.5574 0.079 Uiso calc 1 . .
    C C17 0.37489(14) 0.9972(4) 0.80988(12) 0.0635(5) Uani d 1 . .
    O O17 0.31869(12) 0.8495(3) 0.81717(10) 0.0859(5) Uani d 1 . .
    C C18 0.41085(18) 1.2043(5) 0.87234(15) 0.0900(7) Uani d 1 . .
    H H18A 0.3840 1.1931 0.9153 0.135 Uiso calc 1 . .
    H H18B 0.3903 1.3539 0.8404 0.135 Uiso calc 1 . .
    H H18C 0.4814 1.1995 0.9016 0.135 Uiso calc 1 . .
    C C27 0.29372(13) 0.4249(3) 0.53959(10) 0.0554(4) Uani d 1 . .
    H H27 0.2759 0.4216 0.5867 0.066 Uiso calc 1 . .
    C C21 0.25071(13) 0.2505(3) 0.46968(10) 0.0541(4) Uani d 1 . .
    C C22 0.27440(15) 0.2459(4) 0.39638(12) 0.0632(5) Uani d 1 . .
    O O22 0.33757(13) 0.4080(3) 0.38812(10) 0.0858(5) Uani d 1 . .
    H H22 0.361(2) 0.512(5) 0.4408(19) 0.129 Uiso d 1 . .
    C C23 0.23177(18) 0.0728(4) 0.33148(13) 0.0774(6) Uani d 1 . .
    H H23 0.2473 0.0695 0.2830 0.093 Uiso calc 1 . .
    C C24 0.16706(17) -0.0935(4) 0.33765(13) 0.0776(6) Uani d 1 . .
    H H24 0.1386 -0.2094 0.2938 0.093 Uiso calc 1 . .
    C C25 0.14467(15) -0.0872(4) 0.40930(13) 0.0701(5) Uani d 1 . .
    F F25 0.08044(11) -0.2522(3) 0.41531(9) 0.1050(5) Uani d 1 . .
    C C26 0.18467(14) 0.0810(4) 0.47482(11) 0.0631(5) Uani d 1 . .
    H H26 0.1678 0.0819 0.5225 0.076 Uiso calc 1 . .
loop_
    _atom_site_aniso_label
    _atom_site_aniso_U_11
    _atom_site_aniso_U_22
    _atom_site_aniso_U_33
    _atom_site_aniso_U_12
    _atom_site_aniso_U_13
    _atom_site_aniso_U_23
    N1 0.0650(9) 0.0630(9) 0.0489(8) 0.0097(7) 0.0308(7) 0.0060(7)
    C11 0.0543(9) 0.0585(10) 0.0503(9) 0.0096(8) 0.0263(7) 0.0124(8)
    C12 0.0550(9) 0.0571(10) 0.0556(9) -0.0021(8) 0.0290(8) 0.0028(8)
    C13 0.0542(9) 0.0569(10) 0.0556(10) 0.0015(8) 0.0243(8) 0.0026(8)
    C14 0.0680(12) 0.0636(11) 0.0681(11) -0.0095(9) 0.0266(9) 0.0000(9)
    C15 0.0710(13) 0.0798(14) 0.0795(13) -0.0147(11) 0.0366(11) 0.0115(12)
    C16 0.0664(11) 0.0795(13) 0.0614(11) 0.0038(10) 0.0372(9) 0.0150(10)
    C17 0.0646(11) 0.0673(12) 0.0634(11) 0.0009(10) 0.0314(9) -0.0068(9)
    O17 0.1074(11) 0.0916(11) 0.0868(10) -0.0230(9) 0.0682(9) -0.0232(8)
    C18 0.0975(16) 0.0946(17) 0.0870(15) -0.0151(14) 0.0476(13) -0.0330(13)
    C27 0.0641(10) 0.0641(11) 0.0434(8) 0.0101(9) 0.0279(8) 0.0076(8)
    C21 0.0636(10) 0.0573(10) 0.0416(8) 0.0157(8) 0.0222(7) 0.0076(7)
    C22 0.0782(12) 0.0663(11) 0.0528(10) 0.0190(10) 0.0349(9) 0.0058(9)
    O22 0.1131(12) 0.0961(11) 0.0753(9) -0.0030(9) 0.0660(9) -0.0058(8)
    C23 0.1021(16) 0.0819(14) 0.0559(11) 0.0201(13) 0.0406(11) -0.0040(11)
    C24 0.0948(15) 0.0731(13) 0.0556(11) 0.0175(12) 0.0222(10) -0.0091(10)
    C25 0.0775(13) 0.0646(12) 0.0601(11) 0.0036(10) 0.0209(10) 0.0051(10)
    F25 0.1246(11) 0.1000(10) 0.0836(9) -0.0353(9) 0.0367(8) -0.0144(8)
    C26 0.0735(12) 0.0698(12) 0.0454(9) 0.0064(10) 0.0245(8) 0.0051(9)
_geom_special_details
;
 All esds (except the esd in the dihedral angle between two l.s. planes)
 are estimated using the full covariance matrix.  The cell esds are taken
 into account individually in the estimation of esds in distances, angles
 and torsion angles; correlations between esds in cell parameters are only
 used when they are defined by crystal symmetry.  An approximate (isotropic)
 treatment of cell esds is used for estimating esds involving l.s. planes.
;
loop_
    _geom_bond_atom_site_label_1
    _geom_bond_atom_site_label_2
    _geom_bond_site_symmetry_2
    _geom_bond_distance
    _geom_bond_publ_flag
    N1 C27 . 1.279(2) ?
    N1 C11 . 1.418(2) ?
    C11 C12 . 1.389(2) ?
    C11 C16 . 1.390(2) ?
    C12 C13 . 1.385(2) ?
    C12 H12 . 0.9300 ?
    C13 C14 . 1.387(2) ?
    C13 C17 . 1.496(2) ?
    C14 C15 . 1.377(3) ?
    C14 H14 . 0.9300 ?
    C15 C16 . 1.371(3) ?
    C15 H15 . 0.9300 ?
    C16 H16 . 0.9300 ?
    C17 O17 . 1.213(2) ?
    C17 C18 . 1.487(3) ?
    C18 H18A . 0.9600 ?
    C18 H18B . 0.9600 ?
    C18 H18C . 0.9600 ?
    C27 C21 . 1.440(2) ?
    C27 H27 . 0.9300 ?
    C21 C26 . 1.388(3) ?
    C21 C22 . 1.409(2) ?
    C22 O22 . 1.349(2) ?
    C22 C23 . 1.383(3) ?
    O22 H22 . 0.98(3) ?
    C23 C24 . 1.368(3) ?
    C23 H23 . 0.9300 ?
    C24 C25 . 1.371(3) ?
    C24 H24 . 0.9300 ?
    C25 F25 . 1.357(2) ?
    C25 C26 . 1.366(3) ?
    C26 H26 . 0.9300 ?
loop_
    _geom_angle_atom_site_label_1
    _geom_angle_atom_site_label_2
    _geom_angle_atom_site_label_3
    _geom_angle_site_symmetry_1
    _geom_angle_site_symmetry_3
    _geom_angle
    _geom_angle_publ_flag
    C27 N1 C11 . . 121.93(14) ?
    C12 C11 C16 . . 118.43(17) ?
    C12 C11 N1 . . 124.77(15) ?
    C16 C11 N1 . . 116.78(15) ?
    C13 C12 C11 . . 120.82(16) ?
    C13 C12 H12 . . 119.6 ?
    C11 C12 H12 . . 119.6 ?
    C12 C13 C14 . . 119.56(16) ?
    C12 C13 C17 . . 118.34(16) ?
    C14 C13 C17 . . 122.09(17) ?
    C15 C14 C13 . . 119.92(19) ?
    C15 C14 H14 . . 120.0 ?
    C13 C14 H14 . . 120.0 ?
    C16 C15 C14 . . 120.28(18) ?
    C16 C15 H15 . . 119.9 ?
    C14 C15 H15 . . 119.9 ?
    C15 C16 C11 . . 120.97(17) ?
    C15 C16 H16 . . 119.5 ?
    C11 C16 H16 . . 119.5 ?
    O17 C17 C18 . . 120.53(17) ?
    O17 C17 C13 . . 120.10(17) ?
    C18 C17 C13 . . 119.37(18) ?
    C17 C18 H18A . . 109.5 ?
    C17 C18 H18B . . 109.5 ?
    H18A C18 H18B . . 109.5 ?
    C17 C18 H18C . . 109.5 ?
    H18A C18 H18C . . 109.5 ?
    H18B C18 H18C . . 109.5 ?
    N1 C27 C21 . . 122.19(15) ?
    N1 C27 H27 . . 118.9 ?
    C21 C27 H27 . . 118.9 ?
    C26 C21 C22 . . 119.03(17) ?
    C26 C21 C27 . . 119.20(15) ?
    C22 C21 C27 . . 121.76(17) ?
    O22 C22 C23 . . 119.35(17) ?
    O22 C22 C21 . . 121.21(17) ?
    C23 C22 C21 . . 119.4(2) ?
    C22 O22 H22 . . 107.5(17) ?
    C24 C23 C22 . . 120.82(18) ?
    C24 C23 H23 . . 119.6 ?
    C22 C23 H23 . . 119.6 ?
    C23 C24 C25 . . 119.2(2) ?
    C23 C24 H24 . . 120.4 ?
    C25 C24 H24 . . 120.4 ?
    F25 C25 C26 . . 118.85(18) ?
    F25 C25 C24 . . 119.1(2) ?
    C26 C25 C24 . . 122.1(2) ?
    C25 C26 C21 . . 119.48(17) ?
    C25 C26 H26 . . 120.3 ?
    C21 C26 H26 . . 120.3 ?
loop_
    _geom_torsion_atom_site_label_1
    _geom_torsion_atom_site_label_2
    _geom_torsion_atom_site_label_3
    _geom_torsion_atom_site_label_4
    _geom_torsion_site_symmetry_1
    _geom_torsion_site_symmetry_2
    _geom_torsion_site_symmetry_3
    _geom_torsion_site_symmetry_4
    _geom_torsion
    _geom_torsion_publ_flag
    C27 N1 C11 C12 . . . . -5.5(3) ?
    C27 N1 C11 C16 . . . . 176.20(16) ?
    C16 C11 C12 C13 . . . . 1.8(2) ?
    N1 C11 C12 C13 . . . . -176.54(16) ?
    C11 C12 C13 C14 . . . . -0.7(3) ?
    C11 C12 C13 C17 . . . . -179.86(16) ?
    C12 C13 C14 C15 . . . . -0.5(3) ?
    C17 C13 C14 C15 . . . . 178.60(18) ?
    C13 C14 C15 C16 . . . . 0.6(3) ?
    C14 C15 C16 C11 . . . . 0.4(3) ?
    C12 C11 C16 C15 . . . . -1.6(3) ?
    N1 C11 C16 C15 . . . . 176.83(17) ?
    C12 C13 C17 O17 . . . . 3.8(3) ?
    C14 C13 C17 O17 . . . . -175.26(19) ?
    C12 C13 C17 C18 . . . . -175.50(18) ?
    C14 C13 C17 C18 . . . . 5.4(3) ?
    C11 N1 C27 C21 . . . . 178.53(15) ?
    N1 C27 C21 C26 . . . . 179.41(16) ?
    N1 C27 C21 C22 . . . . -0.1(3) ?
    C26 C21 C22 O22 . . . . 179.49(17) ?
    C27 C21 C22 O22 . . . . -1.0(3) ?
    C26 C21 C22 C23 . . . . -0.2(3) ?
    C27 C21 C22 C23 . . . . 179.31(17) ?
    O22 C22 C23 C24 . . . . -179.71(18) ?
    C21 C22 C23 C24 . . . . 0.0(3) ?
    C22 C23 C24 C25 . . . . 0.0(3) ?
    C23 C24 C25 F25 . . . . 179.98(19) ?
    C23 C24 C25 C26 . . . . 0.3(3) ?
    F25 C25 C26 C21 . . . . 179.80(16) ?
    C24 C25 C26 C21 . . . . -0.5(3) ?
    C22 C21 C26 C25 . . . . 0.5(3) ?
    C27 C21 C26 C25 . . . . -179.09(16) ?
loop_
    _geom_hbond_atom_site_label_D
    _geom_hbond_atom_site_label_H
    _geom_hbond_atom_site_label_A
    _geom_hbond_site_symmetry_A
    _geom_hbond_distance_DH
    _geom_hbond_distance_HA
    _geom_hbond_distance_DA
    _geom_hbond_angle_DHA
    _geom_hbond_publ_flag
    O22 H22 N1 . 0.98(3) 1.72(3) 2.607(2) 148(3) y
    C27 H27 O17 2_546 0.93 2.58 3.475(3) 163 y
_shelx_hkl_file
;
  -1   0   0    1.70    0.50
   1   0   0    1.00    0.50
  -1   0   0    1.20    0.30
  -3   0   0    9.40    1.60
  -3   0   0    7.30    1.60
   3   0   0    5.80    1.20
   4   0   0 5216.18  155.28
   4   0   0 5271.17  155.98
  -4   0   0 5170.78  155.18
  -4   0   0 5013.70  155.78
   5   0   0    0.60    1.50
   5   0   0   -0.60    2.40
  -5   0   0   -0.60    1.60
  -5   0   0   -3.00    2.30
  -6   0   0 1140.29   35.70
   6   0   0 1133.99   36.00
  -6   0   0 1095.69   37.00
   6   0   0 1118.29   37.00
  -7   0   0   -3.30    2.70
  -7   0   0    5.30    5.40
   7   0   0   -2.50    4.30
   7   0   0    5.90    4.50
   8   0   0  937.61   33.40
  -8   0   0  856.11   31.70
  -8   0   0  881.71   30.70
   9   0   0   12.30    8.70
   9   0   0   -7.30   10.90
   9   0   0   -6.30    9.50
   9   0   0    3.20    5.70
  -9   0   0    8.10    6.00
  -9   0   0   -5.10    7.10
  10   0   0    9.70    5.70
  10   0   0   13.90    8.70
 -10   0   0   23.00    6.40
  10   0   0   15.40    8.10
 -10   0   0    9.00   10.20
  11   0   0    6.50    5.40
 -11   0   0   -1.30    6.30
  11   0   0   -2.00    7.10
  11   0   0   11.50    7.70
  12   0   0   63.79   11.30
 -12   0   0   47.10    8.50
 -12   0   0   68.79   15.80
  12   0   0   61.39   12.50
  12   0   0   58.79   10.40
 -13   0   0    0.10    6.40
  13   0   0   -2.30    5.80
  14   0   0    8.10    6.10
 -15   0   0   -5.40    5.90
  15   0   0   -2.00    6.10
 -16   0   0   20.30   15.00
   0  -1   0   -0.20    0.60
   0  -1   0    0.10    0.60
   0   1   0   -0.50    0.80
   0   1   0    0.90    0.90
   1  -1   0 2869.71   89.39
   1  -1   0 3007.00   89.09
  -1   1   0 3033.90   89.09
  -1   1   0 2952.20   89.49
   1   1   0 2961.10   89.19
   2  -1   0  234.98    7.80
   2  -1   0  233.28    8.40
  -2  -1   0  230.88    7.60
  -2  -1   0  225.08    8.00
  -2   1   0  222.78    7.80
  -2   1   0  222.58    8.40
   2   1   0  219.98    7.60
   2   1   0  220.58    7.90
  -4  -1   0 1214.28   39.20
   4  -1   0 1260.07   39.70
  -4  -1   0 1216.38   38.50
   4  -1   0 1241.68   38.90
  -4   1   0 1262.77   39.90
   4   1   0 1235.38   39.20
  -4   1   0 1291.37   38.90
   4   1   0 1245.08   38.60
  -5  -1   0 2466.55   75.39
   5  -1   0 2535.15   76.99
  -5  -1   0 2420.96   76.39
   5   1   0 2435.16   76.29
  -5   1   0 2438.96   77.09
  -5   1   0 2535.15   75.79
  -6  -1   0  670.33   23.50
   6  -1   0  641.14   22.50
  -6  -1   0  650.73   21.90
   6   1   0  632.34   22.30
   6   1   0  686.93   23.50
  -6   1   0  662.53   22.50
  -6   1   0  645.24   24.40
   7  -1   0    0.30    4.70
   7  -1   0   -0.50    5.10
  -7  -1   0    3.70    6.30
  -7  -1   0    0.60    3.00
   7  -1   0    6.60    5.30
   7   1   0    6.40    5.30
   8  -1   0  320.97   16.20
   8  -1   0  341.27   14.90
  -8  -1   0  336.87   14.70
   8  -1   0  321.17   18.10
  -8  -1   0  292.57   16.80
  -8   1   0  345.97   15.80
   8   1   0  324.27   16.00
   8   1   0  317.87   18.60
   8   1   0  319.57   15.30
  -8   1   0  321.17   15.20
  -9  -1   0  758.22   28.70
   9  -1   0  798.22   28.20
   9  -1   0  737.53   28.60
   9   1   0  797.92   28.40
   9   1   0  773.82   31.00
   9   1   0  795.32   28.80
  -9   1   0  753.12   31.40
   9   1   0  788.52   29.90
  -9   1   0  739.53   28.90
  -9   1   0  782.02   28.30
  10  -1   0   53.89    8.20
  10  -1   0   63.89   12.30
 -10  -1   0   43.50    8.50
  10   1   0   33.90    9.30
 -10   1   0   47.20    8.70
  10   1   0   23.80   10.90
  11  -1   0  208.28   26.10
 -11  -1   0  149.29   12.90
  11  -1   0  164.08   12.80
  11   1   0  169.28   18.80
 -11   1   0  147.99   13.80
  11   1   0  146.89   12.40
  11   1   0  148.69   16.40
 -11   1   0  150.08   12.40
  11   1   0  161.38   12.90
  12  -1   0   72.79   11.00
 -12  -1   0   81.59   11.80
  12   1   0   91.99   12.00
  12   1   0   84.89   17.10
  12   1   0   83.49   11.10
 -12   1   0   85.39   14.00
 -12   1   0   71.09   10.90
  13  -1   0   62.09    9.90
  13  -1   0   59.09    8.70
 -13  -1   0   62.89   10.70
  13   1   0   77.39    9.90
 -13   1   0   67.69   12.90
 -13   1   0   69.49   11.70
  14  -1   0   74.59   10.00
 -14  -1   0   50.39    8.40
  14  -1   0   58.39    9.20
  14   1   0   60.19   10.40
 -14   1   0   66.59   11.40
 -14   1   0   64.09   10.90
  15  -1   0    2.10    6.10
 -15  -1   0    3.70    6.20
 -15   1   0    6.90    6.30
 -15   1   0   -2.90   10.90
 -16  -1   0    0.50    5.50
  16  -1   0    7.80    6.30
 -16  -1   0    3.20    5.40
 -16   1   0    1.00    5.40
   0  -2   0  318.67   11.00
   0  -2   0  308.77   11.00
   0   2   0  330.97   11.90
   0   2   0  317.97   11.50
  -1  -2   0 2832.32   86.39
   1  -2   0 2855.21   86.59
   1  -2   0 2834.72   86.59
  -1  -2   0 2811.72   86.49
  -1   2   0 2904.81   87.29
  -1   2   0 2941.11   87.59
   1   2   0 2891.41   87.19
   1   2   0 2771.22   86.89
   2  -2   0  228.18    9.40
   2  -2   0  213.28    8.60
  -2  -2   0  217.18    9.00
  -2  -2   0  226.98    8.40
  -2   2   0  232.98    8.60
   2   2   0  225.38    8.80
   3  -2   0  181.88    8.60
  -3  -2   0  173.58    8.40
  -3  -2   0  189.68    7.30
   3  -2   0  178.58    7.90
  -3   2   0  180.78    7.80
   3   2   0  187.28    8.00
   4  -2   0   45.80    5.40
   4  -2   0   42.20    5.40
  -4  -2   0   46.50    3.80
  -4  -2   0   45.40    5.60
   4   2   0   49.99    5.20
  -4   2   0   43.60    5.10
   5  -2   0 1195.98   38.30
  -5  -2   0 1125.59   36.00
  -5  -2   0 1114.49   37.70
   5  -2   0 1031.70   37.40
   5  -2   0 1088.19   37.00
  -5   2   0 1191.68   37.00
   5   2   0 1156.68   37.30
  -6  -2   0 3665.03  108.39
   6  -2   0 3260.47  108.29
  -6  -2   0 3595.24  110.59
   6  -2   0 3496.75  109.79
   6  -2   0 3616.44  110.89
  -6   2   0 3617.74  109.39
   6   2   0 3533.05  109.69
   7  -2   0  817.62   32.40
  -7  -2   0  830.62   29.10
   7  -2   0  841.62   29.90
  -7  -2   0  850.11   32.90
   7   2   0  857.01   31.30
   7   2   0  879.71   30.40
   7   2   0  842.42   33.60
   7   2   0  868.71   30.20
  -7   2   0  858.21   30.40
  -7   2   0  844.42   31.10
  -7   2   0  778.82   29.40
   7   2   0  809.72   31.60
  -8  -2   0   80.39   12.50
   8  -2   0   59.99    9.90
   8  -2   0   47.90    9.60
  -8   2   0   69.89   10.60
  -8   2   0   67.09    9.30
   8   2   0   98.09   13.10
   8   2   0   67.49    8.30
   8   2   0   76.19   11.80
   8   2   0   76.99   10.20
   8   2   0   82.19   11.20
   9  -2   0   17.60    5.60
   9  -2   0   11.80    7.30
  -9  -2   0   15.70    7.20
   9   2   0   16.20    7.10
  -9   2   0   11.20    6.30
   9   2   0   19.50    9.70
   9   2   0    5.00    6.10
  10  -2   0   -0.60    5.50
 -10  -2   0   -6.00    6.80
  10   2   0   -8.50    8.10
  10   2   0    0.20    6.90
 -10   2   0   -7.50    6.30
  10   2   0   -6.20    5.50
  10   2   0    6.00    7.80
  10   2   0    8.60   10.40
 -10   2   0    3.30    5.90
 -11  -2   0   -7.00    6.70
  11  -2   0   -4.70    5.80
 -11   2   0    6.30    7.20
  11   2   0   -1.20    7.00
 -11   2   0    6.90    6.50
  11   2   0   -6.40    7.90
  11   2   0   -1.00   12.20
  11   2   0   -1.20    9.20
  11   2   0    1.30    5.90
 -12  -2   0   13.80    7.30
  12  -2   0   29.70    6.40
  12   2   0   20.80    8.90
 -12   2   0   21.70    7.20
  12   2   0   15.50    7.50
 -12   2   0   31.70    8.20
  12   2   0   10.90    9.10
  13  -2   0   -4.00    6.10
  13   2   0   -2.00   10.20
 -13   2   0   12.00    8.10
  14  -2   0   10.90    6.80
  14  -2   0   19.40    6.10
 -14  -2   0    3.30    6.90
 -14   2   0   15.60    7.20
 -14   2   0   10.40    7.00
 -15  -2   0    5.30    6.30
  15  -2   0   -6.80    7.10
 -15   2   0    5.10    6.80
 -15   2   0   11.80    7.90
 -16  -2   0    5.00    5.30
 -16  -2   0   -7.10    4.20
 -16   2   0  -32.90   18.40
   0  -3   0    0.90    2.60
   0  -3   0    1.10    3.70
   0   3   0   -0.60    4.30
   1  -3   0  226.18    9.80
  -1  -3   0  231.28   10.60
  -1  -3   0  228.08    9.60
   1  -3   0  229.08   11.90
   1  -3   0  205.98   11.20
   1   3   0  218.08   11.40
  -1   3   0  220.68   11.80
  -2  -3   0    9.80    3.30
  -2  -3   0   14.00    4.30
   2  -3   0   11.50    5.00
   2  -3   0    7.40    5.60
   2  -3   0   10.90    3.40
   2   3   0   10.30    5.00
  -2   3   0   23.10    6.10
  -3  -3   0    1.80    3.30
   3  -3   0    1.40    4.90
   3  -3   0    5.90    3.90
   3   3   0   -7.70    6.20
   3   3   0    0.70    5.30
  -3   3   0   15.00    5.80
  -3   3   0    1.60    6.40
   3   3   0    6.70    8.10
  -4  -3   0  602.14   21.30
   4  -3   0  591.54   21.90
   4  -3   0  566.74   24.10
  -4   3   0  581.24   22.40
   4   3   0  560.84   25.10
   4   3   0  578.64   22.00
   4   3   0  585.54   24.10
   4   3   0  610.34   22.20
  -4   3   0  646.84   24.90
  -5  -3   0  413.26   25.10
   5  -3   0  382.16   16.90
  -5   3   0  399.16   16.60
  -5   3   0  367.06   20.40
   5   3   0  395.76   16.20
   5   3   0  379.16   21.80
   5   3   0  387.76   20.40
   5   3   0  393.06   18.60
   5   3   0  383.66   17.60
  -6  -3   0  482.15   24.30
   6  -3   0  532.65   20.80
   6   3   0  489.15   19.70
   6   3   0  504.95   23.40
   6   3   0  484.85   23.00
  -6   3   0  510.75   20.10
   6   3   0  513.55   22.00
  -6   3   0  480.15   22.10
   7  -3   0    7.30    6.90
   7  -3   0   14.40    5.70
  -7  -3   0    5.00    9.10
  -7   3   0    1.10    5.60
  -7   3   0    3.50    6.70
   7   3   0   -0.20    5.50
   7   3   0    8.70    7.50
   7   3   0   -0.60    8.00
  -8  -3   0  159.98   16.20
   8  -3   0  176.68   12.70
   8   3   0  182.68   12.70
   8   3   0  207.78   13.90
  -8   3   0  185.08   14.70
   8   3   0  189.48   16.10
   8   3   0  181.58   14.30
  -8   3   0  184.88   12.30
  -9  -3   0    0.30    8.80
   9  -3   0   -6.30    5.60
  -9   3   0   19.00    6.30
   9   3   0   10.20    7.50
   9   3   0   18.10    8.00
  -9   3   0   23.00    8.80
   9   3   0    6.60    8.00
   9   3   0   16.10    9.70
  10  -3   0    8.90    5.90
 -10  -3   0   10.00    8.20
  10   3   0   14.10    8.70
  10   3   0    3.80   10.00
 -10   3   0    5.10    8.60
  10   3   0   13.50    7.80
 -10   3   0    5.00    6.00
  10   3   0    0.40    7.30
 -11  -3   0    7.10    6.70
  11  -3   0   27.50    6.10
  11   3   0   16.10    7.80
 -11   3   0   27.20    8.00
  11   3   0   20.60   11.50
 -11   3   0   33.40    7.10
  11   3   0   15.20    8.40
 -12  -3   0  -13.00    7.10
  12  -3   0   -1.20    5.10
  12   3   0  -19.90   13.30
  12   3   0    7.40    8.90
 -12   3   0    6.10    8.80
 -12   3   0    6.00    6.60
  12   3   0   -0.60    7.90
 -13  -3   0    3.50    6.70
  13  -3   0   -0.10    5.50
  13   3   0    1.10    5.50
 -13   3   0   -0.60    6.00
 -13   3   0   -4.00    8.90
  14  -3   0   -1.40    7.10
  14  -3   0   17.30    6.00
 -14  -3   0    8.70    6.50
 -14  -3   0    7.20    4.70
 -14   3   0   15.20    6.60
 -15  -3   0    2.40    3.90
 -15  -3   0    0.90    6.30
 -15   3   0   -0.20    5.80
   0  -4   0    6.50    6.10
   0  -4   0   14.00   10.20
   0   4   0    8.80    5.40
   0   4   0   13.50    5.70
   0   4   0   19.20    7.40
   0   4   0    0.60    6.80
  -1  -4   0    4.30   10.20
   1  -4   0   -2.80    8.10
   1  -4   0    8.80    6.10
   1  -4   0   -3.50    9.30
   1   4   0  -18.00   11.10
  -1   4   0    8.70    5.20
   1   4   0    5.40    5.00
   1   4   0   -5.10    4.90
  -1   4   0   -4.40    5.40
   1   4   0    0.90    5.10
  -1   4   0    1.50    4.70
  -1   4   0   -5.90    5.30
   1   4   0    7.00    6.70
   2  -4   0    0.00    5.90
   2  -4   0   12.40    8.50
  -2  -4   0   11.50   10.20
  -2   4   0    8.30    5.20
   2   4   0   14.60    5.20
   2   4   0   10.20    9.40
   2   4   0   -6.30    4.90
   2   4   0   -0.60    6.90
  -2   4   0    7.00    8.00
  -2   4   0    1.20    4.80
  -3  -4   0  117.69   15.50
   3  -4   0   68.89   13.00
   3  -4   0   85.89   11.50
   3   4   0   96.79   12.30
  -3   4   0   78.89   10.50
  -3   4   0   83.69   11.60
   3   4   0   97.09    9.40
  -4  -4   0  216.08   18.30
   4  -4   0  216.38   14.30
   4   4   0  207.58   13.30
  -4   4   0  212.48   13.20
  -4   4   0  223.78   16.30
   4   4   0  214.48   14.90
   4   4   0  252.87   16.00
   4   4   0  233.58   12.50
  -5  -4   0   74.79   15.30
   5  -4   0   60.99    9.90
  -5   4   0   51.59   10.20
   5   4   0   76.49   12.50
   5   4   0   58.09   10.50
   5   4   0   74.89   12.30
   6  -4   0 1913.71   60.09
  -6  -4   0 1801.22   61.29
  -6  -4   0 1786.62   60.39
   6   4   0 1868.11   61.69
   6   4   0 1852.81   58.79
   6   4   0 1840.62   60.49
  -6   4   0 1857.11   60.19
   6   4   0 1806.02   62.39
   7  -4   0   11.50    6.30
  -7  -4   0   -6.70    9.10
  -7   4   0    2.10    6.30
   7   4   0    9.50    8.90
   7   4   0   -2.80    6.60
   7   4   0   -6.40    6.00
   7   4   0    7.80    8.10
   8  -4   0  109.09   11.70
  -8  -4   0   97.09   13.60
   8   4   0   86.89   11.90
   8   4   0   91.99   13.00
   8   4   0   77.49   10.40
   8   4   0   74.69   11.20
  -8   4   0   86.59   10.60
   9  -4   0    6.50    5.40
  -9  -4   0    4.40    5.80
  -9  -4   0   14.40    7.90
   9   4   0   11.10    5.80
  -9   4   0   15.70    6.10
   9   4   0   29.60    7.30
   9   4   0   -1.50    7.40
   9   4   0   34.20    8.90
  10  -4   0   18.20    6.30
 -10  -4   0   10.00    7.80
 -10  -4   0    9.70    6.70
  10   4   0   18.20    6.00
 -10   4   0   19.10    7.80
  10   4   0   21.90    7.90
  10   4   0   16.70    9.20
  10   4   0   13.80    8.60
  11  -4   0   22.10    6.00
 -11  -4   0   11.00    7.40
 -11  -4   0   10.40    6.30
 -11   4   0   22.90    6.20
  11   4   0   20.30    7.50
  11   4   0   26.80   10.40
  11   4   0    6.90    7.40
  11   4   0   22.60    6.30
  11   4   0    0.10   14.40
 -12  -4   0   -5.40    5.50
 -12  -4   0   20.90    7.60
  12  -4   0    2.00    5.40
  12   4   0    6.30   13.80
 -12   4   0   -3.10    5.50
  12   4   0   -1.90    6.80
 -13  -4   0   29.40    7.70
 -13  -4   0   20.10    6.10
  13  -4   0   28.10    6.50
 -13   4   0   26.70    5.70
   0  -5   0    7.20    8.20
   0  -5   0   -4.90    8.60
   0  -5   0    5.40    7.10
   0   5   0    2.00    6.60
   0   5   0  -11.40    6.80
   0   5   0    0.00    7.20
  -1  -5   0  199.18   14.80
   1  -5   0  194.18   14.00
   1  -5   0  215.08   16.70
  -1  -5   0  213.08   19.70
  -1  -5   0  204.88   17.20
   1   5   0  205.48   16.20
   1   5   0  208.38   15.00
  -1   5   0  193.78   15.50
  -1   5   0  228.28   13.80
  -1   5   0  229.38   15.20
   1   5   0  205.58   13.60
   1   5   0  220.08   14.80
  -2  -5   0   12.90    8.90
   2   5   0    7.70    8.10
  -2   5   0   13.50    6.70
   2   5   0   12.70    7.20
   2   5   0    9.80    8.20
  -2   5   0   10.30    8.30
  -2   5   0   20.40    8.00
   2   5   0   21.80    7.10
   3  -5   0 1201.68   43.40
  -3  -5   0 1216.88   43.20
  -3  -5   0 1160.18   42.80
   3   5   0 1232.48   44.20
   3   5   0 1276.97   41.00
   3   5   0 1264.47   44.40
   3   5   0 1243.68   42.60
  -3   5   0 1174.08   43.00
  -3   5   0 1244.88   41.50
   4  -5   0  111.49   23.80
  -4  -5   0   80.29   13.90
   4   5   0  125.09   13.70
   4   5   0   83.89   13.70
   4   5   0  131.39   14.00
   4   5   0  112.79   11.00
   4   5   0  106.29   11.70
  -4   5   0  104.99   11.00
  -4   5   0   89.29   15.30
   5  -5   0  159.98   11.40
  -5  -5   0  145.99   15.50
   5   5   0  161.28   12.30
   5   5   0  154.18   14.40
  -5   5   0  156.98   11.50
  -5   5   0  174.58   22.20
   5   5   0  148.39   13.70
   5   5   0  133.39   11.10
   5   5   0  132.89   13.50
  -6  -5   0   22.00    9.30
   6   5   0   34.20    7.30
   6   5   0   29.60    8.20
   6   5   0   34.40    8.30
   6   5   0   23.60    8.00
  -6   5   0   34.50    6.60
   6   5   0   37.40    8.30
   7  -5   0   13.20    6.50
  -7  -5   0   12.10    9.30
   7   5   0   15.90    6.90
   7   5   0   14.10    7.60
   7   5   0   26.50    8.50
   7   5   0   13.70    8.10
  -7   5   0   22.90    6.10
   8  -5   0    1.50    5.30
  -8  -5   0   19.30    9.00
   8   5   0   15.40    7.70
  -8   5   0    5.30    5.50
   8   5   0   17.70    7.80
   8   5   0    2.70    6.10
   8   5   0    8.50    7.10
  -9  -5   0    2.00    9.70
   9  -5   0    3.40    5.20
   9   5   0   -5.00    7.30
   9   5   0   -0.90    6.60
  -9   5   0   -5.30    5.20
   9   5   0   -9.10    7.00
  10  -5   0   20.40    6.20
 -10  -5   0   34.50    9.20
  10   5   0   38.60   15.80
  10   5   0   20.30    8.60
  10   5   0   16.20    7.40
 -10   5   0   14.90    5.60
  11  -5   0   11.40   10.10
 -11   5   0   -4.30    5.70
   0  -6   0  461.25   28.50
   0   6   0  533.05   22.10
  -1  -6   0    8.20   11.00
   1   6   0    5.20    6.70
   1   6   0   18.40    7.20
  -1   6   0    4.40    7.50
  -1   6   0   14.40    6.50
  -2  -6   0   56.29    9.90
  -2  -6   0   65.69   12.10
   2   6   0   81.69   10.70
  -2   6   0   58.09   10.90
  -2   6   0   70.59    8.90
   2   6   0   91.89   11.40
   3  -6   0   29.20    6.40
  -3  -6   0    8.40   11.10
  -3  -6   0   18.00    8.10
  -3  -6   0   33.90    9.90
  -3   6   0   27.00    9.30
   3   6   0    5.60    6.80
  -3   6   0   44.10    8.10
   3   6   0   20.00    7.00
  -4  -6   0   13.90    7.20
  -4  -6   0   16.70   12.90
   4  -6   0   19.20    5.80
  -4  -6   0    3.20   10.40
  -4   6   0   15.00    6.00
   4   6   0   19.00    6.70
   4   6   0    8.40    6.10
  -5  -6   0   14.70   14.80
   5  -6   0    2.50    5.50
  -5  -6   0   -3.90    9.60
  -5  -6   0   -5.40    6.90
  -5   6   0   -9.70    5.40
   5   6   0   -2.20    5.90
   5   6   0   -7.40    5.60
  -6  -6   0    4.60    7.90
  -6  -6   0    0.20    9.50
   6  -6   0    8.90    4.70
   6   6   0    1.20    5.70
   6   6   0   -5.60    5.70
  -6   6   0   -7.90    6.20
  -7  -6   0    6.10    6.10
   7  -6   0   -3.90    4.40
  -7  -6   0  -10.40    9.20
  -7   6   0    3.70    4.70
   7   6   0   -5.90    6.30
   7   6   0    3.20    7.50
   8   6   0   -3.20    5.30
 -17   0   1   18.90    5.40
 -16   0   1   -2.70    5.80
  16   0  -1    2.60    5.40
  15   0  -1  -10.00    5.20
 -15   0   1   -1.00    6.40
 -14   0   1    2.10    6.50
  14   0  -1    1.30    5.20
  13   0  -1    8.30    5.90
  13   0  -1   10.30    8.40
 -13   0   1   12.70    7.30
  12   0  -1   19.00   14.60
  12   0  -1   -4.30    7.70
 -12   0   1    3.70    6.50
  12   0  -1    2.40    5.50
  11   0  -1 2505.65   78.99
  11   0  -1 2357.96   77.09
 -11   0   1 2414.66   77.89
  11   0  -1 2464.35   77.29
 -10   0   1    2.20    6.20
  10   0  -1    4.30   12.00
  10   0  -1   -1.10    4.90
  10   0  -1    1.70    8.20
   9   0  -1  761.62   28.40
  -9   0   1  710.13   27.70
   9   0  -1  765.42   27.10
  -9   0   1  756.02   27.60
   9   0  -1  764.12   31.20
   8   0  -1   -1.40    3.40
  -8   0   1    0.90    3.40
  -8   0   1   -1.90    7.70
   7   0  -1 1611.44   52.09
  -7   0   1 1758.82   51.89
   7   0  -1 1654.93   53.19
   7   0  -1 1585.94   52.19
  -7   0   1 1630.74   53.39
  -6   0   1    2.20    2.90
   6   0  -1   -1.60    2.00
   6   0  -1   -1.80    2.50
  -6   0   1   -3.50    1.70
  -5   0   1 4422.26  137.29
   5   0  -1 4385.46  136.49
   5   0  -1 4703.13  137.49
  -5   0   1 4617.94  136.49
   4   0  -1    3.70    1.70
   4   0  -1    0.60    1.10
  -4   0   1   -0.30    1.10
  -4   0   1   -1.70    1.50
  -2   0   1    4.30    0.80
  -2   0   1    4.00    0.80
   2   0  -1    3.20    0.90
   2   0  -1    4.70    0.80
  -1   0   1   24.40    1.10
   0   0  -1    2.00    0.50
   0   0   1    1.20    0.40
   0   0   1    0.90    0.30
   1   0   1 1263.07   37.70
   1   0   1 1310.97   38.00
  -1   0  -1 1175.18   37.90
  -1   0  -1 1251.77   38.00
  -2   0  -1    0.40    0.90
   2   0   1    1.80    1.10
  -2   0  -1    4.30    1.20
   2   0   1    0.60    0.80
  -4   0  -1   -0.70    1.00
   4   0   1   -0.20    1.60
   4   0   1    0.00    1.60
  -4   0  -1    0.50    2.10
   5   0   1  569.14   19.40
  -5   0  -1  602.64   19.40
  -5   0  -1  561.24   20.40
   5   0   1  583.74   20.50
  -6   0  -1    0.80    2.70
   6   0   1   -2.20    3.60
   6   0   1   -4.40    3.30
  -6   0  -1   -1.90    4.00
  -7   0  -1  228.68   10.70
   7   0   1  190.48   12.30
   7   0   1  215.98   12.60
  -7   0  -1  222.18   14.60
   8   0   1    1.60    8.30
  -8   0  -1   -7.60    5.40
   8   0   1    5.30    6.50
   8   0   1   -5.60    7.90
  -8   0  -1   -2.20    6.20
   9   0   1  260.07   16.50
   9   0   1  298.67   16.70
  -9   0  -1  307.87   14.90
   9   0   1  316.27   15.70
  -9   0  -1  274.77   18.30
  10   0   1   11.10    6.50
 -10   0  -1   10.10    5.90
  10   0   1    6.10    7.40
  10   0   1   -1.20    6.40
 -10   0  -1    5.50    8.40
 -11   0  -1   70.39   10.80
  11   0   1   66.59   10.70
 -11   0  -1   69.89   10.90
  11   0   1   93.39   11.60
  11   0   1  100.39   14.80
  12   0   1   -1.20    8.40
  12   0   1   -1.10    6.40
  12   0   1   -7.10    9.50
 -12   0  -1   -3.50    6.70
 -12   0  -1   23.20    9.90
  13   0   1    1.50    5.80
  13   0   1    1.00   16.40
 -13   0  -1    0.20    6.50
 -13   0  -1    0.40   12.50
 -14   0  -1   -3.00    6.40
 -14   0  -1    8.40   12.60
  14   0   1   -1.90    6.70
 -15   0  -1    0.90    5.90
 -16   0  -1    2.90    6.00
  16  -1  -1    0.70    5.70
 -16  -1   1   -3.90    5.60
 -16   1   1    7.20    5.60
  15  -1  -1    4.10    5.40
 -15  -1   1   11.20    6.30
 -15   1   1    5.10    6.40
 -15   1   1   15.60   12.30
 -14  -1   1   97.49   13.10
  14  -1  -1   99.29   16.70
  14   1  -1  111.79   16.30
 -14   1   1  129.79   17.50
 -14   1   1  112.19   11.90
  13  -1  -1   10.30    8.10
 -13  -1   1    5.40    6.60
  13  -1  -1   10.00    6.00
  13   1  -1    7.00    6.00
 -13   1   1    3.70    6.60
 -13   1   1    0.10    8.70
  13   1  -1   11.30    7.20
 -12  -1   1   -4.80    6.80
  12  -1  -1    0.30    5.50
  12   1  -1   10.20   11.40
 -12   1   1    1.10    7.00
  12   1  -1    4.20    5.70
 -12   1   1    5.50    8.40
  12   1  -1    0.60    7.40
 -11  -1   1    1.90    6.60
  11  -1  -1   -5.90    5.00
  11   1  -1    8.40    6.60
 -11   1   1   -6.40    7.90
  11   1  -1   -6.10    5.50
  11   1  -1   -7.70    9.60
 -11   1   1   -0.80    6.30
  10  -1  -1    7.40   10.50
  10  -1  -1   11.50    8.40
  10  -1  -1   11.30    5.40
 -10  -1   1   25.50    7.20
  10  -1  -1    6.30    5.80
  10   1  -1    9.30    5.40
  10   1  -1   18.80    6.40
  10   1  -1   11.10   10.10
 -10   1   1   12.40    5.50
  10   1  -1   16.60   10.70
 -10   1   1   15.50    8.50
   9  -1  -1  238.68   12.60
  -9  -1   1  177.28   14.10
   9  -1  -1  202.08   18.70
   9  -1  -1  198.08   15.10
   9   1  -1  193.58   17.40
  -9   1   1  209.28   12.10
  -9   1   1  187.28   16.20
   9   1  -1  205.68   19.30
   9   1  -1  193.98   12.50
   9   1  -1  170.78   13.40
  -9   1   1  186.88   15.40
  -8  -1   1   88.09    7.90
   8  -1  -1   71.29   10.90
   8  -1  -1   83.69    9.90
   8  -1  -1   82.69    8.10
  -8  -1   1   65.59   13.30
  -8   1   1   68.29    9.70
   8   1  -1   83.59   11.40
   8   1  -1   53.09   11.30
  -8   1   1   83.29    9.00
   8   1  -1   90.99   10.30
  -7  -1   1  131.19   10.00
   7  -1  -1  140.79    9.30
   7  -1  -1  122.79    8.70
  -7  -1   1  127.29    6.90
   7  -1  -1  138.49    8.50
  -7   1   1  118.19    8.10
   7   1  -1  141.39    9.60
  -7   1   1  129.79   11.40
  -6  -1   1   60.69    5.70
   6  -1  -1   56.69    5.90
   6  -1  -1   47.60    5.80
  -6   1   1   60.19    4.40
  -6   1   1   55.39    7.40
   6   1  -1   58.49    5.70
   5  -1  -1 2083.49   65.29
   5  -1  -1 2109.89   66.29
  -5  -1   1 2015.10   65.49
  -5  -1   1 2161.08   64.79
  -5   1   1 2090.99   66.49
   5   1  -1 2208.58   65.69
  -5   1   1 2209.88   65.39
  -4  -1   1 4819.02  147.79
   4  -1  -1 4838.92  148.49
  -4  -1   1 4918.31  147.29
   4  -1  -1 4876.01  147.79
   4   1  -1 4890.41  147.29
  -4   1   1 5023.20  147.79
   4   1  -1 5057.79  147.89
  -4   1   1 4839.22  148.69
   3  -1  -1 3032.90   94.49
  -3  -1   1 3160.58   93.89
   3  -1  -1 3063.79   93.89
  -3  -1   1 3163.88   93.49
  -3   1   1 3029.90   94.59
  -3   1   1 3218.58   93.99
   3   1  -1 3117.69   93.49
  -1  -1   1  473.65   14.60
  -1  -1   1  494.55   14.60
   1  -1  -1  471.65   15.00
   1  -1  -1  459.55   15.30
  -1   1   1  446.66   15.30
   1   1  -1  466.75   14.70
  -1   1   1  501.75   15.00
   1   1  -1  478.85   14.80
   0  -1   1   75.59    2.90
   0  -1  -1   70.09    3.10
   0  -1  -1   77.89    3.10
   0  -1  -1   78.19    3.50
   0  -1   1   79.29    3.20
   0   1   1   76.69    3.50
   0   1  -1   86.19    3.30
   0   1   1   70.39    3.10
   0   1  -1   76.29    2.90
  -1  -1  -1 4571.94  136.99
   4  -1   1  771.82   25.20
   4  -1   1  775.62   26.00
  -4  -1  -1  791.52   25.00
  -4  -1  -1  766.62   25.80
   4   1   1  792.12   25.80
   4   1   1  765.42   25.10
  -4   1  -1  768.32   26.20
  -4   1  -1  804.82   25.20
   5  -1   1    6.90    4.90
   5  -1   1    7.80    3.20
  -5  -1  -1    9.80    3.60
  -5  -1  -1    8.40    1.90
  -5   1  -1    9.60    2.60
   5   1   1    7.00    2.90
  -5   1  -1   13.00    4.30
   5   1   1    8.30    3.40
  -6  -1  -1    7.40    5.10
  -6  -1  -1    4.10    2.70
   6  -1   1    1.20    4.20
   6  -1   1    3.10    4.00
  -6   1  -1    1.60    5.50
   6   1   1    1.80    4.40
   6   1   1    1.20    3.90
  -6   1  -1    6.80    3.30
   7  -1   1  246.68   13.20
   7  -1   1  256.47   14.20
   7  -1   1  244.18   15.30
  -7  -1  -1  251.27   11.50
  -7  -1  -1  242.48   16.20
   7   1   1  226.68   15.80
   8  -1   1   44.40    7.80
  -8  -1  -1   38.50    7.00
  -8  -1  -1   49.30    8.30
   8  -1   1   56.99   14.00
   8   1   1   57.39   12.70
   8   1   1   44.80    8.80
  -8   1  -1   48.50    7.20
  -8   1  -1   46.70    9.00
   8   1   1   46.80    7.40
   8   1   1   46.10   11.30
  -8   1  -1   78.99   12.30
   8   1   1   56.19   11.50
   8   1   1   45.90    8.00
  -9  -1  -1   52.89   10.10
   9  -1   1   53.69   10.30
   9   1   1   27.90   11.20
   9   1   1   38.20    7.90
   9   1   1   55.19   10.00
  -9   1  -1   53.09    8.70
   9   1   1   37.50    7.00
  -9   1  -1   42.40    8.20
   9   1   1   29.10    6.80
 -10  -1  -1   -5.90    5.40
  10  -1   1   -0.80    6.10
 -10   1  -1    8.00    5.90
  10   1   1   -1.00    5.70
  10   1   1   -6.60    5.70
 -10   1  -1    1.30    6.70
  10   1   1   13.90   11.00
  10   1   1   -8.50    8.60
  11  -1   1   69.89    8.70
 -11  -1  -1   67.19   11.40
  11  -1   1   82.69   15.00
 -11   1  -1   76.79   12.40
 -11   1  -1   86.09   11.40
  11   1   1   92.99   11.70
  11   1   1   58.79   10.80
  11   1   1   83.19   14.00
  12  -1   1   77.49   14.70
  12  -1   1   72.09   11.70
 -12  -1  -1   56.89   11.40
 -12   1  -1   60.99   12.50
 -12   1  -1   78.69   12.00
  12   1   1   71.59   10.10
  12   1   1   63.59    8.80
  13  -1   1    4.10    7.40
  13  -1   1   14.00    7.00
 -13  -1  -1   -1.50    6.20
 -13   1  -1   10.00    6.90
  13   1   1   18.80   11.80
 -13   1  -1   10.70    9.00
  13   1   1    8.30    5.90
  14  -1   1    5.00    6.90
 -14  -1  -1    4.60    6.20
  14  -1   1   -1.80    8.00
 -14   1  -1    3.80    6.70
 -14   1  -1   17.10    8.90
  15  -1   1   12.60    9.80
 -15  -1  -1   11.40    5.80
 -15   1  -1   31.90   10.50
 -15   1  -1   14.40    6.10
 -16  -1  -1   -1.30    5.60
 -16  -1  -1   -2.90    6.00
 -16   1  -1   -2.40    5.50
 -16  -2   1    0.70    7.20
  16  -2  -1   -1.90    5.80
 -16   2   1   -4.90    6.00
 -16   2   1  -12.80   10.00
  15  -2  -1    8.50    5.30
 -15  -2   1   -6.50    6.50
 -15   2   1    6.40    6.90
 -15   2   1  -19.00    8.20
  14  -2  -1   10.50    5.60
 -14  -2   1   23.90    7.00
  14  -2  -1   16.70    7.40
 -14   2   1    4.90    7.80
 -14   2   1   23.90    7.20
  14   2  -1    4.80   10.80
  13  -2  -1   11.00    5.20
 -13  -2   1    9.70    6.50
 -13   2   1   23.10    8.20
  13   2  -1   18.50    9.90
  13   2  -1   15.60    6.90
 -13   2   1   15.90    7.40
  12  -2  -1    1.70    5.60
 -12  -2   1    0.10    7.30
  12   2  -1   -2.60    8.70
 -12   2   1    3.40    7.20
  12   2  -1    4.90    7.40
  12   2  -1   -1.40   11.90
  12   2  -1   19.60   18.20
 -12   2   1    3.80    7.30
 -11  -2   1   34.70    8.30
  11  -2  -1   35.20    7.00
 -11   2   1   36.20    8.00
  11   2  -1   28.30    9.70
  11   2  -1   33.60    9.80
  11   2  -1   42.10   11.20
  11   2  -1   31.60    7.10
  11   2  -1   25.60    8.60
 -11   2   1   40.90    8.40
  10  -2  -1   61.99    9.40
 -10  -2   1   63.59   12.20
  10  -2  -1   63.79   10.30
  10   2  -1   45.40    8.70
  10   2  -1   29.00    6.80
  10   2  -1   41.30   10.20
  10   2  -1   44.70    9.50
 -10   2   1   77.49   10.80
 -10   2   1   43.70    7.70
  -9  -2   1   62.39   12.20
   9  -2  -1   78.19    9.40
   9  -2  -1   58.99    8.90
   9   2  -1   46.50    9.30
   9   2  -1   55.69    9.80
   9   2  -1   42.40    8.00
  -9   2   1   57.49   10.30
   9   2  -1   54.49   10.30
  -9   2   1   60.79    9.00
   9   2  -1   49.50    9.80
   8  -2  -1  661.43   23.70
  -8  -2   1  594.44   26.30
  -8   2   1  605.94   24.60
  -8   2   1  616.14   23.60
   8   2  -1  642.44   25.20
   8   2  -1  619.44   24.00
   8   2  -1  629.24   26.00
  -8   2   1  653.13   29.80
   8   2  -1  616.64   27.70
   8   2  -1  655.43   24.60
   7  -2  -1   89.49   14.00
   7  -2  -1   75.49   11.00
   7  -2  -1   92.19   10.00
  -7  -2   1   70.69    6.60
   7  -2  -1   71.59    7.40
  -7   2   1   71.79   11.70
  -7   2   1   69.99    9.30
  -7   2   1   66.39   10.30
   7   2  -1   59.39    9.20
   7   2  -1   79.89   11.80
   7   2  -1  101.79   15.80
   7   2  -1   84.19   11.80
   6  -2  -1   -0.80    5.70
  -6  -2   1    0.60    2.50
   6  -2  -1    1.40    4.50
   6  -2  -1   -1.20    4.70
   6   2  -1   -1.60    4.50
  -6   2   1   -0.10    3.70
  -5  -2   1 1505.45   47.40
  -5  -2   1 1527.25   46.10
   5  -2  -1 1382.76   47.00
   5  -2  -1 1487.45   48.40
   5  -2  -1 1475.65   47.40
   5   2  -1 1506.05   47.00
   5   2  -1 1474.85   46.20
  -5   2   1 1573.64   47.40
  -5   2   1 1411.06   49.10
  -4  -2   1   64.99    5.10
   4  -2  -1   58.99    5.60
   4   2  -1   67.69    4.60
  -4   2   1   70.29    5.50
  -3  -2   1  122.89    5.10
  -3  -2   1  110.19    5.80
   3  -2  -1  125.19    6.90
   3  -2  -1  123.39    5.80
   3   2  -1  112.39    5.50
  -3   2   1  122.49    6.20
   2  -2  -1 1368.26   42.30
  -2  -2   1 1378.06   41.70
  -2  -2   1 1340.67   41.70
   2  -2  -1 1330.77   42.30
   2   2  -1 1358.06   42.00
   2   2  -1 1363.06   42.30
  -2   2   1 1369.66   42.30
  -1  -2   1 1803.82   55.29
   1  -2  -1 1884.91   55.79
   1  -2  -1 1821.62   55.79
  -1  -2   1 1828.32   55.29
  -1   2   1 1847.72   56.49
  -1   2   1 1709.63   56.59
   1   2  -1 1815.32   55.89
   1   2  -1 1815.82   55.69
   0  -2  -1  318.87   11.20
   0  -2   1  327.37   10.90
   0  -2   1  312.57   10.90
   0  -2  -1  318.67   11.30
   0   2  -1  319.87   11.70
   0   2   1  316.17   11.90
   0   2  -1  318.67   11.40
   0   2   1  319.07   12.10
  -1  -2  -1  506.05   16.80
   1  -2   1  489.25   16.50
   1  -2   1  524.25   17.30
  -1  -2  -1  511.15   16.70
  -1   2  -1  502.05   16.50
   1   2   1  477.55   17.50
  -1   2  -1  488.75   17.30
   1   2   1  517.45   17.30
   2  -2   1 3226.48   96.39
  -2  -2  -1 3065.99   96.39
  -2  -2  -1 3255.07   95.59
   2  -2   1 3031.90   95.49
   2   2   1 3201.58   96.19
  -2   2  -1 3105.79   96.59
  -3  -2  -1 1138.99   36.00
   3  -2   1 1099.59   36.20
  -3  -2  -1 1145.39   37.20
   3  -2   1 1158.88   37.20
  -3   2  -1 1138.79   36.20
   3   2   1 1170.58   36.90
   4  -2   1   21.20    5.10
  -4  -2  -1   18.30    3.60
  -4  -2  -1   21.00    5.20
   4  -2   1   19.80    3.80
  -4   2  -1   16.70    3.50
   4   2   1   25.70    5.30
  -5  -2  -1  410.46   18.40
   5  -2   1  421.96   17.50
  -5  -2  -1  422.96   15.50
   5  -2   1  419.16   17.00
   5   2   1  409.16   17.20
  -5   2  -1  437.06   16.60
   6  -2   1 3826.52  118.99
   6  -2   1 4013.50  120.19
  -6  -2  -1 3744.13  121.09
  -6  -2  -1 4012.10  117.59
   6   2   1 3771.72  119.09
  -6   2  -1 3709.23  117.89
  -6   2  -1 3833.12  118.39
   6   2   1 3783.72  119.09
   6   2   1 3753.82  118.19
   6   2   1 3857.21  119.19
   7  -2   1  331.07   16.30
  -7  -2  -1  337.77   17.10
   7   2   1  335.47   15.70
  -7   2  -1  299.87   15.60
   7   2   1  331.47   23.00
   7   2   1  343.67   16.00
  -7   2  -1  339.67   16.00
   7   2   1  318.37   18.50
   7   2   1  339.07   16.30
   8  -2   1   67.69   10.50
  -8  -2  -1   84.69   11.50
   8   2   1   74.19   13.30
  -8   2  -1   70.49    9.40
   8   2   1   87.89   17.40
   8   2   1   58.39   10.10
   8   2   1   63.09   10.40
  -8   2  -1   65.59   10.20
   8   2   1   64.79    9.90
   9  -2   1  255.57   15.20
  -9  -2  -1  227.38   14.30
   9   2   1  231.28   21.50
   9   2   1  200.28   15.40
  -9   2  -1  221.18   13.70
   9   2   1  234.08   14.30
   9   2   1  248.58   15.60
  -9   2  -1  240.38   14.40
   9   2   1  244.28   14.80
  10  -2   1   -4.90    5.80
 -10  -2  -1    0.20    7.20
 -10   2  -1   12.60    6.80
  10   2   1    0.00    8.80
 -10   2  -1    8.90    7.30
  10   2   1   14.40    7.10
  10   2   1   16.20    7.50
 -11  -2  -1   35.10    7.90
  11  -2   1   30.50    7.30
  11   2   1   24.60    8.20
 -11   2  -1   29.10    7.70
  11   2   1   20.70    9.70
 -11   2  -1   30.90    7.20
  12  -2   1  192.48   11.80
 -12  -2  -1  201.98   13.40
  12  -2   1  193.58   19.80
 -12   2  -1  195.68   13.90
  12   2   1  206.58   14.70
  12   2   1  169.88   16.70
 -12   2  -1  203.28   13.30
 -13  -2  -1   14.00    7.00
  13  -2   1   18.20    6.50
 -13   2  -1   11.20    6.60
  13   2   1   -0.50    9.80
  13   2   1   21.30   12.10
 -13   2  -1   12.60    7.50
 -14  -2  -1   15.20    6.90
  14  -2   1    7.40    6.70
  14  -2   1    4.30    7.00
 -14   2  -1   13.70    7.40
 -14   2  -1   19.50    7.20
 -15  -2  -1   -0.30    5.50
 -15  -2  -1    2.60    4.50
 -15   2  -1   -0.10    9.80
 -15   2  -1    0.90    7.90
  15  -3  -1    1.10    5.30
 -15  -3   1    0.10    6.20
 -15   3   1   -2.30    7.30
  14  -3  -1    3.90    4.90
 -14  -3   1  -11.50    6.80
 -14   3   1    0.30    8.20
  14   3  -1   -9.20    7.60
 -14   3   1   -4.40    6.70
  13  -3  -1    1.20    5.10
 -13  -3   1    4.10    6.80
  13   3  -1    4.10   13.20
  13   3  -1   -3.80    5.80
  13   3  -1    4.00    7.60
 -13   3   1  -18.30    8.20
 -13   3   1   -2.30    6.40
  12  -3  -1    9.80    8.00
 -12  -3   1    6.20   11.40
  12   3  -1   38.60   11.60
 -12   3   1    9.20   11.60
 -12   3   1   25.00    7.00
  12   3  -1   24.60    9.70
 -11  -3   1   59.09   11.50
  11  -3  -1   38.70    6.90
 -11   3   1   25.20    8.10
  11   3  -1   41.50    8.40
  11   3  -1   56.59   10.60
 -11   3   1   43.20    9.50
  11   3  -1   51.99    9.30
  11   3  -1   41.00    9.50
  10  -3  -1   11.10    5.80
 -10  -3   1   12.40    9.00
  10   3  -1   15.30   10.10
 -10   3   1   15.40    7.00
 -10   3   1   18.30    8.30
  10   3  -1    3.20    8.20
  10   3  -1    6.60    7.60
  10   3  -1   28.80    9.60
   9  -3  -1   97.09   13.90
   9  -3  -1  121.89   11.20
  -9  -3   1   90.89   16.00
   9   3  -1  107.29   15.20
   9   3  -1   80.59   13.10
  -9   3   1  115.69   12.40
  -9   3   1  110.39   11.50
   9   3  -1  109.89   13.80
  -8  -3   1   71.29   10.90
   8  -3  -1   60.49   10.80
   8  -3  -1   63.69    9.90
   8   3  -1   71.19   11.80
  -8   3   1   57.69   10.00
   8   3  -1   49.40    9.50
   8   3  -1   72.19   12.70
  -8   3   1   72.69   11.60
   7  -3  -1   80.49   10.60
  -7  -3   1   76.59   13.10
   7  -3  -1   53.89    9.10
  -7   3   1   70.59    9.60
   7   3  -1   68.69   12.60
   7   3  -1   59.89   10.00
   7   3  -1   85.49   11.50
   7   3  -1   61.09   11.20
  -7   3   1   89.79   11.20
   6  -3  -1  123.89    9.90
   6  -3  -1  118.09   10.90
   6   3  -1  122.59   11.50
   6   3  -1  142.99   15.50
  -6   3   1   93.09   12.70
   6   3  -1  129.49   11.90
   6   3  -1  118.39   11.40
  -6   3   1  108.29   10.50
   5  -3  -1    5.20    5.00
   5   3  -1   -2.30    7.60
  -5   3   1   10.70    5.20
   5   3  -1    2.80    5.40
   5   3  -1   -0.60    4.80
  -5   3   1    5.40    7.60
   5   3  -1    1.20    7.10
   4  -3  -1  170.68   10.70
   4  -3  -1  158.58   13.70
  -4  -3   1  159.48    8.70
   4  -3  -1  168.48   10.10
  -4   3   1  155.08   14.10
  -4   3   1  176.08   11.50
  -4   3   1  178.68   14.10
   4   3  -1  160.28   13.60
   4   3  -1  148.79   12.20
   4   3  -1  150.68   13.90
  -3  -3   1 1788.82   55.59
   3  -3  -1 1762.82   56.69
   3  -3  -1 1736.63   56.59
  -3  -3   1 1828.92   56.89
  -3   3   1 1850.81   58.99
   3   3  -1 1685.33   56.29
   3   3  -1 1842.62   60.59
   2  -3  -1   -0.90    4.80
  -2  -3   1    2.60    2.70
   2  -3  -1    0.40    3.30
   2  -3  -1   16.40    5.20
   2   3  -1    5.10    6.70
   2   3  -1    4.80    3.80
  -2   3   1    3.00    5.20
   1  -3  -1  378.46   15.60
   1  -3  -1  384.36   14.40
  -1  -3   1  381.86   14.60
  -1  -3   1  378.46   13.60
   1   3  -1  353.56   16.60
   1   3  -1  361.86   14.80
  -1   3   1  384.16   16.20
   0  -3   1    0.10    3.50
   0  -3   1   -4.20    2.60
   0  -3  -1   -4.00    3.90
   0  -3  -1    0.50    2.80
   0   3  -1   -1.00    4.20
   0   3   1    2.90    4.90
  -1  -3  -1   49.20    7.40
   1  -3   1   56.19    5.60
   1  -3   1   43.00    8.70
   1  -3   1   57.69    7.20
  -1  -3  -1   46.30    5.40
   1   3   1   42.20    8.10
  -1   3  -1   63.69    7.50
  -2  -3  -1  144.79    8.20
   2  -3   1  154.68    8.80
   2  -3   1  116.19   14.50
   2  -3   1  136.89   10.80
  -2  -3  -1  171.28   12.10
   2   3   1  125.59   10.20
  -2   3  -1  153.28   11.20
   3  -3   1    6.70    6.40
  -3  -3  -1   12.60    4.00
   3   3   1    8.90    5.50
  -3   3  -1   12.60    5.70
   3   3   1    2.00    8.30
   3   3   1   12.00    6.60
   3   3   1   15.60    5.90
   3   3   1   26.20    6.60
  -4  -3  -1   43.00    7.50
   4  -3   1   52.39   10.20
   4  -3   1   63.09   11.40
   4   3   1   65.49   10.70
  -4   3  -1   56.79    8.50
   4   3   1   44.70    8.20
   4   3   1   61.59    8.20
   4   3   1   47.10    7.30
   5  -3   1   16.30    7.10
  -5  -3  -1   12.70   10.10
   5   3   1   35.20   10.40
  -5   3  -1   14.00   10.40
  -5   3  -1   28.80    5.70
   5   3   1   17.30    5.90
   5   3   1   14.70    5.60
   5   3   1   29.40    9.20
  -6  -3  -1  183.28   15.40
   6  -3   1  186.28   13.30
  -6   3  -1  187.28   11.50
   6   3   1  189.58   14.80
  -6   3  -1  216.68   16.70
   6   3   1  207.18   16.20
   6   3   1  188.78   11.90
   6   3   1  183.78   11.90
  -7  -3  -1   54.79    9.40
   7   3   1   66.99   11.80
  -7   3  -1   47.80    9.30
  -7   3  -1   61.69    8.60
   7   3   1   57.19   11.10
   7   3   1   50.89    9.70
   8  -3   1  417.26   18.40
  -8  -3  -1  376.56   20.20
   8   3   1  378.36   18.00
  -8   3  -1  394.96   17.80
   8   3   1  392.76   20.30
   8   3   1  396.96   19.70
   8   3   1  345.37   21.60
  -8   3  -1  374.26   20.00
  -9  -3  -1 2264.47   73.49
   9  -3   1 2310.07   72.39
  -9   3  -1 2259.27   73.09
   9   3   1 2167.28   75.19
   9   3   1 2290.87   74.39
  -9   3  -1 2302.57   72.99
   9   3   1 2276.57   72.69
 -10  -3  -1   23.20    8.40
  10  -3   1   54.99   10.20
  10   3   1   11.80   12.70
 -10   3  -1   26.90    7.40
  10   3   1   32.70    9.00
 -10   3  -1   25.20    9.40
  10   3   1   37.40    8.50
 -11  -3  -1  105.89   11.90
  11  -3   1  135.89   13.60
  11   3   1  130.99   16.50
  11   3   1  129.49   13.30
 -11   3  -1  121.99   10.80
  12  -3   1    7.70    6.20
 -12  -3  -1    1.10    6.40
  12   3   1    4.50    8.20
  12   3   1    2.90    8.20
 -12   3  -1   -0.20    5.90
 -12   3  -1   10.60    9.30
 -13  -3  -1   -8.50    6.10
 -13  -3  -1   -3.20    4.70
  13  -3   1    8.40    6.70
  13   3   1   -0.30    5.60
  13   3   1    9.10   12.10
 -13   3  -1   -1.50    6.10
 -14  -3  -1   -3.70    5.70
 -14  -3  -1    5.30    4.20
  14  -3   1   -3.10    6.80
  14   3   1   23.10    7.40
 -14   3  -1    2.60    5.80
 -13  -4   1    9.80    8.60
 -13  -4   1    0.70    5.50
  13  -4  -1   -4.20    6.10
  13   4  -1   -1.50    6.40
 -13   4   1    0.50    5.80
 -12  -4   1   -0.20    6.10
  12  -4  -1    9.50    5.30
 -12  -4   1   14.20    8.10
  12   4  -1   12.90    6.80
  12   4  -1    6.50    9.60
 -12   4   1   22.30    6.40
  12   4  -1   10.90   15.80
 -11  -4   1    7.60    8.40
  11  -4  -1    8.70    5.30
 -11  -4   1   -7.60    6.10
 -11   4   1   -0.50    5.90
  11   4  -1   -2.40    6.90
  11   4  -1   -4.50    8.00
  11   4  -1   10.40    9.30
  10  -4  -1   13.90    6.10
 -10  -4   1   15.70    8.70
  10   4  -1    9.10    9.40
  10   4  -1   11.00    6.50
 -10   4   1    4.90    5.80
  10   4  -1   11.10    8.50
  10   4  -1   16.60    8.10
   9  -4  -1    3.00    5.70
  -9  -4   1   -8.00    8.30
  -9   4   1   -6.10    5.90
   9   4  -1    5.80    8.20
   9   4  -1   -1.60    7.50
   9   4  -1   -3.30    5.50
  -9   4   1   -4.30   11.40
   9   4  -1   -2.90    6.80
   9   4  -1   -4.40    7.30
   8  -4  -1   20.80    6.50
  -8  -4   1   11.30    9.40
   8   4  -1   26.70    7.10
  -8   4   1   17.00    6.40
   8   4  -1   25.10    7.70
   8   4  -1   18.40    8.60
  -8   4   1   35.80   13.00
   8   4  -1   33.90    9.40
   8   4  -1   23.00    8.50
  -7  -4   1  135.09   17.50
   7  -4  -1  176.48   13.10
  -7   4   1  142.89   12.90
   7   4  -1  159.08   15.30
   7   4  -1  165.18   12.30
   7   4  -1  174.88   13.90
  -7   4   1  168.88   23.70
   7   4  -1  161.88   14.20
  -6  -4   1   11.10   10.90
   6  -4  -1   15.90    6.20
   6  -4  -1   10.80    7.70
   6   4  -1    5.50    8.20
   6   4  -1   11.10    8.60
   6   4  -1   14.10    6.20
  -6   4   1    8.40    6.50
   6   4  -1    2.50    6.50
   5  -4  -1  498.75   21.00
   5   4  -1  527.05   20.20
   5   4  -1  508.15   23.70
  -5   4   1  504.05   21.30
   5   4  -1  510.15   22.50
   5   4  -1  507.15   21.50
  -4  -4   1   69.89   14.10
   4  -4  -1   26.60    6.70
   4   4  -1   25.90    6.50
  -4   4   1   25.20    6.40
  -4   4   1   38.80    9.80
   4   4  -1   35.90    6.90
   3  -4  -1  700.73   28.90
  -3  -4   1  907.71   36.70
   3  -4  -1  750.62   28.20
   3  -4  -1  806.02   29.70
   3   4  -1  789.62   27.50
  -3   4   1  762.62   29.10
   3   4  -1  786.62   30.30
  -3   4   1  762.62   30.70
   2  -4  -1    9.80    7.60
   2  -4  -1    2.60    7.90
   2  -4  -1    2.30    5.70
  -2   4   1   -0.10    4.90
   2   4  -1    8.70    6.50
   2   4  -1    6.90    6.00
  -2   4   1    4.90    6.10
   2   4  -1   -7.30    4.80
   2   4  -1    7.70    4.20
  -2   4   1    3.80    5.90
   2   4  -1    1.20   10.50
  -2   4   1   11.50    7.10
   1  -4  -1  313.67   14.80
  -1  -4   1  258.67   22.10
   1  -4  -1  289.37   17.50
   1  -4  -1  277.47   15.60
  -1   4   1  278.57   13.60
   1   4  -1  271.47   13.30
  -1   4   1  244.18   15.60
  -1   4   1  282.27   14.80
   1   4  -1  256.57   23.30
   1   4  -1  285.17   16.30
   1   4  -1  285.67   14.30
  -1   4   1  266.27   17.20
   1   4  -1  297.67   16.30
   0  -4   1   83.79   16.50
   0  -4  -1   51.29   10.30
   0  -4  -1   55.29    9.50
   0  -4   1   27.20    7.40
   0   4  -1   43.10    8.10
   0   4  -1   41.40    7.10
   0   4   1   43.50    7.90
   0   4  -1   54.59   11.50
   0   4   1   45.40    8.20
   0   4   1   42.10    7.10
   0   4  -1   54.29    7.30
   1  -4   1    4.30    6.70
  -1  -4  -1   15.90    9.40
   1  -4   1  -10.00   10.30
  -1   4  -1    4.20    5.40
  -1   4  -1    1.80    5.40
   1   4   1    0.10    5.20
   1   4   1    3.40    4.90
   1   4   1    4.20    9.60
   1   4   1   10.50    6.80
  -1   4  -1    3.20    7.10
   2  -4   1   99.39   14.60
  -2  -4  -1  124.99   15.60
   2  -4   1  109.49   10.90
  -2   4  -1  102.39   11.70
   2   4   1  103.09   10.50
   2   4   1  105.29   12.70
   2   4   1  110.59   13.40
  -2   4  -1   79.09   12.50
  -2   4  -1  108.79    9.40
   2   4   1  112.39    9.60
  -3  -4  -1   23.40    9.20
   3  -4   1   14.30    8.10
  -3   4  -1    4.60    5.60
  -3   4  -1   33.20    8.10
  -3   4  -1    1.90    7.80
   3   4   1   15.00    6.10
   3   4   1   24.10    8.20
  -4  -4  -1  409.36   22.20
   4   4   1  363.86   17.00
  -4   4  -1  392.36   17.50
   4   4   1  403.06   17.00
   4   4   1  409.76   19.30
   4   4   1  380.76   20.20
   5  -4   1  256.77   15.50
  -5  -4  -1  258.07   17.00
  -5  -4  -1  279.57   17.80
  -5   4  -1  242.58   19.60
   5   4   1  278.87   18.00
   5   4   1  244.38   15.00
   5   4   1  239.08   16.10
   5   4   1  242.18   13.80
  -5   4  -1  253.47   14.40
  -6  -4  -1 1377.16   47.80
  -6  -4  -1 1450.85   49.20
   6  -4   1 1420.76   47.50
   6   4   1 1426.96   46.70
   6   4   1 1458.35   48.30
   6   4   1 1421.46   50.09
  -6   4  -1 1376.86   47.30
   6   4   1 1409.76   49.20
  -7  -4  -1  240.68   15.10
   7  -4   1  232.68   14.60
  -7  -4  -1  203.48   16.70
   7   4   1  231.78   16.20
  -7   4  -1  219.58   13.60
   7   4   1  240.38   13.70
   7   4   1  213.18   14.90
   7   4   1  251.77   18.10
   8  -4   1   28.00    6.80
  -8  -4  -1   19.10    6.90
  -8  -4  -1   16.00    7.90
   8   4   1   21.10    6.10
   8   4   1   20.30    8.40
  -8   4  -1   15.80    6.10
   8   4   1    5.60    6.90
   8   4   1   19.00    8.80
   9  -4   1    5.80    6.30
  -9  -4  -1    4.90    6.40
  -9  -4  -1   -0.80    7.70
   9   4   1    2.10    5.90
  -9   4  -1    4.70    5.90
   9   4   1   -0.30    7.20
   9   4   1   35.10   16.50
   9   4   1   -2.90    6.10
 -10  -4  -1   31.50    8.10
 -10  -4  -1   28.80    6.40
  10  -4   1   20.20    6.00
  10   4   1   23.70    6.30
 -10   4  -1   14.60    6.50
  10   4   1   23.70    7.30
  10   4   1   31.30    8.10
  10   4   1   26.30    8.50
  10   4   1    6.80   10.90
 -11  -4  -1    2.50    6.90
 -11  -4  -1   -8.50    5.20
  11  -4   1    8.90    6.30
  11   4   1   -2.90    5.80
  11   4   1  -15.80   14.70
  11   4   1    4.10    7.00
  11   4   1    1.60    6.80
 -11   4  -1   -7.30    5.50
 -12  -4  -1   46.60    9.50
  12  -4   1   60.89   10.80
 -12  -4  -1   36.60    6.30
 -12   4  -1   60.19    8.50
  12   4   1   41.20   10.80
 -13  -4  -1   -2.20    4.70
 -13  -4  -1    2.80    6.90
 -13   4  -1    6.70    5.50
  11  -5  -1    0.00    4.90
  11   5  -1   17.00    7.90
 -11   5   1   -0.30    5.10
  10  -5  -1   17.80    5.10
 -10   5   1   13.20    5.40
  10   5  -1    9.70    7.10
  10   5  -1   10.10    7.60
  10   5  -1    8.40    7.70
  10   5  -1    8.90    6.90
   9  -5  -1    3.60    4.90
  -9  -5   1   23.60   11.40
   9   5  -1   13.40    7.20
   9   5  -1    7.70    7.30
   9   5  -1    1.50    7.30
  -9   5   1    1.70    5.20
   9   5  -1   20.00    7.50
  -8  -5   1   52.19   11.10
   8  -5  -1   56.29    9.30
   8   5  -1   32.00    7.90
  -8   5   1   45.00    8.50
   8   5  -1   42.80    7.70
   8   5  -1   32.40    8.20
  -7  -5   1   19.40   10.60
   7  -5  -1   16.90    8.70
   7   5  -1   -6.00   12.10
   7   5  -1    4.20    8.20
   7   5  -1   -0.10   11.00
   6  -5  -1   41.20    8.50
  -6  -5   1   15.90   16.30
   6   5  -1   32.80    8.50
   6   5  -1   43.00    7.50
   6   5  -1   27.00    8.00
  -6   5   1   44.90    9.20
   6   5  -1   23.90    7.80
  -5  -5   1  192.58   18.50
   5  -5  -1  193.08   17.90
   5  -5  -1  237.48   13.40
   5   5  -1  224.98   14.40
   5   5  -1  244.88   16.40
   5   5  -1  236.58   15.80
   5   5  -1  220.78   15.70
  -5   5   1  235.28   13.30
  -4  -5   1   73.59   12.20
   4  -5  -1   94.29   14.40
  -4   5   1   85.89   11.00
  -4   5   1   88.49   16.20
   4   5  -1   79.79   14.40
   4   5  -1  115.29   13.30
   4   5  -1  102.69   11.20
   4   5  -1   90.09   13.50
   4   5  -1   67.59   11.50
  -3  -5   1  435.96   24.10
   3  -5  -1  469.35   24.00
  -3  -5   1  463.95   24.70
   3   5  -1  470.15   22.70
  -3   5   1  431.86   21.70
  -3   5   1  445.06   19.80
   3   5  -1  467.05   20.90
   3   5  -1  489.65   23.00
   2  -5  -1  122.99   13.70
  -2  -5   1  154.58   16.70
   2  -5  -1  126.99   14.70
   2   5  -1  106.89   12.70
   2   5  -1  126.29   14.30
   2   5  -1  137.39   12.50
  -2   5   1  173.68   14.60
   2   5  -1  146.49   14.10
  -2   5   1  104.09   14.70
  -2   5   1  130.39   11.90
  -1  -5   1   36.10   11.00
   1  -5  -1   40.90    8.40
   1  -5  -1   37.60    7.90
   1  -5  -1   48.10    9.40
  -1  -5   1   27.60   11.00
   1   5  -1   59.09   12.80
  -1   5   1   55.29   11.80
  -1   5   1   44.90    7.80
  -1   5   1   33.40    9.30
   1   5  -1   29.60    7.60
   1   5  -1   49.20    9.30
   0  -5   1   42.30   10.80
   0  -5  -1   33.00    8.10
   0  -5  -1   12.00   10.80
   0  -5   1   35.30   10.30
   0  -5  -1   14.90    9.30
   0   5  -1   29.50    8.60
   0   5   1   30.20    7.50
   0   5   1   31.00    8.30
   0   5   1   23.40    7.40
   0   5  -1   34.00    7.50
   0   5   1   25.90    8.80
   0   5  -1   20.20    8.40
  -1  -5  -1  257.97   16.00
  -1  -5  -1  264.07   17.70
  -1   5  -1  265.07   17.00
   1   5   1  255.37   17.40
   1   5   1  279.37   15.10
  -1   5  -1  273.07   14.80
   1   5   1  282.27   15.60
  -1   5  -1  259.17   17.30
   1   5   1  287.67   17.70
   2  -5   1   15.90   21.90
  -2  -5  -1   15.10    8.90
  -2  -5  -1   -1.30    8.50
   2   5   1   18.90    8.30
   2   5   1   11.80    8.00
  -2   5  -1   13.70    8.10
   2   5   1    7.10    6.50
   2   5   1    9.80    6.40
  -2   5  -1    8.60    6.40
  -2   5  -1    7.80    8.50
  -3  -5  -1  292.17   17.80
  -3  -5  -1  277.17   17.40
   3   5   1  299.37   18.20
   3   5   1  287.17   15.20
  -3   5  -1  286.17   18.20
   3   5   1  284.87   16.00
  -3   5  -1  295.47   14.70
   3   5   1  308.07   18.10
   4  -5   1    6.10    6.10
  -4  -5  -1   16.10    7.70
   4   5   1    8.80    7.80
   4   5   1   13.20    6.50
  -4   5  -1   14.60    8.30
   4   5   1   -3.10    7.30
  -4   5  -1   18.50    6.10
   4   5   1   15.50    5.80
  -5  -5  -1   24.70    8.20
   5  -5   1    4.40    5.70
   5   5   1   -2.50    6.80
   5   5   1    4.70    5.80
  -5   5  -1   -1.30    5.30
   5   5   1    3.10    5.90
  -6  -5  -1  113.29   14.20
   6  -5   1  121.79   14.90
   6   5   1  102.29   13.50
   6   5   1  108.59   15.90
  -6   5  -1   99.69   10.90
   6   5   1  102.29   10.70
   7  -5   1   -5.30    6.00
  -7  -5  -1   17.40    8.00
  -7   5  -1   -2.20    5.20
   7   5   1   -3.90    6.30
   7   5   1   -0.30    6.70
   7   5   1    0.10    5.90
   7   5   1   -2.30    7.30
   8  -5   1   23.90    6.10
  -8  -5  -1   37.90    8.50
   8   5   1   18.20    6.50
  -8   5  -1   23.00    6.30
   8   5   1   15.80    7.20
   8   5   1   26.00    8.10
   9  -5   1    5.60    6.00
  -9  -5  -1   19.80    8.70
   9   5   1    2.60    5.80
   9   5   1    5.40    7.10
   9   5   1   20.40    8.20
  -9   5  -1    6.00    5.70
  10  -5   1   -1.80    6.40
 -10  -5  -1    3.00    7.90
 -10   5  -1    0.20    5.10
  10   5   1   16.40    9.80
  10   5   1   -3.70    7.60
  10   5   1  -13.00   16.10
  -8  -6   1   21.50    7.00
   8  -6  -1   -4.00    4.40
  -8   6   1    6.30    4.60
   8   6  -1    9.60    5.80
   8   6  -1   12.40    5.90
   7  -6  -1   -6.20    5.00
  -7  -6   1   12.10   10.80
  -7  -6   1    8.10    6.80
   7   6  -1   -7.10    5.40
   7   6  -1    7.70    5.60
  -7   6   1  -12.00    6.60
  -6  -6   1   -8.30   10.40
  -6  -6   1    9.00    9.90
   6  -6  -1   -1.30    4.50
   6   6  -1   -1.20    5.90
   6   6  -1    2.50    5.90
   5  -6  -1    0.20    4.80
  -5  -6   1  -10.60   10.70
  -5  -6   1   -4.50    9.30
   5   6  -1   -6.80    5.60
  -5   6   1   -1.10    5.50
   5   6  -1  -11.50    5.80
  -4  -6   1   -4.20   10.70
  -4  -6   1    7.00    9.70
   4  -6  -1    6.70    5.20
  -4   6   1    0.80    5.70
   4   6  -1    7.40    6.50
   4   6  -1   14.50    6.80
   3  -6  -1    5.60    5.70
  -3  -6   1   11.70   18.70
  -3   6   1    3.70    8.70
  -3   6   1    3.50    5.90
   3   6  -1   -5.40    6.20
   3   6  -1    0.10    6.50
   2  -6  -1   41.10   14.50
  -2   6   1   80.59    9.60
  -2   6   1   75.79   12.60
   2   6  -1   95.89   11.80
   2   6  -1   95.69   11.70
   1  -6  -1  172.68   19.50
  -1   6   1  200.38   14.00
   1   6  -1  207.88   14.10
   1   6  -1  224.28   14.50
   0  -6  -1  115.69   15.00
   0   6   1  107.59    9.60
   0   6  -1  105.79   12.10
   0   6   1   94.09   11.20
  -1  -6  -1   31.10    9.40
  -1  -6  -1   28.50    8.40
   1   6   1   21.20    7.40
   1   6   1   20.40    6.40
  -1   6  -1   14.00    7.50
  -2  -6  -1    6.80    7.30
   2  -6   1   -0.20    5.30
  -2  -6  -1   15.10    9.20
  -2  -6  -1   15.50    8.20
  -2   6  -1   -0.80    7.60
   2   6   1   16.10    6.70
   2   6   1   -2.20    6.90
   3  -6   1   -1.20    5.50
  -3  -6  -1   10.90    8.40
  -3  -6  -1   -4.10    6.70
  -3  -6  -1   -1.70    9.70
  -3   6  -1    1.20    7.70
   3   6   1   -0.20    6.00
   3   6   1    7.20    6.50
  -3   6  -1    8.10    6.30
  -4  -6  -1   -2.20    6.50
  -4  -6  -1    3.00    8.40
  -4  -6  -1    1.00   11.90
   4  -6   1    0.20    5.60
   4   6   1    4.90    6.10
   4   6   1    0.50    6.10
  -4   6  -1    0.50    6.60
  -5  -6  -1   14.60   11.60
   5  -6   1   -5.50    5.00
  -5  -6  -1    5.90    6.00
  -5  -6  -1   20.80    9.00
   5   6   1    5.30    6.20
  -5   6  -1   12.60    6.30
   5   6   1   -0.70    5.70
  -6  -6  -1    4.00    9.80
  -6  -6  -1   -7.40    8.40
   6  -6   1    6.60    7.30
  -6  -6  -1   16.10    9.40
   6   6   1    0.40    6.30
   6   6   1   -4.10    5.80
  -7  -6  -1   15.10    5.30
   7  -6   1    2.60    6.90
  -7  -6  -1    0.50    9.50
   7   6   1   -2.10    4.90
 -17   0   2   -0.60    4.80
  16   0  -2   -9.30    5.10
 -16   0   2    3.10    6.00
  15   0  -2    0.80    5.30
 -15   0   2    1.70    6.90
 -14   0   2    1.00    6.80
  14   0  -2   11.80    5.50
  14   0  -2    5.10    7.10
 -13   0   2   -0.60    6.40
  13   0  -2    1.60    5.60
  13   0  -2    0.90    7.70
  12   0  -2    2.10    5.20
  12   0  -2    3.70   11.50
  12   0  -2   10.90    8.10
 -12   0   2    6.90    6.70
  11   0  -2   -2.40    7.40
  11   0  -2    5.00   10.40
  11   0  -2    0.90    6.20
 -10   0   2 1000.40   35.70
  10   0  -2 1019.50   38.30
  10   0  -2 1021.10   34.80
  10   0  -2  988.50   35.40
  10   0  -2 1025.80   36.80
  -9   0   2   -2.90    6.70
   9   0  -2   -0.60    4.80
   9   0  -2    5.20    7.00
  -9   0   2   -2.30    4.80
  -9   0   2    5.50   14.40
   9   0  -2    4.10    4.40
   9   0  -2   -1.00    8.10
  -8   0   2  280.27   18.20
   8   0  -2  306.27   14.40
   8   0  -2  282.07   13.00
  -8   0   2  300.07   12.30
  -7   0   2    0.90    3.90
   7   0  -2   -0.80    3.10
   7   0  -2   -2.50    3.40
   7   0  -2   -1.30    2.80
  -7   0   2    1.10    2.10
  -6   0   2   32.00    4.60
  -6   0   2   29.40    3.20
   6   0  -2   32.40    3.80
   6   0  -2   36.60    4.60
   5   0  -2   -0.20    1.80
   5   0  -2   -0.80    1.40
  -5   0   2    1.20    1.40
  -5   0   2   -3.30    1.90
   4   0  -2 1445.76   44.60
  -4   0   2 1446.86   44.10
  -4   0   2 1443.56   44.70
   4   0  -2 1446.66   44.10
   1   0  -2    1.50    0.40
   1   0  -2    2.00    0.50
  -1   0   2    2.40    0.50
  -1   0   2    1.30    0.40
   1   0  -2    2.00    0.50
   0   0   2  171.38    6.00
   0   0  -2  175.18    5.80
   0   0   2  178.28    5.80
   0   0  -2  183.48    6.00
  -1   0  -2    1.30    0.90
  -1   0  -2    0.70    0.70
   1   0   2    1.10    0.90
   1   0   2   -0.30    0.70
  -2   0  -2  286.87    9.90
  -2   0  -2  279.47    9.40
   2   0   2  273.57    9.40
   2   0   2  275.17    9.90
  -3   0  -2    0.90    1.70
   3   0   2   -0.30    1.40
  -3   0  -2    0.00    1.20
   3   0   2   -1.70    1.80
  -4   0  -2 1507.75   48.20
   4   0   2 1516.45   47.30
   4   0   2 1529.45   48.30
  -4   0  -2 1546.35   47.30
  -5   0  -2    3.00    3.30
  -5   0  -2   -1.80    2.10
   5   0   2    2.00    3.00
   5   0   2   -4.30    2.70
  -6   0  -2  372.66   14.20
  -6   0  -2  336.37   16.30
   6   0   2  351.96   15.60
   6   0   2  360.06   15.10
  -7   0  -2   -2.60    4.50
  -7   0  -2   -7.70    6.30
   7   0   2  -10.90    6.10
  -8   0  -2   77.49   13.10
  -8   0  -2   68.19    9.20
   8   0   2   76.89    9.60
  -8   0  -2   55.49    8.70
   8   0   2   59.09    8.40
   8   0   2   66.79   16.20
  -9   0  -2   -0.90    7.50
   9   0   2  -13.40    6.20
   9   0   2    4.70    7.50
   9   0   2    5.30    6.50
  -9   0  -2   -2.60    5.60
  10   0   2   31.90    7.50
  10   0   2   14.60    6.70
  10   0   2   34.00    7.30
 -10   0  -2   20.20    7.80
 -10   0  -2   20.20    6.50
 -11   0  -2    5.00    6.60
  11   0   2    0.30    7.60
 -11   0  -2    7.60    8.30
  11   0   2    6.10    6.90
 -12   0  -2   -6.10    6.40
 -12   0  -2  -12.60    8.10
  12   0   2    1.00    6.10
  12   0   2    7.60    8.40
  12   0   2   11.20    8.30
  13   0   2    6.00    8.60
 -13   0  -2   -7.20    6.30
  13   0   2   10.50    9.30
  13   0   2   -2.10    6.70
 -13   0  -2    5.40    9.90
  14   0   2   -8.80    7.50
 -14   0  -2    6.00    6.10
 -14   0  -2    5.30   11.80
 -15   0  -2    7.80    6.00
 -17  -1   2   37.90    8.30
  17  -1  -2   37.20    7.70
 -16  -1   2   16.10    6.40
  16  -1  -2    8.60    5.00
 -16   1   2    9.70    6.10
 -15  -1   2   14.70    6.80
  15  -1  -2   14.00    5.60
 -15   1   2   10.50    7.00
  15   1  -2   19.40    6.20
  14  -1  -2   14.90    5.40
 -14  -1   2   17.90    6.80
 -14   1   2   15.00    6.90
 -14   1   2  -21.20   12.40
  14   1  -2    0.40    6.60
  14   1  -2    4.70    5.50
 -13  -1   2   19.20    7.60
  13  -1  -2   12.40    5.90
 -13   1   2   27.10   11.30
  13   1  -2    9.50    8.00
  13   1  -2   24.00   13.40
 -13   1   2    9.60    7.10
  13   1  -2    2.40   11.80
  13   1  -2   13.60    6.50
  12  -1  -2   -1.60    5.40
  12  -1  -2   -5.30   12.80
  12  -1  -2    2.30   10.10
 -12  -1   2  -15.40    6.60
 -12   1   2   12.90   10.00
  12   1  -2  -11.60    6.80
  12   1  -2    4.90   10.40
  12   1  -2  -12.50   11.00
  12   1  -2   -1.60    5.80
 -12   1   2   -7.90    6.70
 -11  -1   2   47.70    8.40
  11  -1  -2   40.50   10.70
  11  -1  -2   54.09    9.00
  11  -1  -2   42.90    7.40
 -11   1   2   42.90    7.40
 -11   1   2   42.80   10.10
  11   1  -2   47.00    8.30
  11   1  -2   35.90    6.60
  10  -1  -2   -6.60    4.80
  10  -1  -2   -3.00    6.90
 -10  -1   2   -5.70    7.00
  10  -1  -2    8.40   11.10
  10  -1  -2   -6.60    4.50
  10   1  -2   -7.10    5.90
  10   1  -2  -15.60    9.50
  10   1  -2  -17.30    8.40
 -10   1   2    0.80    5.00
  10   1  -2    4.20    5.00
 -10   1   2    6.70   10.00
   9  -1  -2   88.69   15.40
   9  -1  -2   77.89    9.10
   9  -1  -2   70.19   11.70
  -9  -1   2   68.29   13.30
  -9   1   2   81.79   11.10
  -9   1   2   71.09    9.50
   9   1  -2   85.89   15.40
   9   1  -2   68.79    9.40
   9   1  -2   97.49   11.30
   9   1  -2   96.89   16.60
  -8  -1   2 3785.52  111.19
   8  -1  -2 3689.33  113.89
  -8  -1   2 3567.64  113.29
   8  -1  -2 3495.45  111.39
  -8   1   2 3632.14  111.99
   8   1  -2 3627.84  112.79
   7  -1  -2  754.72   26.90
   7  -1  -2  798.32   27.90
   7  -1  -2  728.73   26.40
  -7  -1   2  809.62   27.40
  -7  -1   2  812.72   25.70
  -7   1   2  771.82   28.90
   7   1  -2  794.32   27.10
   6  -1  -2 1795.22   56.29
   6  -1  -2 1684.83   54.99
  -6  -1   2 1757.02   55.19
  -6  -1   2 1802.42   54.29
  -6   1   2 1752.82   56.59
  -6   1   2 1785.62   55.09
   6   1  -2 1790.12   55.29
   5  -1  -2 1361.56   42.90
  -5  -1   2 1327.07   41.90
  -5  -1   2 1307.97   41.20
   5  -1  -2 1339.97   42.00
   5   1  -2 1344.57   41.30
  -5   1   2 1382.16   42.00
  -5   1   2 1304.57   43.00
   5   1  -2 1380.26   41.90
   4  -1  -2    5.20    1.40
   4  -1  -2    4.00    2.20
  -4  -1   2    5.20    1.10
  -4   1   2    8.00    1.90
  -4   1   2    4.90    2.20
   4   1  -2   10.30    2.20
  -3  -1   2 2863.01   84.79
   3  -1  -2 2786.92   86.09
   3  -1  -2 2761.22   85.49
  -3   1   2 2885.21   85.59
  -3   1   2 2853.31   86.29
  -2   1   2 4646.73  140.69
  -2   1   2 4692.33  140.09
   1  -1  -2  452.25   14.80
  -1  -1   2  469.75   14.10
   1  -1  -2  461.85   14.80
   1   1  -2  446.16   14.20
   1   1  -2  468.95   14.30
  -1   1   2  475.45   15.30
  -1   1   2  469.85   15.30
   2  -1   2  103.19    4.40
  -2  -1  -2   92.09    4.50
  -2  -1  -2  102.29    5.20
   2  -1   2  108.49    5.20
   2   1   2   87.19    4.60
   2   1   2   89.19    5.10
  -2   1  -2  109.79    5.30
  -3  -1  -2 9015.40  272.07
   3   1   2 9007.40  271.37
  -3   1  -2 9342.77  272.17
   3   1   2 8847.42  271.87
  -4  -1  -2  261.67   10.00
   4  -1   2  268.17   11.00
   4  -1   2  257.07    9.90
  -4  -1  -2  268.67   11.10
   4   1   2  272.57   11.00
   4   1   2  230.08   10.20
   5  -1   2   70.89    6.50
  -5  -1  -2   62.09    5.10
  -5  -1  -2   63.29    7.20
   5  -1   2   62.99    6.30
   5   1   2   61.89    6.30
   5   1   2   70.49    6.70
  -5   1  -2   59.69    7.80
  -5   1  -2   55.89    5.70
   6  -1   2  525.25   20.90
  -6  -1  -2  526.95   19.00
   6  -1   2  507.35   20.40
  -6  -1  -2  504.45   21.80
  -6   1  -2  532.45   19.50
  -7  -1  -2   42.50    7.90
   7  -1   2   26.10    9.80
  -7  -1  -2   39.70    8.20
   7  -1   2   45.30    8.10
   7   1   2   33.90    7.70
  -7   1  -2   58.39    9.10
  -7   1  -2   45.50    8.00
  -7   1  -2   36.60    6.80
   7   1   2   37.10    7.40
   7   1   2   32.60    8.60
  -8  -1  -2   52.99    9.40
   8  -1   2   65.89    9.00
   8   1   2   73.49   10.40
   8   1   2   52.49    9.70
   8   1   2   58.29   12.70
   8   1   2   62.69    8.30
  -8   1  -2   61.09    9.20
   8   1   2   66.79    8.80
  -8   1  -2   56.09   10.80
   8   1   2   63.69   14.20
   9  -1   2   43.20    7.30
  -9  -1  -2   35.30    7.90
   9   1   2   36.40    7.00
  -9   1  -2   39.30    7.60
  -9   1  -2   41.30    7.00
   9   1   2   53.19   10.90
   9   1   2   36.50   12.00
   9   1   2   36.50    7.30
   9   1   2   39.50    7.90
  10  -1   2   19.00    6.80
 -10  -1  -2   11.20    6.90
 -10  -1  -2   14.70   12.20
  10   1   2    3.30    6.10
 -10   1  -2   18.20    6.90
 -10   1  -2   10.10    6.40
  10   1   2    1.90    6.30
  10   1   2    6.30    8.00
  10   1   2   23.30    7.10
 -11  -1  -2    3.40    6.80
  11  -1   2    2.00    6.60
  11  -1   2   -4.10    8.20
  11   1   2    4.90    7.60
  11   1   2    7.80    9.90
  11   1   2   -4.00    6.80
 -11   1  -2   -2.60    7.00
 -11   1  -2    5.30    7.00
  12  -1   2   86.09   11.20
  12  -1   2  107.29   13.40
 -12  -1  -2   67.29   11.60
  12  -1   2   89.09   11.20
  12   1   2   70.09   12.70
  12   1   2   83.19   10.50
 -12   1  -2   97.19   11.40
 -12   1  -2   94.49   11.70
  13  -1   2   13.90    7.40
 -13  -1  -2   37.40   13.40
  13  -1   2   14.40    7.40
  13  -1   2   29.60    9.10
 -13   1  -2   20.20   10.60
 -13   1  -2   27.00    8.10
  13   1   2   26.00    8.80
 -14  -1  -2   33.10    7.30
  14  -1   2   32.60    8.70
  14  -1   2   53.89   10.80
 -14   1  -2   62.59   12.70
 -14   1  -2   32.40    7.40
 -15  -1  -2   21.80    8.70
 -15  -1  -2   10.50    5.60
 -15   1  -2   17.50   10.40
 -15   1  -2   13.90    6.10
  16  -2  -2   -7.30    5.50
 -16  -2   2   -4.80    6.30
 -16   2   2   -6.10    5.30
 -16   2   2   18.10   12.10
 -15  -2   2   -9.70    6.20
  15  -2  -2   -0.50    5.00
  15   2  -2    4.50   11.10
 -15   2   2    0.00    9.40
 -15   2   2   11.20    7.30
 -14  -2   2    1.20    6.30
  14  -2  -2    3.70    5.10
  14   2  -2    5.50    7.10
  14   2  -2   -5.30    9.70
 -14   2   2    0.20    7.10
 -14   2   2   -9.90    8.50
  14   2  -2    3.90   14.20
 -13  -2   2   24.00    6.90
  13  -2  -2   24.10    5.90
 -13   2   2   31.50    7.90
  13   2  -2    2.00    7.70
  13   2  -2   12.50    7.40
  13   2  -2   46.60   11.20
 -13   2   2   16.30    7.50
 -12  -2   2    2.80    7.60
  12  -2  -2   15.30    5.70
  12   2  -2   14.90    7.90
  12   2  -2   18.40    6.40
 -12   2   2   10.30    7.70
 -12   2   2   39.30    8.80
  12   2  -2   -7.60    9.10
  12   2  -2    5.70   10.20
  11  -2  -2    4.90    6.60
  11  -2  -2   12.00    8.80
 -11  -2   2   17.50    8.50
  11  -2  -2    1.60    5.30
 -11   2   2    3.80    6.50
  11   2  -2    2.90    6.00
  11   2  -2   12.60    9.60
 -11   2   2    0.60    7.20
  11   2  -2    6.90    6.50
  11   2  -2    5.70    7.60
 -10  -2   2   63.29   11.70
  10  -2  -2   33.60    6.70
  10  -2  -2   68.29   11.80
  10  -2  -2   34.30    6.30
  10   2  -2   50.59    9.50
  10   2  -2   42.80   11.20
  10   2  -2   25.00   10.60
  10   2  -2   42.30    7.70
 -10   2   2   32.30    6.90
  10   2  -2   29.60    6.50
   9  -2  -2  105.69   12.10
   9  -2  -2   91.39    9.30
   9  -2  -2   99.09    8.90
  -9  -2   2   79.69   14.40
   9   2  -2   65.59   14.00
  -9   2   2   91.89    9.70
   9   2  -2   93.89   10.10
   9   2  -2   78.79   10.50
   9   2  -2   80.09   11.00
   9   2  -2   72.69   12.00
  -9   2   2   59.19   12.10
   8  -2  -2  265.87   13.00
   8  -2  -2  277.07   15.90
   8  -2  -2  287.17   19.00
   8   2  -2  265.47   18.80
   8   2  -2  235.28   18.50
  -8   2   2  272.77   16.20
  -8   2   2  266.17   16.60
   8   2  -2  252.37   16.10
  -8   2   2  275.07   14.00
   8   2  -2  261.17   15.10
   8   2  -2  266.97   13.70
   7  -2  -2  206.78   19.20
   7  -2  -2  175.88   12.60
  -7  -2   2  173.68    8.50
   7  -2  -2  166.98    9.80
   7  -2  -2  160.38   11.00
  -7   2   2  164.18   12.10
   7   2  -2  144.99   11.30
   7   2  -2  158.88   11.80
   7   2  -2  149.29   13.50
  -7   2   2  181.18   11.80
   6  -2  -2  308.37   13.20
   6  -2  -2  291.97   14.50
  -6  -2   2  317.17   13.40
   6  -2  -2  321.07   14.70
  -6  -2   2  312.27   11.50
   6   2  -2  301.47   12.70
  -6   2   2  321.97   13.80
  -5  -2   2  397.46   14.20
   5  -2  -2  390.66   15.60
  -5  -2   2  393.96   13.00
   5  -2  -2  346.07   14.90
   5  -2  -2  377.56   15.10
  -5   2   2  393.06   14.40
   5   2  -2  366.36   13.00
  -5   2   2  359.06   16.90
   4  -2  -2  663.53   23.40
   4  -2  -2  660.23   23.60
  -4  -2   2  648.34   21.80
  -4  -2   2  707.93   21.20
  -4   2   2  668.03   24.20
  -4   2   2  670.33   22.60
   4   2  -2  645.24   21.50
   3  -2  -2    0.20    2.00
  -3  -2   2    0.10    1.20
   3  -2  -2    0.80    2.50
  -3  -2   2   -0.50    1.10
   3  -2  -2    1.40    1.60
  -3   2   2    2.00    1.90
   3   2  -2    2.80    1.80
  -3   2   2   -1.00    3.20
  -2  -2   2  262.07    9.10
   2  -2  -2  276.57   10.10
  -2  -2   2  282.17    9.20
   2  -2  -2  268.87   10.30
   2   2  -2  272.67    9.40
  -2   2   2  263.17   11.00
   1  -2  -2  914.31   29.50
  -1  -2   2  963.40   28.60
  -1  -2   2  943.31   28.60
   1  -2  -2  965.90   29.40
   1   2  -2  899.61   28.80
  -1   2   2  981.80   30.30
   1   2  -2  799.82   29.60
   0  -2   2  782.82   24.80
   0  -2  -2  791.92   25.50
   0  -2  -2  793.62   25.40
   0   2   2  807.22   26.20
   0   2  -2  783.82   25.20
   0   2  -2  792.92   25.50
   1  -2   2  957.00   31.00
   1  -2   2  973.50   30.40
  -1  -2  -2 1006.00   30.90
  -1  -2  -2  944.21   31.80
   1   2   2  989.30   31.00
  -1   2  -2  936.21   30.30
  -1   2  -2  962.90   31.20
   1   2   2  985.30   31.60
  -2  -2  -2  854.21   26.10
   2  -2   2  772.02   25.70
   2  -2   2  801.12   26.60
   2   2   2  798.92   26.20
  -2   2  -2  763.82   26.80
  -2   2  -2  791.32   25.70
   2   2   2  818.62   26.90
   3  -2   2  933.21   30.80
  -3  -2  -2  964.00   30.90
  -3  -2  -2  911.41   31.20
   3  -2   2  884.91   29.70
   3   2   2  892.21   30.00
   3   2   2  918.31   30.70
  -3   2  -2  921.71   29.70
   4  -2   2 2094.79   66.09
  -4  -2  -2 2125.29   64.69
  -4  -2  -2 2044.30   66.49
   4  -2   2 2116.69   65.09
   4   2   2 2022.00   65.69
   4   2   2 2111.99   66.19
  -4   2  -2 2040.50   64.79
  -5  -2  -2 4086.59  129.19
   5  -2   2 4104.09  127.49
   5  -2   2 4148.08  128.59
  -5  -2  -2 4174.58  126.79
  -5   2  -2 4202.18  127.19
   5   2   2 4152.98  128.19
   6  -2   2 6214.78  190.88
  -6  -2  -2 6238.68  188.38
  -6  -2  -2 6050.09  188.68
  -6   2  -2 6069.39  188.38
  -6   2  -2 6099.19  188.18
   6   2   2 6208.98  189.28
   6   2   2 6226.58  189.38
   6   2   2 6234.58  190.48
   6   2   2 6389.16  188.38
  -7  -2  -2   27.40    7.80
   7  -2   2   19.50    7.00
   7   2   2   34.10    9.60
  -7   2  -2   23.70    7.40
   7   2   2   25.70    6.40
  -7   2  -2   24.80    6.60
   7   2   2   20.90    5.60
   8  -2   2   88.29   12.60
  -8  -2  -2  105.29   11.50
   8   2   2  103.59   10.70
   8   2   2  104.89   10.60
  -8   2  -2  129.59   12.10
  -8   2  -2  103.49    9.90
   8   2   2  121.49   13.10
   9  -2   2   77.69   11.90
  -9  -2  -2  100.89   11.90
   9   2   2  101.69   11.20
  -9   2  -2   94.89   11.00
   9   2   2  101.69   11.80
   9   2   2   78.69   11.40
  -9   2  -2  104.89   12.40
  10  -2   2    6.70    6.80
 -10  -2  -2   22.70    7.60
 -10   2  -2   28.20    7.70
 -10   2  -2   14.60    6.30
  10   2   2   12.40    9.30
  10   2   2    3.10    6.90
 -11  -2  -2  194.18   14.50
  11  -2   2  197.58   13.30
  11   2   2  203.78   15.10
 -11   2  -2  193.78   13.80
 -11   2  -2  204.88   15.10
  11   2   2  196.78   16.30
 -12  -2  -2  162.58   12.40
  12  -2   2  168.08   14.60
  12  -2   2  167.38   16.50
 -12   2  -2  161.28   19.10
 -12   2  -2  144.49   11.50
  12   2   2  152.98   17.70
  12   2   2  165.68   19.90
 -13  -2  -2    0.30    6.30
  13  -2   2   -8.30    7.70
  13  -2   2    1.90    6.00
 -13   2  -2    1.60    8.20
  13   2   2  -11.40    8.20
 -13   2  -2    5.30    6.30
 -14  -2  -2   38.30    8.20
 -14  -2  -2   52.49    7.80
  14  -2   2   31.20    6.80
 -14   2  -2   59.29   10.80
 -14   2  -2   47.90    9.60
 -15  -2  -2   10.50    4.50
 -15  -2  -2   10.90    5.80
 -15   2  -2    8.70    7.40
  15   2   2    3.30    4.50
  15  -3  -2    9.60    5.80
 -15   3   2   -6.00    8.10
 -15   3   2   -9.60    8.70
  15   3  -2   -5.50    8.10
  14  -3  -2    1.60    4.60
 -14  -3   2    8.10    7.70
 -14   3   2   -8.60    7.20
  14   3  -2   13.30    7.60
 -14   3   2   -6.60    7.10
  13  -3  -2   17.30    5.30
 -13  -3   2    1.00    7.50
  13   3  -2    2.40    7.20
 -13   3   2    8.00    7.40
 -13   3   2   16.70    7.10
  13   3  -2   16.70    5.70
  12  -3  -2   -3.70    4.90
  12   3  -2   -3.60    6.20
 -12   3   2    0.20    6.50
 -12   3   2   -1.80    7.40
  12   3  -2   -5.00    9.70
  12   3  -2  -13.90    7.20
 -11  -3   2    0.30    8.50
  11  -3  -2   -0.40    9.80
  11  -3  -2   15.10    5.70
  11   3  -2   20.30   10.20
 -11   3   2    0.90    7.00
 -11   3   2   17.50    8.20
  11   3  -2    7.30    8.30
  11   3  -2   11.70    7.80
  11   3  -2   11.50    9.50
  10  -3  -2  165.88   13.90
 -10  -3   2  111.59   17.50
  10  -3  -2  174.98   12.10
  10   3  -2  146.19   16.00
 -10   3   2  175.68   13.70
  10   3  -2  132.19   14.40
  10   3  -2  160.38   14.90
  10   3  -2  199.78   18.20
 -10   3   2  183.18   14.30
  10   3  -2  121.29   20.80
   9  -3  -2   29.20    6.10
   9  -3  -2   31.10    7.00
  -9  -3   2   15.40   10.80
   9   3  -2   17.10    9.10
  -9   3   2   30.50    7.40
   9   3  -2   25.50    8.50
   9   3  -2   29.60    8.80
  -9   3   2   32.60    7.40
   9   3  -2   28.80    9.20
   8  -3  -2   -1.20    5.50
   8  -3  -2    0.10    5.00
   8   3  -2   -7.20    7.10
  -8   3   2   14.40    6.60
   8   3  -2    1.30    7.60
  -8   3   2    0.80   11.00
   8   3  -2   -2.30    7.60
   8   3  -2    1.40    7.50
   7  -3  -2   18.10    5.40
   7  -3  -2   18.90    5.50
   7  -3  -2   12.80    8.60
   7   3  -2   25.70    7.90
  -7   3   2    9.40    5.80
   7   3  -2   25.90    8.30
   7   3  -2   14.60    8.80
  -7   3   2   19.10    6.70
   6  -3  -2   32.70    6.20
   6  -3  -2   44.10    8.20
   6  -3  -2   33.60    6.20
   6  -3  -2   36.40    9.30
  -6   3   2   36.90    7.90
   6   3  -2   38.20    7.00
  -6   3   2   36.00    7.00
   6   3  -2   50.39   11.20
   6   3  -2   32.40    8.30
   6   3  -2   46.30    7.20
   6   3  -2   46.60    8.10
   5  -3  -2  338.77   14.70
   5  -3  -2  361.46   17.10
   5   3  -2  340.67   18.60
   5   3  -2  356.86   17.00
  -5   3   2  317.67   16.20
   5   3  -2  331.07   16.10
  -5   3   2  366.16   20.40
  -5   3   2  331.07   17.30
   5   3  -2  356.46   21.00
   4  -3  -2    1.60    4.90
  -4  -3   2   -0.80    3.10
   4  -3  -2    6.90    7.20
   4  -3  -2    3.80    4.30
   4   3  -2    1.50    7.30
  -4   3   2   -0.90    5.90
  -4   3   2    1.70    7.40
  -4   3   2    4.20    6.90
   4   3  -2   13.60   11.40
   4   3  -2    5.10    6.90
   4   3  -2   11.80    9.40
   3  -3  -2  115.69    8.50
   3  -3  -2  107.89    8.40
   3  -3  -2  102.19   10.90
  -3  -3   2  107.09    6.40
  -3  -3   2  105.49    8.80
  -3   3   2  106.89   10.80
   3   3  -2  101.69   10.10
  -2  -3   2 1207.18   39.40
   2  -3  -2 1263.67   40.70
  -2  -3   2 1236.38   39.20
   2  -3  -2 1254.27   41.60
   2  -3  -2 1261.97   41.10
  -2   3   2 1272.67   42.40
  -1  -3   2   25.20    4.40
   1  -3  -2   16.70    5.50
  -1  -3   2   27.60    5.40
   1  -3  -2   26.60    5.40
   1   3  -2   25.50    5.90
   1   3  -2   21.70    4.20
  -1   3   2   30.90    6.10
   0  -3   2  468.55   16.50
   0  -3   2  443.56   18.00
   0  -3  -2  468.85   17.40
   0  -3  -2  478.45   18.70
   0   3   2  475.75   19.30
   0   3  -2  471.95   17.60
   1  -3   2   -0.50    3.00
  -1  -3  -2   -2.40    5.00
   1  -3   2    5.50    6.80
   1  -3   2    0.50    3.80
  -1  -3  -2    1.50    3.40
  -1   3  -2   -2.80    4.90
   1   3   2    5.80    5.80
  -2  -3  -2    7.20    4.40
   2   3   2    4.50    5.60
   2   3   2   15.20    6.40
   2   3   2   18.40    7.50
   2   3   2    1.60    9.00
  -2   3  -2    6.90    6.20
   2   3   2    4.40    4.40
  -3  -3  -2   -7.40    4.20
  -3  -3  -2    1.30    8.40
   3  -3   2    4.90    6.50
   3   3   2    2.70    5.30
   3   3   2    3.80    5.10
   3   3   2    1.10    7.50
  -3   3  -2    0.20    5.20
   3   3   2   -9.30    6.80
   3   3   2  -10.40    9.00
  -4  -3  -2   16.70    8.60
  -4   3  -2   -2.00    9.40
   4   3   2   -0.80    4.80
   4   3   2   -4.40    3.60
   4   3   2   15.00    7.30
  -4   3  -2   -2.20    4.80
   4   3   2    3.40    9.50
   5  -3   2  687.13   26.10
  -5  -3  -2  698.13   27.20
   5   3   2  683.93   25.20
   5   3   2  666.43   29.10
  -5   3  -2  684.03   24.80
   5   3   2  703.63   26.80
  -5   3  -2  643.84   31.70
  -6  -3  -2    4.30    7.30
   6  -3   2   -1.30    6.60
   6   3   2   -1.40    4.80
   6   3   2  -12.10    9.20
   6   3   2    7.60    7.40
  -6   3  -2    7.20    5.10
  -7  -3  -2   92.09   12.40
   7  -3   2   88.29   11.20
  -7   3  -2   83.59   15.90
  -7   3  -2  101.09    9.90
   7   3   2   99.89   20.00
   7   3   2   99.89   10.30
   7   3   2   87.09   12.00
   8  -3   2  929.71   32.90
  -8  -3  -2  929.91   34.00
  -8   3  -2  916.61   34.80
   8   3   2  902.51   33.10
   8   3   2  896.71   34.30
  -8   3  -2  947.61   33.20
   8   3   2  904.61   36.60
   9  -3   2   81.89   12.20
  -9  -3  -2  114.89   12.50
   9   3   2  101.29   13.70
  -9   3  -2  137.39   17.50
   9   3   2   89.59   11.90
  -9   3  -2  128.29   11.30
   9   3   2   70.99   14.90
 -10  -3  -2   72.09   11.50
  10  -3   2   60.99   10.80
 -10   3  -2   62.59   11.00
  10   3   2   63.99   12.80
 -10   3  -2   50.19    9.60
  10   3   2   69.69   10.80
 -11  -3  -2  113.19   13.00
  11  -3   2  106.99   11.80
 -11   3  -2   65.49   14.30
  11   3   2   86.39   13.20
  11   3   2   95.29   12.70
 -12  -3  -2    4.90    6.80
 -12  -3  -2   -0.40    5.10
  12  -3   2   10.20    7.90
 -12   3  -2   -3.40    5.90
  12   3   2   12.50    5.70
  12   3   2   -0.60    7.40
 -13  -3  -2    2.90    5.90
 -13  -3  -2    0.70    4.50
 -13   3  -2    7.90    5.50
  13   3   2   -4.40    5.00
  13   3   2  -24.80   10.60
  14  -3   2    1.50    5.50
 -14  -3  -2    1.40    5.80
 -14   3  -2   -4.70    4.80
  14  -4  -2   12.40    4.60
 -14  -4   2    6.30    5.40
 -14   4   2   10.50    6.20
  13  -4  -2   62.99    6.90
 -13  -4   2   58.49    9.50
 -13  -4   2   50.39   11.10
  13   4  -2   56.69   17.00
  13   4  -2   67.99    9.50
 -13   4   2   80.39    8.80
  12  -4  -2   -1.80    5.00
 -12  -4   2   -2.60    6.10
 -12  -4   2    8.70    9.80
  12   4  -2   -4.20    6.60
 -12   4   2   -1.10    5.90
  12   4  -2   -3.80    8.10
 -11  -4   2   13.10    9.90
  11  -4  -2    6.00    4.90
 -11   4   2   12.70    6.50
  11   4  -2   23.60    8.90
  11   4  -2   20.30    8.30
 -11   4   2   18.10   10.30
  11   4  -2   12.00    7.70
  10  -4  -2   58.39    9.10
  10   4  -2   69.69   13.20
  10   4  -2   64.19   11.90
 -10   4   2   58.99    9.70
   9  -4  -2    1.20    5.50
   9  -4  -2    3.40    9.90
   9   4  -2   -0.50    7.70
   9   4  -2   -1.10    7.80
   9   4  -2   -5.10    8.20
   9   4  -2   -4.00    7.40
  -9   4   2   17.50   10.20
  -9   4   2   -6.80    6.20
   8  -4  -2   36.10    8.80
   8  -4  -2   36.80    6.90
   8   4  -2   32.30    9.20
  -8   4   2   36.60   10.70
   8   4  -2   39.50    9.20
  -8   4   2   41.00    7.90
   8   4  -2   26.50    9.30
   8   4  -2   50.69   11.20
   8   4  -2   42.00    8.80
   8   4  -2   24.20    7.60
   7  -4  -2   51.49   10.60
   7  -4  -2   53.09   10.30
   7   4  -2   40.30    9.40
   7   4  -2   71.29   10.90
   7   4  -2   67.29   11.60
  -7   4   2   26.20    7.70
  -7   4   2   37.10   10.40
   7   4  -2   35.00    9.30
   7   4  -2   42.50    9.30
   6  -4  -2   10.90    5.90
   6  -4  -2   19.90   11.00
   6  -4  -2   14.60    6.80
   6   4  -2   12.70    7.60
  -6   4   2   17.60   10.20
   6   4  -2    8.00    6.40
   6   4  -2    5.50    7.30
   6   4  -2   -6.90    6.30
  -6   4   2   -3.60    6.40
   6   4  -2    7.70    6.60
   5  -4  -2  135.39   12.00
  -5   4   2  146.09   21.40
   5   4  -2  134.69   13.80
   5   4  -2  137.99   11.50
   5   4  -2  109.79   12.50
   5   4  -2  127.59   13.80
  -5   4   2  144.69   11.60
   4  -4  -2  303.17   15.10
   4  -4  -2  278.67   15.20
   4  -4  -2  322.97   16.40
  -4   4   2  312.07   15.20
   4   4  -2  278.87   15.80
   4   4  -2  281.87   16.70
  -4   4   2  289.67   19.70
   4   4  -2  294.47   14.90
   4   4  -2  286.37   15.00
   3  -4  -2   78.39   10.50
   3  -4  -2   66.59    9.00
   3  -4  -2   62.89   11.20
  -3   4   2   49.30   10.00
   3   4  -2   59.59   10.90
   3   4  -2   60.89   11.30
   3   4  -2   70.99   10.00
   2  -4  -2   52.19    9.30
   2  -4  -2   56.39    9.10
   2  -4  -2   59.49   10.70
   2   4  -2   53.89    8.80
  -2   4   2   49.30    7.60
   2   4  -2   47.80    9.30
  -2   4   2   41.30    8.40
   2   4  -2   59.99   11.00
   2   4  -2   49.90   10.40
   2   4  -2   47.70   12.80
  -2   4   2   58.19   10.40
  -2   4   2   63.59   10.10
   1  -4  -2   13.90    7.80
   1  -4  -2   13.20    6.10
   1  -4  -2   18.80    7.00
   1   4  -2    1.40    6.20
   1   4  -2   13.40    6.20
   1   4  -2   10.30    7.40
  -1   4   2    7.60    5.10
  -1   4   2    2.60    6.40
   1   4  -2    2.40    5.50
  -1   4   2    9.40    6.10
   0  -4   2   24.20    7.60
   0  -4  -2   12.20    5.60
   0  -4   2   38.20   18.40
   0  -4  -2   20.00    8.30
   0   4  -2   10.80    6.50
   0   4   2   20.40    5.70
   0   4   2   23.20    5.80
   0   4  -2   27.20    6.60
   0   4  -2   20.20    6.90
   0   4   2   16.20    6.70
   1  -4   2   61.89    9.30
  -1  -4  -2   58.49   12.50
   1  -4   2   57.09   12.90
  -1   4  -2   61.29    9.30
  -1   4  -2   61.69   11.20
  -1   4  -2   50.49    8.80
   1   4   2   55.59   10.20
   1   4   2   55.59   11.40
   1   4   2   57.99    8.00
   1   4   2   63.49    7.50
  -2  -4  -2   24.70    8.50
  -2   4  -2   10.70    7.90
   2   4   2   11.90    5.50
   2   4   2    7.50    8.30
  -2   4  -2   13.30    7.20
  -2   4  -2    8.40    5.80
  -3  -4  -2   30.50    9.60
   3   4   2   53.89    8.30
  -3   4  -2   37.40    6.40
   3   4   2   36.10    6.90
   3   4   2   30.40    8.60
  -3   4  -2   59.19   10.10
   3   4   2   62.59   12.60
  -4  -4  -2  899.71   33.20
  -4  -4  -2  897.51   32.90
   4   4   2  893.71   32.40
   4   4   2  923.41   31.60
   4   4   2  867.21   33.30
   4   4   2  925.31   33.60
  -4   4  -2  830.82   31.00
  -4   4  -2  870.11   34.00
   5  -4   2   19.10    7.70
  -5  -4  -2   23.00    8.50
  -5  -4  -2   18.90    7.50
   5   4   2   11.90    6.50
   5   4   2    6.60    8.20
   5   4   2    5.40    6.00
   5   4   2   17.10    9.10
  -5   4  -2   16.10    6.00
  -5   4  -2    1.80    9.50
  -6  -4  -2   50.69    9.50
   6  -4   2   29.10    7.50
  -6  -4  -2   34.70    8.00
  -6   4  -2   35.40    6.80
   6   4   2   72.09   14.80
   6   4   2   41.10    9.40
   6   4   2   31.40    7.60
   6   4   2   29.70    7.00
   7  -4   2   -0.60    6.10
  -7  -4  -2  -12.00    7.10
  -7  -4  -2   -4.50    6.20
   7   4   2  -14.50    6.40
  -7   4  -2   -0.40    5.50
   7   4   2    0.20    7.90
   7   4   2   -8.00    5.90
   7   4   2   11.60    9.00
  -8  -4  -2   30.50    7.90
   8  -4   2   20.30    6.20
  -8  -4  -2   18.70    6.50
  -8   4  -2   32.40    6.80
   8   4   2   21.80    7.00
   8   4   2   30.70    6.80
   8   4   2   14.90    9.50
   8   4   2   34.80    8.80
   9  -4   2   25.60    6.80
  -9  -4  -2   14.60    7.30
  -9  -4  -2   17.20    6.30
   9   4   2   35.70   11.60
   9   4   2    9.40    6.70
 -10  -4  -2   85.89   10.90
 -10  -4  -2   66.39    9.30
  10  -4   2   72.49   11.00
  10   4   2   76.99   10.90
  10   4   2   79.99   11.10
  10   4   2   78.29    8.90
 -10   4  -2   84.49    9.10
 -11  -4  -2    1.00    5.30
 -11  -4  -2    9.30    6.20
 -11   4  -2    0.50    5.30
  11   4   2    9.60    6.50
  11   4   2    9.80    5.60
 -12  -4  -2   78.29    8.40
 -12  -4  -2   52.69    8.70
  12   4   2   76.29   10.00
 -12   4  -2   98.09    7.90
  12  -5  -2    2.00    4.50
 -12   5   2   -3.80    4.80
  11  -5  -2   10.40    4.50
  11   5  -2   12.50    6.30
 -11   5   2   -3.70    5.40
  11   5  -2   -0.70    7.00
  10  -5  -2    7.20    4.70
 -10   5   2   11.90    5.50
  10   5  -2   15.50    7.20
  10   5  -2   12.00    8.50
  10   5  -2   13.30    7.00
   9  -5  -2   -8.40    5.20
  -9   5   2    6.20    5.60
   9   5  -2    4.30    7.10
   9   5  -2   -2.00    6.70
   9   5  -2   10.80    7.40
   9   5  -2   -1.20    7.00
   8  -5  -2  102.79    9.40
   8   5  -2  112.59   12.70
   8   5  -2   92.49   12.50
  -8   5   2  103.59    9.80
   8   5  -2   91.09   13.00
   8   5  -2   82.69   12.40
   7  -5  -2   13.30   11.50
   7  -5  -2   18.80    8.70
  -7   5   2   21.70    6.40
   7   5  -2   11.20    8.20
   6  -5  -2   17.30    6.10
   6  -5  -2    2.80    9.90
   6   5  -2   15.40    6.60
  -6   5   2   16.00    6.10
   6   5  -2   16.80    7.50
   6   5  -2   18.50    8.50
   6   5  -2   17.10    7.60
   5  -5  -2  326.37   16.00
   5  -5  -2  332.87   18.50
  -5   5   2  333.57   16.50
   5   5  -2  341.87   18.70
   5   5  -2  330.37   17.40
   5   5  -2  302.67   18.20
   5   5  -2  332.77   19.10
   4  -5  -2   40.10    8.60
   4  -5  -2   18.10    8.70
   4   5  -2   37.30   10.50
  -4   5   2   33.70   10.40
   4   5  -2   22.60    7.20
   4   5  -2   57.99   12.50
  -4   5   2   31.80    7.60
   4   5  -2   27.70    8.20
   3  -5  -2    0.40    7.90
   3  -5  -2    6.40    7.30
  -3  -5   2    2.90    8.50
   3   5  -2    6.80    6.70
  -3   5   2   -0.50    6.60
  -3   5   2    3.80    8.50
   3   5  -2   13.50   11.40
   3   5  -2   -3.10    7.90
  -2  -5   2  139.49   27.70
   2  -5  -2  118.99   12.40
   2  -5  -2   91.49   12.40
   2   5  -2   94.89   12.10
  -2   5   2  115.69   14.70
   2   5  -2  110.89   14.00
  -2   5   2  134.19   13.80
  -2   5   2   98.79   11.70
   2   5  -2   78.19   13.50
  -1  -5   2   30.30   12.00
   1  -5  -2   38.40    9.40
   1  -5  -2   31.60    7.60
   1   5  -2   44.80    9.10
  -1   5   2   36.90    8.70
  -1   5   2   32.50    7.50
   1   5  -2   36.20    8.00
   1   5  -2   26.60    8.40
  -1   5   2   24.40    8.50
   0  -5  -2  203.78   13.80
   0  -5  -2  179.18   14.90
   0   5  -2  196.48   13.20
   0   5  -2  189.28   15.50
   0   5   2  205.68   14.90
   0   5   2  191.68   15.70
   0   5   2  198.28   14.00
   0   5  -2  214.48   15.90
   0   5   2  189.48   12.90
  -1  -5  -2   64.19   13.70
  -1  -5  -2   69.19   11.50
  -1   5  -2  106.69   13.70
   1   5   2   82.89   13.50
   1   5   2   74.69   14.10
  -1   5  -2   85.49   11.00
  -1   5  -2   69.69   13.20
   1   5   2  107.09   11.90
   1   5   2   93.59   10.40
  -2  -5  -2   17.70    8.50
  -2  -5  -2   32.80    8.70
   2   5   2   16.40    8.30
  -2   5  -2   30.60    9.00
  -2   5  -2   29.10    6.60
   2   5   2   20.90    8.40
   2   5   2    7.90    6.40
   2   5   2   21.90    6.70
  -3  -5  -2    8.80    7.60
  -3  -5  -2    4.40    7.40
   3   5   2    3.60    6.30
   3   5   2    5.20    6.20
  -3   5  -2    0.80    8.00
   3   5   2    1.90    8.40
  -3   5  -2   12.90    6.10
   3   5   2   17.50    8.20
  -4  -5  -2   67.89   10.60
   4  -5   2   71.79   10.00
  -4   5  -2   55.29    9.10
   4   5   2   67.69   12.80
   4   5   2   56.29   10.20
   4   5   2   46.60    9.40
  -4   5  -2   71.79   13.10
   5  -5   2   -4.20    8.60
  -5   5  -2   11.00    9.90
   5   5   2    4.40    5.70
   5   5   2   -2.70    6.40
   5   5   2  -10.80    6.20
  -5   5  -2   -0.30    5.10
   5   5   2    9.90    7.30
   6  -5   2   -3.00    6.30
  -6  -5  -2   -2.70    6.90
   6   5   2   -6.20    7.50
  -6   5  -2   -4.30    5.60
   6   5   2    0.50    5.70
   6   5   2   -2.50    5.90
   6   5   2    4.40    7.30
  -7  -5  -2    7.00    7.10
   7  -5   2    1.60    6.60
   7   5   2    1.20    5.70
   7   5   2    1.60    7.60
  -7   5  -2    6.40    5.30
   7   5   2    0.80    6.80
   7   5   2   -9.10    6.20
   8  -5   2   -4.60    6.50
  -8  -5  -2    0.40    6.90
   8   5   2   -7.60    6.90
   8   5   2    9.40    6.00
   8   5   2   -9.00    6.20
   8   5   2    1.30    7.90
  -8   5  -2    2.80    5.70
   9  -5   2  -13.50    9.70
  -9  -5  -2   -4.60    6.80
   9   5   2   13.70   10.70
   9   5   2   -3.90    6.50
   9   5   2    3.40    5.50
  -9   5  -2   -3.10    5.20
 -10  -5  -2    6.50    8.90
 -10  -5  -2   -0.10    7.10
  10   5   2   -0.30    7.40
  10   5   2   14.00    6.10
 -10   5  -2   24.10    6.00
   8  -6  -2    4.20    3.70
   8   6  -2   -1.20    5.10
   8   6  -2    6.00    6.20
  -8   6   2   -5.70    5.20
  -7  -6   2   11.90    8.80
   7  -6  -2    1.60    4.50
  -7  -6   2   19.30   15.20
   7   6  -2    7.50    5.70
   7   6  -2    1.70    6.00
  -6  -6   2   15.80   12.50
  -6  -6   2   23.10   11.50
   6  -6  -2    7.50    4.80
   6   6  -2    8.90    6.20
  -6   6   2   -2.50    5.30
   6   6  -2    9.10    6.00
   5  -6  -2    0.90    4.90
  -5  -6   2  -10.10   11.80
   5   6  -2   -2.30    5.90
  -5   6   2   -0.10    5.50
   5   6  -2   -2.90    5.90
   4  -6  -2   11.10    5.70
  -4  -6   2   -3.00   12.90
  -4   6   2    8.90    7.00
   4   6  -2   15.80    6.90
   4   6  -2    5.30    6.50
   3  -6  -2   46.90    8.10
   3  -6  -2   17.90   12.50
   3   6  -2   24.10    7.10
   3   6  -2   21.80    7.40
  -3   6   2   33.00    9.50
   2  -6  -2  265.07   24.10
   2   6  -2  305.27   16.00
  -2   6   2  286.57   16.40
   2   6  -2  296.37   16.90
  -2   6   2  291.77   13.90
   1  -6  -2   14.90    8.90
   1  -6  -2   25.90    9.40
   1   6  -2   16.20    7.20
   1   6  -2    9.70    7.20
  -1   6   2   13.20    6.30
  -1   6   2   14.40    7.50
   0  -6  -2  234.38   15.80
   0  -6  -2  204.38   16.00
   0   6   2  230.48   14.80
   0   6   2  234.98   12.00
  -1  -6  -2   53.49   10.10
  -1  -6  -2   24.30    7.00
  -1  -6  -2   43.80    9.50
   1   6   2   20.70    7.40
  -1   6  -2   25.90    7.40
   1   6   2   16.70    6.60
  -2  -6  -2   26.60    6.60
   2  -6   2   23.10    6.10
  -2  -6  -2   24.90    7.80
  -2  -6  -2   19.80    8.90
   2   6   2   23.00    7.10
   2   6   2   34.20    7.10
  -2   6  -2   21.50    7.30
  -3  -6  -2   32.20    6.90
  -3  -6  -2   53.19   10.50
  -3  -6  -2   23.80   10.40
   3  -6   2   49.20    8.90
   3   6   2   49.90   10.00
   3   6   2   19.60    7.00
  -3   6  -2   23.50    7.90
  -4  -6  -2   18.30    6.30
  -4  -6  -2    0.40    9.30
   4  -6   2    3.60    5.90
  -4  -6  -2    8.70    7.80
   4   6   2    1.50    6.40
   4   6   2   -1.50    5.80
   5  -6   2    6.10    7.00
  -5  -6  -2    0.30    9.50
  -5  -6  -2   14.00   11.50
  -5  -6  -2   10.30    5.40
   5   6   2   -6.90    5.20
  -6  -6  -2    5.30    7.70
  -6  -6  -2   -1.50    9.10
  -6  -6  -2    9.80    6.30
   6   6   2   -1.50    4.90
  -7  -6  -2    0.90    4.80
   7   6   2   -6.20    5.20
 -17   0   3    8.60    5.40
  17   0  -3   17.30    5.20
  16   0  -3   -5.40    5.00
 -16   0   3  -11.60    5.70
 -15   0   3    8.50    7.60
  15   0  -3    3.70    5.80
  14   0  -3    7.40   12.30
  14   0  -3    0.40    7.50
  14   0  -3   -9.50    4.90
 -14   0   3    2.90    7.10
  13   0  -3   86.09   13.70
 -13   0   3  112.29   12.60
  13   0  -3  103.39   10.70
  13   0  -3   90.59   13.20
  12   0  -3    7.50    5.20
  12   0  -3   -2.50    7.80
  12   0  -3    7.40    9.70
 -12   0   3    1.60    6.50
  11   0  -3  755.62   28.30
  11   0  -3  805.32   30.40
 -11   0   3  736.43   28.70
  11   0  -3  774.82   28.00
  11   0  -3  774.32   31.00
  10   0  -3   -4.00    8.10
  10   0  -3    4.20    4.20
  10   0  -3   18.80   12.50
  10   0  -3  -13.80    8.50
  10   0  -3   -0.30    6.30
 -10   0   3   -0.20    7.10
   9   0  -3   94.19   11.20
   9   0  -3  105.59   12.10
   9   0  -3   96.89    7.60
  -9   0   3  112.09    8.50
   9   0  -3   85.99   13.20
   9   0  -3   83.19    7.90
  -8   0   3    5.90    5.90
   8   0  -3   -4.00    4.40
  -8   0   3   -1.10    2.70
   8   0  -3   -1.30    3.90
  -7   0   3  391.66   16.00
   7   0  -3  404.86   15.70
  -7   0   3  416.76   14.40
   5   0  -3  545.95   18.30
  -5   0   3  537.85   18.40
   5   0  -3  540.25   17.60
  -5   0   3  572.54   17.80
  -4   0   3   -1.40    0.80
   4   0  -3    0.70    0.90
   4   0  -3    1.10    1.20
  -4   0   3   -0.90    1.20
   2   0  -3    7.40    1.00
  -2   0   3    7.20    1.20
  -2   0   3    6.80    1.20
   2   0  -3    6.60    1.00
   0   0  -3    0.70    1.00
   0   0  -3    1.80    0.80
   0   0   3    1.50    1.00
   0   0   3    1.00    0.80
   2   0   3    0.00    1.20
  -2   0  -3    0.50    1.60
  -2   0  -3    0.80    1.20
   2   0   3    0.30    1.80
  -3   0  -3 8323.27  243.98
   3   0   3 8147.88  244.88
   3   0   3 7949.70  243.98
  -3   0  -3 8115.59  244.78
   4   0   3   -1.70    2.00
   4   0   3    2.90    3.00
  -4   0  -3    0.90    1.60
  -4   0  -3    1.60    3.30
   5   0   3    2.40    3.70
   5   0   3    0.10    3.30
  -5   0  -3   -3.30    2.80
  -5   0  -3    1.20    4.70
   6   0   3   -9.10    5.20
  -6   0  -3   -2.40    2.90
   6   0   3   -4.40    5.90
   7   0   3   99.89   13.10
  -7   0  -3   88.19    9.60
  -7   0  -3  118.79   12.40
  -7   0  -3  111.29   11.70
  -8   0  -3   -1.80   10.60
   8   0   3    0.50    7.60
  -8   0  -3   -1.00    4.60
  -8   0  -3   -0.70    6.90
  -9   0  -3   26.80    7.20
   9   0   3   21.30    7.00
  -9   0  -3   25.20    6.50
   9   0   3   29.30    7.60
 -10   0  -3   -0.60    6.00
  10   0   3    1.00    6.40
 -10   0  -3   -4.00    6.60
  10   0   3    3.20    6.30
  10   0   3   -1.60    7.20
  11   0   3   14.40    7.60
 -11   0  -3   20.90    7.30
  11   0   3   13.60    7.30
 -11   0  -3    9.90    7.70
 -12   0  -3   -6.30    6.10
  12   0   3    1.60    7.40
  12   0   3   -7.10    6.80
 -12   0  -3   -1.20    7.70
  12   0   3   -9.50    6.60
  13   0   3    4.90    8.30
  13   0   3   19.50    8.70
  13   0   3   -6.30    8.40
 -13   0  -3    9.10    6.60
 -13   0  -3    2.50    9.30
 -14   0  -3    8.90   10.30
 -14   0  -3    6.00    6.10
 -15   0  -3  -10.00   14.90
 -15   0  -3   13.20    6.90
  17  -1  -3   10.20    5.50
 -17  -1   3   18.60    6.30
 -17   1   3   15.70    5.40
 -16  -1   3   85.09   10.30
  16  -1  -3   98.99    8.60
 -16   1   3  107.09   10.50
  16   1  -3   94.29    8.90
  15  -1  -3   11.80    5.20
 -15  -1   3   20.50    7.10
  15   1  -3   21.00    6.30
  15   1  -3   15.40    7.20
 -15   1   3   15.20    7.40
 -14  -1   3   58.89   11.10
  14  -1  -3   83.39    9.60
  14   1  -3   47.50   18.70
  14   1  -3   70.29    9.40
 -14   1   3   78.29   11.20
  14   1  -3   79.69   11.40
  14   1  -3   64.59   12.90
  13  -1  -3    6.30    5.50
 -13  -1   3   12.00    7.80
  13  -1  -3    8.40   11.50
  13  -1  -3   23.60   11.20
  13   1  -3   13.50   10.60
  13   1  -3   16.00   10.30
 -13   1   3   14.10    7.40
  13   1  -3    5.80    7.30
  13   1  -3   12.00    6.00
  12  -1  -3  -14.40   10.00
 -12  -1   3   13.40    7.60
  12  -1  -3    7.40    5.40
  12  -1  -3    3.40   10.70
  12  -1  -3   17.20    7.20
 -12   1   3    1.90    6.20
  12   1  -3    9.40    5.70
  12   1  -3   11.70    9.80
  12   1  -3   14.60    9.60
  12   1  -3    6.80    6.70
  11  -1  -3  147.89   12.10
 -11  -1   3  102.79   12.10
  11  -1  -3  147.89   18.30
  11  -1  -3  128.29   10.40
  11  -1  -3  142.79   10.80
  11   1  -3  122.59   11.00
  11   1  -3  129.69   15.60
  11   1  -3  130.79   14.30
  11   1  -3  154.88   13.10
 -11   1   3  141.49   11.30
  10  -1  -3  169.18   10.50
  10  -1  -3  183.18   20.30
  10  -1  -3  161.98   11.60
  10  -1  -3  168.98   10.60
 -10  -1   3  154.48   15.00
  10  -1  -3  113.29   23.60
  10   1  -3  162.98   16.50
  10   1  -3  175.28   10.90
 -10   1   3  149.88   19.70
 -10   1   3  142.99   11.20
  10   1  -3  158.78   15.60
  10   1  -3  179.98   12.70
   9  -1  -3    0.20    8.70
   9  -1  -3   14.00    7.10
   9  -1  -3   15.50    5.00
  -9  -1   3    2.50    4.70
  -9   1   3    8.30    6.20
   9   1  -3   13.70    9.90
  -9   1   3    3.80    5.90
   9   1  -3    8.90    4.80
   9   1  -3   17.00    9.60
   9   1  -3    3.70    6.50
   8  -1  -3 3819.42  119.39
  -8  -1   3 3944.71  118.79
   8  -1  -3 3870.11  121.49
  -8  -1   3 3914.71  120.59
   8   1  -3 3985.70  120.29
  -8   1   3 3689.93  122.39
  -8   1   3 4091.09  119.89
  -7  -1   3 1375.96   40.40
  -7  -1   3 1325.27   41.70
   7  -1  -3 1357.56   42.90
   7  -1  -3 1202.48   41.40
   7  -1  -3 1192.08   41.20
  -7   1   3 1290.07   43.60
   7   1  -3 1287.37   41.30
  -7   1   3 1325.27   41.40
   7   1  -3 1232.28   40.40
   6  -1  -3    0.50    2.70
  -6  -1   3    2.30    1.60
   6  -1  -3    1.20    3.70
   6  -1  -3    2.60    3.20
  -6   1   3    1.80    2.30
  -6   1   3   -1.50    3.60
   6   1  -3    3.80    2.10
  -5  -1   3  417.56   12.90
   5  -1  -3  417.56   14.80
   5  -1  -3  390.86   13.90
  -5  -1   3  396.26   13.30
   5   1  -3  405.26   13.40
  -5   1   3  403.96   13.90
   5   1  -3  393.06   12.80
  -5   1   3  342.17   16.20
   4  -1  -3 1443.56   43.60
  -4  -1   3 1398.06   41.80
   4  -1  -3 1429.16   42.80
  -4  -1   3 1382.16   42.10
   4   1  -3 1321.77   42.00
  -4   1   3 1405.16   42.80
  -4   1   3 1354.26   43.60
   4   1  -3 1335.67   41.70
   3  -1  -3 2187.08   67.09
   3  -1  -3 2137.79   66.39
  -3   1   3 2226.48   67.19
  -3   1   3 2195.28   66.49
   2  -1  -3  279.27    9.50
   2  -1  -3  277.77    9.50
  -2   1   3  268.67    9.90
  -2   1   3  273.87   10.10
   1  -1  -3 2868.31   87.19
   1  -1  -3 2873.41   87.29
  -1   1   3 2923.31   87.79
  -1   1   3 2899.41   87.29
   0  -1  -3 3608.14  110.99
   0  -1  -3 3640.54  110.49
   0   1   3 3833.52  111.09
   0   1   3 3585.84  110.39
  -2  -1  -3  344.27   12.00
   2  -1   3  339.27   11.70
  -2  -1  -3  332.67   12.80
   2  -1   3  342.47   12.40
   2   1   3  348.87   12.70
   2   1   3  349.67   12.10
  -2   1  -3  334.77   12.40
  -2   1  -3  335.17   11.80
   3  -1   3  908.81   30.40
  -3  -1  -3  936.11   31.50
  -3  -1  -3  983.40   30.60
   3  -1   3  932.31   31.30
   3   1   3  969.50   30.70
   3   1   3  985.50   31.50
  -3   1  -3  974.50   30.40
   4  -1   3 1772.72   64.49
  -4  -1  -3 2105.49   62.49
   4  -1   3 1994.80   62.39
  -4  -1  -3 1934.91   63.59
  -4   1  -3 2130.29   62.49
   4   1   3 2088.09   63.69
   4   1   3 2052.29   62.69
   5  -1   3   30.60    6.40
  -5  -1  -3   38.40    8.30
  -5  -1  -3   23.40    4.80
   5  -1   3   26.80    5.00
  -5   1  -3   30.10    6.00
   5   1   3   32.00    6.00
   5   1   3   28.00    5.20
   6  -1   3   39.70    9.20
   6  -1   3   18.70    7.70
  -6  -1  -3   27.30    5.30
   6   1   3   42.60    7.90
   6   1   3   38.30    7.80
  -6   1  -3   33.00    6.20
  -7  -1  -3  199.18   12.70
  -7  -1  -3  246.28   20.00
  -7  -1  -3  220.88   14.40
  -7   1  -3  223.88   13.00
   7   1   3  245.28   12.30
  -7   1  -3  210.38   12.70
   7   1   3  228.28   18.90
   7   1   3  198.58   15.40
   7   1   3  201.78   12.70
   7   1   3  228.68   11.50
   8  -1   3   21.80    8.20
  -8  -1  -3   25.90    6.30
  -8  -1  -3   20.00    9.60
  -8   1  -3   38.60    6.70
   8   1   3   32.20    6.50
   8   1   3   17.20    6.80
  -8   1  -3   29.60    6.50
   8   1   3   23.30    7.30
   8   1   3   25.80    5.70
   9  -1   3   35.30    8.70
  -9  -1  -3   35.20    7.00
  -9  -1  -3   43.20    9.70
  -9   1  -3   43.60    7.70
   9   1   3   40.30    8.40
  -9   1  -3   27.70    6.60
   9   1   3   38.70    6.70
 -10  -1  -3    4.80    9.80
  10  -1   3  -11.80    7.10
 -10  -1  -3    6.20    6.80
  10   1   3    8.70    8.10
  10   1   3   13.10    6.60
 -10   1  -3    9.00    6.40
  10   1   3  -11.30    7.00
 -10   1  -3   -1.30    6.80
  11  -1   3   23.40    8.00
 -11  -1  -3   21.30    7.50
 -11  -1  -3    2.40   11.40
  11  -1   3   15.40    7.20
  11   1   3    6.80    7.10
  11   1   3   13.20    9.50
 -11   1  -3   13.20    7.10
 -11   1  -3   13.10    7.50
  11   1   3    5.50    7.40
  12  -1   3   24.90    8.10
 -12  -1  -3   16.40    6.80
  12  -1   3   28.50    6.90
 -12  -1  -3    3.30   13.90
 -12   1  -3   13.80    6.90
  12   1   3   14.60    7.60
 -12   1  -3   19.60    6.60
  13  -1   3   34.80    9.20
 -13  -1  -3   24.40    7.10
  13  -1   3   49.20    9.80
 -13   1  -3   17.50    7.00
  13   1   3   15.40    8.20
 -13   1  -3   26.00    7.50
  14  -1   3   35.00   11.90
 -14  -1  -3   47.70    9.20
 -14   1  -3   56.29   10.40
 -14   1  -3   52.39    9.60
 -15  -1  -3   51.49    9.50
 -15   1  -3   32.30    8.60
 -15   1  -3   34.00    9.00
 -16  -2   3   15.40    7.20
  16  -2  -3   11.40    4.70
 -16   2   3   19.10    6.20
 -16   2   3   28.40   13.00
 -15  -2   3   -0.70    6.80
  15  -2  -3   18.70    5.20
 -15   2   3   13.10    6.70
  15   2  -3    5.60   13.00
  15   2  -3   19.90    9.70
 -15   2   3    2.10   10.60
  14  -2  -3  116.09   15.30
 -14  -2   3  106.49   12.70
  14   2  -3   89.09   12.90
  14   2  -3   91.19   14.00
 -14   2   3   98.99   15.20
 -13  -2   3   29.60    7.90
  13  -2  -3   13.80   12.50
  13  -2  -3   17.90    5.80
 -13   2   3   19.50    8.00
 -13   2   3   28.40    8.40
  13   2  -3   13.60    8.70
  13   2  -3    9.60    9.20
  13   2  -3   21.50    6.30
  13   2  -3   22.60    8.00
  12  -2  -3   10.80    7.70
  12  -2  -3    4.70    6.60
  12  -2  -3   -5.60    5.10
 -12  -2   3    5.70    8.30
 -12   2   3   10.50    8.10
 -12   2   3    3.10    6.90
  12   2  -3  -14.80    9.20
  12   2  -3   -0.10    6.90
  12   2  -3    2.10    5.90
  12   2  -3   -1.00    8.40
  11  -2  -3  185.68   11.90
  11  -2  -3  185.48   13.30
 -11  -2   3  167.08   15.40
  11  -2  -3  173.78   12.50
 -11   2   3  174.78   15.10
  11   2  -3  173.28   15.00
  11   2  -3  140.49   15.80
  11   2  -3  178.58   14.30
 -11   2   3  171.78   12.80
  11   2  -3  158.28   13.10
  10  -2  -3   -0.90    4.70
 -10  -2   3    3.70    9.50
  10  -2  -3   16.60    6.90
  10  -2  -3    7.20    5.50
 -10   2   3    2.10    6.00
  10   2  -3    4.10    5.30
  10   2  -3    1.80    8.40
 -10   2   3    6.40    8.10
  10   2  -3    1.00    6.40
   9  -2  -3   64.19    8.30
   9  -2  -3   77.59   10.80
   9  -2  -3   62.79    7.90
  -9   2   3   78.69   13.10
   9   2  -3   60.59   12.00
  -9   2   3   86.09    9.70
   9   2  -3   58.19    8.90
   9   2  -3   67.89    8.30
   9   2  -3   48.60   10.00
   8  -2  -3   12.20    4.30
   8  -2  -3    7.70    8.70
   8  -2  -3    5.80    4.40
   8  -2  -3   -4.90    6.80
   8   2  -3   33.10    9.40
  -8   2   3    6.40    5.50
   8   2  -3   -4.00    6.50
  -8   2   3   21.30    6.90
  -8   2   3   12.40    7.10
   8   2  -3   15.20    6.20
   8   2  -3    4.40    5.00
   7  -2  -3   16.30    6.60
   7  -2  -3   13.10    5.10
   7  -2  -3   12.40    4.50
  -7  -2   3    5.00    3.10
  -7   2   3   10.50    6.70
  -7   2   3    8.40    5.20
   7   2  -3    5.50    5.80
   7   2  -3   17.90    8.60
   7   2  -3   21.70    8.70
   6  -2  -3  398.76   17.10
   6  -2  -3  380.86   15.30
  -6  -2   3  411.76   13.50
  -6  -2   3  384.46   14.50
   6  -2  -3  354.46   16.60
  -6   2   3  398.56   15.40
   5  -2  -3 3872.21  118.49
  -5  -2   3 3914.51  116.59
   5  -2  -3 3996.80  119.69
   5  -2  -3 3698.93  118.09
  -5  -2   3 3826.52  117.09
  -5   2   3 3895.51  120.39
  -5   2   3 3984.10  118.39
   5   2  -3 3818.12  116.79
   4  -2  -3  510.55   18.00
  -4  -2   3  507.35   16.20
   4  -2  -3  506.25   18.10
   4  -2  -3  482.45   18.30
  -4  -2   3  529.35   16.20
  -4   2   3  529.65   18.10
   4   2  -3  528.95   16.30
  -4   2   3  494.25   19.80
  -3  -2   3   41.30    2.50
   3  -2  -3   48.30    4.00
  -3  -2   3   44.50    2.40
   3  -2  -3   42.20    4.20
  -3   2   3   47.10    5.20
   3   2  -3   44.70    2.60
  -3   2   3   46.50    6.20
   3   2  -3   46.50    2.40
  -2  -2   3 1938.01   61.79
  -2  -2   3 2028.90   61.79
   2  -2  -3 2034.20   63.29
   2  -2  -3 2137.69   63.19
   2   2  -3 2005.20   61.89
   2   2  -3 1970.00   61.79
  -2   2   3 2116.09   64.49
  -2   2   3 2177.88   64.29
   1  -2  -3   13.10    2.50
   1  -2  -3    9.90    2.50
  -1  -2   3   14.10    2.00
  -1   2   3    8.50    3.10
   1   2  -3   13.20    3.00
   0  -2  -3  693.23   23.00
   0  -2  -3  705.63   22.90
   0  -2   3  679.23   22.40
   0  -2   3  683.43   21.90
   0   2  -3  696.03   22.60
   0   2   3  706.53   23.70
   1  -2   3  469.55   15.60
   1  -2   3  463.55   16.30
  -1  -2  -3  473.45   17.70
  -1  -2  -3  488.75   16.40
   1   2   3  464.95   16.50
  -1   2  -3  461.15   16.50
   1   2   3  461.45   17.10
  -1   2  -3  446.76   15.40
   2  -2   3  282.77   14.50
  -2  -2  -3  276.27   13.10
  -2  -2  -3  298.77   11.30
   2  -2   3  281.47   10.80
   2   2   3  303.57   12.50
   2   2   3  283.87   11.90
   3  -2   3 5257.87  155.88
  -3  -2  -3 5138.39  154.88
  -3  -2  -3 5165.98  156.68
   3  -2   3 5100.69  154.68
   3   2   3 4898.81  155.08
   3   2   3 5107.09  155.88
  -3   2  -3 5078.79  156.08
   4  -2   3 7205.28  219.38
   4  -2   3 7271.67  218.18
  -4  -2  -3 7154.48  220.18
  -4  -2  -3 7314.97  218.08
   4   2   3 7125.49  219.58
  -4   2  -3 7204.88  217.98
  -5  -2  -3  677.53   25.90
  -5  -2  -3  677.73   24.70
   5  -2   3  690.43   26.60
   5   2   3  658.43   24.70
   5   2   3  680.43   26.90
  -5   2  -3  675.83   24.40
   5   2   3  667.13   26.30
   5   2   3  688.53   27.00
  -6  -2  -3  837.62   30.00
   6  -2   3  805.92   31.10
   6   2   3  804.12   34.40
  -6   2  -3  830.72   28.80
   6   2   3  824.92   30.40
   6   2   3  842.92   31.20
   6   2   3  862.51   29.30
   6   2   3  798.82   30.70
  -6   2  -3  783.12   30.80
   7  -2   3  188.68   14.50
  -7  -2  -3  196.68   12.50
  -7   2  -3  156.18   13.60
   7   2   3  172.78   11.80
   7   2   3  150.68   16.10
  -7   2  -3  177.38   11.50
   7   2   3  179.48   14.20
   8  -2   3   16.30    7.90
  -8  -2  -3    5.40    6.20
  -8   2  -3    8.10    5.90
   8   2   3    2.60    5.80
   8   2   3    7.00    9.20
   8   2   3    6.80    8.40
  -9  -2  -3  258.87   15.70
   9  -2   3  257.77   16.30
  -9   2  -3  283.57   16.90
   9   2   3  274.57   15.20
  -9   2  -3  268.97   14.80
   9   2   3  248.58   18.20
  10  -2   3  325.07   17.70
 -10  -2  -3  347.57   18.30
 -10   2  -3  341.67   16.90
 -10   2  -3  349.27   18.60
  10   2   3  335.77   17.30
  10   2   3  315.67   19.90
 -11  -2  -3  337.87   17.50
  11  -2   3  304.07   18.30
 -11   2  -3  378.46   18.10
 -11   2  -3  347.47   16.90
  11   2   3  340.77   16.60
  11   2   3  358.96   21.10
  12  -2   3   97.89   12.20
 -12  -2  -3  111.09   12.50
  12   2   3  119.59   12.90
 -12   2  -3  109.29   10.50
 -12   2  -3   99.59   13.30
 -13  -2  -3   18.80    5.70
  13  -2   3   36.70   16.50
  13  -2   3   44.60    9.40
 -13  -2  -3   31.60    7.10
  13   2   3   42.30    8.40
 -13   2  -3   22.20    6.50
 -13   2  -3   25.90    8.90
 -14  -2  -3    5.10    4.50
  14  -2   3   16.60    6.90
 -14  -2  -3   14.60    5.60
 -14   2  -3    5.40    6.30
 -16  -3   3    0.40    4.20
  15  -3  -3    2.00    4.70
 -15  -3   3   -2.90    9.00
 -15   3   3   -1.20    7.10
 -15   3   3   11.40   11.20
  15   3  -3  -11.60    6.80
 -14  -3   3   16.10    8.90
  14  -3  -3    8.40    5.00
 -14   3   3    8.10    7.80
  14   3  -3   35.00   11.10
 -14   3   3    6.90    7.50
  14   3  -3   18.10    7.40
 -13  -3   3   -5.40    9.20
  13  -3  -3   -0.90    5.20
  13   3  -3    1.20    7.80
  13   3  -3   -4.00    9.00
  13   3  -3    6.20    6.90
 -13   3   3   12.10    7.60
 -13   3   3   -5.50    7.00
  12  -3  -3   78.69   15.50
 -12  -3   3   54.79   10.90
  12  -3  -3   60.29    8.50
 -12   3   3   61.59   11.50
  12   3  -3   73.89   14.00
  12   3  -3   52.89   10.40
  12   3  -3   56.49   11.20
  12   3  -3   60.99   11.60
 -12   3   3   52.09    8.40
  11  -3  -3  405.06   21.00
 -11  -3   3  365.66   23.00
  11  -3  -3  413.76   17.90
 -11   3   3  409.86   19.70
  11   3  -3  384.06   20.30
  11   3  -3  397.96   20.80
  11   3  -3  403.96   21.70
 -11   3   3  399.76   19.50
  10  -3  -3  156.68   11.40
  10  -3  -3  156.18   13.80
  10  -3  -3  149.88   11.60
 -10  -3   3  137.69   23.10
  10   3  -3  115.79   13.90
 -10   3   3  118.89   12.90
 -10   3   3  168.28   13.60
  10   3  -3  118.69   14.80
  10   3  -3  122.99   17.10
  10   3  -3  127.49   14.30
   9  -3  -3    7.90    5.10
   9  -3  -3    9.30    7.30
   9  -3  -3    7.90    5.80
   9   3  -3  -12.90    7.40
   9   3  -3   31.10    9.90
   9   3  -3    6.40    7.60
  -9   3   3   17.40    6.70
   9   3  -3    0.90    9.50
  -9   3   3    8.60    6.90
   9   3  -3    2.70    8.30
   8  -3  -3  126.59   10.50
   8  -3  -3  143.59   12.30
   8  -3  -3  136.79   10.20
   8   3  -3  128.49   11.90
   8   3  -3  144.99   15.10
   8   3  -3  111.99   12.40
   8   3  -3  138.69   13.00
   8   3  -3  136.19   14.80
   8   3  -3  129.99   13.20
   7  -3  -3  347.27   15.50
   7  -3  -3  352.46   17.00
   7  -3  -3  348.67   15.90
  -7   3   3  357.56   17.10
   7   3  -3  364.46   17.00
   7   3  -3  326.27   19.00
   7   3  -3  371.06   18.00
   7   3  -3  372.16   19.30
   7   3  -3  339.47   17.40
  -7   3   3  367.26   17.30
   6  -3  -3   55.99    9.70
   6  -3  -3   68.59    7.80
   6  -3  -3  102.79   14.60
   6   3  -3   86.19   15.10
   6   3  -3   51.79    8.60
  -6   3   3   62.79   10.70
  -6   3   3   50.19    8.30
   6   3  -3   81.69   15.60
   6   3  -3   55.49    9.30
  -6   3   3   91.59   18.30
   6   3  -3   61.49   12.10
  -5  -3   3  158.38    8.10
   5  -3  -3  178.78   12.40
   5  -3  -3  119.29   11.70
   5  -3  -3  139.89   11.80
   5  -3  -3  169.18    9.70
   5   3  -3  178.28   14.50
   5   3  -3  136.39   10.80
  -5   3   3  128.49   11.70
  -5   3   3  154.88   12.90
  -5   3   3  190.38   16.30
   5   3  -3  172.28   11.50
   4  -3  -3    2.50    4.10
   4  -3  -3    0.90    5.00
  -4  -3   3    6.40    2.90
  -4  -3   3   -4.20    3.80
   4  -3  -3   -8.00    4.80
   4   3  -3   -5.70    6.90
  -4   3   3   -2.80    7.40
   4   3  -3    2.10    5.60
   4   3  -3   -5.50    6.90
  -4   3   3   -2.40    5.90
  -4   3   3    4.20    7.60
   3  -3  -3   54.79    7.10
   3  -3  -3   45.50    7.20
  -3  -3   3   53.79    5.50
  -3  -3   3   55.79    4.90
   3  -3  -3   41.90    8.00
   3  -3  -3   54.29    8.90
   3   3  -3   78.59   10.80
  -3   3   3   49.60    8.30
   3   3  -3   63.59   11.10
  -3   3   3   42.00    7.50
  -3   3   3   55.69   10.10
   2  -3  -3 1037.10   36.10
  -2  -3   3 1066.19   33.10
   2  -3  -3 1043.00   35.00
   2  -3  -3 1009.90   35.10
  -2   3   3 1081.49   36.90
   1  -3  -3  746.23   25.10
  -1  -3   3  710.83   23.70
   1  -3  -3  718.73   26.40
  -1  -3   3  722.03   23.50
   1  -3  -3  719.23   25.20
  -1   3   3  733.03   27.20
   1   3  -3  677.33   24.80
   0  -3  -3   11.90    6.90
   0  -3   3   10.70    3.20
   0  -3  -3   16.30    4.30
   0   3  -3   17.70    6.80
   0   3   3   13.60    6.40
   0   3  -3   19.60    6.50
   1  -3   3  219.78    9.90
  -1  -3  -3  200.68   11.10
   1   3   3  205.08   12.80
   1   3   3  193.98   11.30
  -1   3  -3  204.98   15.80
   1   3   3  227.98   15.10
  -2  -3  -3   19.70    7.60
  -2  -3  -3   21.40    5.40
   2  -3   3   15.40    6.30
   2   3   3    0.40    4.50
   2   3   3    4.30    7.40
  -2   3  -3    7.20    7.50
   2   3   3    0.80    7.20
   2   3   3    2.40    7.40
  -2   3  -3    5.50    5.60
   2   3   3   -1.00    5.50
  -3  -3  -3   37.80    8.90
  -3  -3  -3   30.10    7.20
   3  -3   3   29.00    8.00
  -3  -3  -3   26.70    6.30
  -3   3  -3   38.40    6.10
   3   3   3   34.90    6.00
  -3   3  -3   26.60    8.80
   3   3   3   35.10    7.90
   3   3   3   40.50   10.50
   3   3   3   31.80    6.50
   3   3   3   29.00   10.30
  -4  -3  -3  255.27   15.90
   4  -3   3  245.28   17.90
   4   3   3  243.68   13.30
   4   3   3  229.58   13.00
  -4   3  -3  255.17   17.40
  -4   3  -3  245.78   12.00
   4   3   3  219.88   18.50
  -5  -3  -3   59.59   12.10
   5  -3   3   58.19    9.10
  -5   3  -3   62.89    7.70
  -5   3  -3   68.89   10.10
   5   3   3   62.89    7.20
   5   3   3   68.29    8.70
   5   3   3   63.39   11.60
  -6  -3  -3   11.00    6.70
   6  -3   3    7.50    7.20
   6   3   3    7.90   10.30
  -6   3  -3   17.80    5.50
   6   3   3   24.40    8.00
   6   3   3   12.80    5.70
   7  -3   3 2760.32   89.39
  -7  -3  -3 2913.01   90.79
   7   3   3 2794.82   92.19
   7   3   3 2907.71   91.39
  -7   3  -3 2885.11   89.69
   7   3   3 2860.31   89.99
   8  -3   3  563.54   24.20
  -8  -3  -3  609.74   24.70
   8   3   3  598.14   25.30
   8   3   3  563.14   23.80
  -8   3  -3  600.24   23.60
  -9  -3  -3  575.74   24.70
   9  -3   3  584.94   24.00
   9   3   3  586.54   25.30
  -9   3  -3  609.34   23.50
   9   3   3  587.14   23.70
 -10  -3  -3    2.90    6.60
  10  -3   3    3.20   11.10
  10   3   3   11.90    7.70
  10   3   3    3.00    6.10
 -10   3  -3    1.10    5.60
 -11  -3  -3    6.50    5.50
 -11  -3  -3   27.40    7.20
  11   3   3   13.60    7.30
 -11   3  -3   14.40    6.30
 -12  -3  -3    9.40    5.00
 -12  -3  -3    1.80    6.10
  12  -3   3    7.90    8.20
  12   3   3    6.90    5.70
 -12   3  -3    4.70    5.50
  12   3   3   14.00    6.90
 -13  -3  -3   -0.90    5.50
 -13  -3  -3    2.00    4.10
  13  -3   3   -1.90    5.00
  13   3   3    2.40    7.80
  13   3   3   -3.60    5.00
 -13   3  -3    4.10    5.30
  14  -4  -3   36.00    7.20
 -14  -4   3   19.50    6.80
  14   4  -3    9.90   20.80
 -14   4   3   39.50   10.20
  14   4  -3   26.50    9.90
 -13  -4   3   -0.80    6.60
  13  -4  -3    6.40    4.70
  13   4  -3   22.10    8.70
  13   4  -3   20.80    6.90
 -13   4   3    3.70    6.20
  12  -4  -3    7.80    5.00
  12   4  -3   -4.30    7.70
  12   4  -3    7.40    7.00
 -12   4   3   10.00    6.70
 -12   4   3    9.30    9.40
  11  -4  -3    2.30    5.30
 -11   4   3    2.80    6.30
  11   4  -3   17.80    9.50
  11   4  -3    2.30    8.30
 -11   4   3  -17.20    9.10
  11   4  -3    0.20    7.30
  10  -4  -3   -3.90    5.10
  10  -4  -3    9.00    9.90
  10   4  -3    1.20    8.70
  10   4  -3    3.60    8.30
 -10   4   3   -5.90    8.20
  10   4  -3    5.80    7.30
  10   4  -3   -5.70    7.30
 -10   4   3   -3.10    5.80
  10   4  -3  -10.90    8.60
   9  -4  -3    5.30    5.60
   9  -4  -3  -10.90    7.50
   9   4  -3    8.00    8.30
   9   4  -3    8.90    8.40
  -9   4   3   -4.40    6.30
   9   4  -3    3.10    7.90
  -9   4   3    0.40    8.50
   9   4  -3   -6.40    7.70
   9   4  -3   -3.90    9.20
   8  -4  -3  193.58   15.50
   8  -4  -3  200.88   12.80
   8  -4  -3  186.78   13.90
   8   4  -3  185.38   16.50
  -8   4   3  204.58   16.40
   8   4  -3  178.68   14.30
   8   4  -3  187.48   15.90
   8   4  -3  173.08   18.40
  -8   4   3  197.68   13.80
   8   4  -3  212.08   15.80
   7  -4  -3   57.49    9.20
   7  -4  -3   61.29   10.10
   7  -4  -3   76.69   10.30
  -7   4   3   49.30    8.50
   7   4  -3   69.99   12.90
  -7   4   3   54.69   10.40
   7   4  -3   78.39   13.00
   7   4  -3   58.19   10.10
   7   4  -3   50.59    9.70
   6  -4  -3   23.90    7.40
   6  -4  -3   19.70    6.70
   6  -4  -3   26.70    6.50
  -6   4   3   22.90    8.70
   6   4  -3   19.80    7.50
   6   4  -3   16.70    9.00
  -6   4   3   15.10    7.00
   6   4  -3   18.70    8.50
   5  -4  -3  369.76   16.60
   5  -4  -3  345.07   16.80
   5   4  -3  341.27   18.60
   5   4  -3  357.16   19.20
  -5   4   3  353.46   17.30
   5   4  -3  353.06   18.70
  -5   4   3  301.67   24.90
   5   4  -3  359.36   17.40
   4  -4  -3  250.17   14.90
   4  -4  -3  233.98   12.80
   4  -4  -3  198.78   13.90
   4   4  -3  235.28   16.20
  -4   4   3  229.18   13.80
   4   4  -3  216.58   17.50
  -4   4   3  210.98   18.20
   4   4  -3  229.58   14.70
   4   4  -3  224.78   13.70
  -4   4   3  214.88   20.10
   3  -4  -3  273.97   14.70
   3  -4  -3  292.37   14.20
  -3   4   3  275.67   14.90
  -3   4   3  289.37   19.00
   3   4  -3  266.17   16.00
   3   4  -3  275.67   18.50
  -3   4   3  238.78   15.10
  -3   4   3  268.87   20.20
   3   4  -3  277.07   19.40
   2  -4  -3   50.29    9.90
   2  -4  -3   54.79   10.80
   2  -4  -3   49.60    8.80
   2   4  -3   49.30    7.70
  -2   4   3   43.90    7.80
   2   4  -3   58.39   11.50
  -2   4   3   67.09   11.60
  -2   4   3   50.99    7.40
   2   4  -3   56.69    7.30
   1  -4  -3  132.89   10.90
  -1  -4   3  135.79   13.20
   1  -4  -3  157.68   11.50
   1  -4  -3  157.38   13.20
  -1   4   3  148.09   11.10
   1   4  -3  121.29   10.30
  -1   4   3  137.79   13.40
  -1   4   3  129.89   10.20
   1   4  -3  129.99   12.30
   1   4  -3  134.99   13.70
   0  -4  -3   61.29   11.60
   0  -4  -3   39.10    7.40
   0   4  -3   41.20    7.00
   0   4  -3   45.90    9.00
   0   4  -3   49.10    7.20
   0   4   3   42.10    7.00
  -1  -4  -3   92.69   13.50
  -1   4  -3   61.59   12.60
  -1   4  -3   42.80    8.80
   1   4   3   62.09   10.50
   1   4   3   55.49    9.20
  -2  -4  -3   12.80    7.60
  -2   4  -3    6.20    8.90
  -2   4  -3    3.50    6.40
  -2   4  -3   -1.20    5.20
   2   4   3    6.70    5.40
   2   4   3    9.90    7.50
   2   4   3   -2.30    5.60
   2   4   3   -4.00    7.70
  -3  -4  -3  204.48   15.00
  -3  -4  -3  234.18   15.20
   3   4   3  216.38   12.60
  -3   4  -3  221.98   12.40
   3   4   3  238.18   15.00
   3   4   3  235.38   14.00
  -3   4  -3  216.28   15.50
   3   4   3  197.58   16.40
   4  -4   3  244.28   15.40
  -4  -4  -3  262.27   16.20
  -4  -4  -3  273.77   16.50
   4   4   3  270.47   15.40
   4   4   3  284.87   18.70
   4   4   3  279.57   16.90
   4   4   3  263.47   14.60
  -4   4  -3  262.37   13.80
  -4   4  -3  255.17   18.00
  -5  -4  -3  147.59   13.30
  -5  -4  -3  126.29   12.70
   5  -4   3  119.59   13.70
   5   4   3  118.89   11.40
   5   4   3  131.39   12.10
  -5   4  -3  112.79   15.90
   5   4   3  149.39   13.80
  -5   4  -3  127.09   10.60
   5   4   3  125.69   16.50
  -6  -4  -3   -0.20    6.80
   6  -4   3    5.20    7.30
  -6  -4  -3   12.90    7.50
   6   4   3    8.20   10.00
   6   4   3   -2.10    6.00
  -6   4  -3   -0.90    5.40
   6   4   3    4.60    7.80
   6   4   3   -2.20    6.30
  -7  -4  -3  155.98   12.20
   7  -4   3  158.68   12.90
  -7  -4  -3  129.89   13.30
   7   4   3  157.68   11.60
   7   4   3  141.29   18.10
   7   4   3  175.48   14.10
   7   4   3  169.38   12.60
  -7   4  -3  153.28   11.20
   8  -4   3    5.00   13.10
  -8  -4  -3   -4.40    5.90
  -8  -4  -3    5.90    6.70
  -8   4  -3    4.00    5.60
   8   4   3   10.90    7.10
   8   4   3    4.10    6.10
   8   4   3   16.20   14.90
   8   4   3    6.90    5.90
   9  -4   3   -2.80    7.30
  -9  -4  -3    6.10    5.40
  -9  -4  -3   11.40    6.60
   9   4   3   13.30    5.50
   9   4   3   15.80    6.30
  -9   4  -3    9.40    5.70
 -10  -4  -3   33.30    6.90
  10   4   3   33.00    7.00
 -10   4  -3   36.30    6.50
  10   4   3   46.40    8.40
 -11  -4  -3   28.90    5.50
 -11  -4  -3   31.30    6.70
  11   4   3   21.20    5.80
 -11   4  -3   21.60    5.30
  11   4   3   27.70    6.70
  12   4   3   77.59   13.20
 -12   4  -3   52.59    7.50
  12  -5  -3    5.70    3.80
 -12   5   3   -3.80    5.40
  12   5  -3   -3.10    6.30
  11   5  -3   17.80    6.80
 -11   5   3    7.70    5.60
  11   5  -3   10.40    6.60
  10  -5  -3   -3.90    4.50
  10   5  -3   -0.20    6.80
 -10   5   3    1.30    5.30
  10   5  -3    5.30    7.80
  10   5  -3   -3.10    6.80
   9  -5  -3    6.50    5.40
   9   5  -3   -0.70    7.20
   9   5  -3   -8.10    7.20
  -9   5   3    3.80    5.40
   9   5  -3   10.80    7.30
   8  -5  -3   49.00   12.00
   8  -5  -3   69.49    9.80
  -8   5   3   55.89    9.50
   8   5  -3   79.29   13.40
   8   5  -3   63.49   11.30
   8   5  -3   67.39   12.20
   7  -5  -3   10.10    9.20
   7  -5  -3    0.40    5.50
   7   5  -3   10.50    7.70
   7   5  -3    6.20    8.10
  -7   5   3    9.40    6.10
   6  -5  -3   16.70    5.90
   6  -5  -3   -5.60    8.70
   6   5  -3    3.60    8.70
   6   5  -3    2.80    6.70
   6   5  -3   10.00    7.40
   6   5  -3    5.30    7.30
  -6   5   3    4.40    5.90
   5  -5  -3   11.90    8.00
   5  -5  -3   17.60    7.70
  -5   5   3   24.10    7.20
   5   5  -3   32.40    8.70
   5   5  -3   35.30   10.30
   5   5  -3   33.40    8.60
   4  -5  -3    2.60    7.20
   4  -5  -3   -2.90    6.80
  -4   5   3   10.40   10.60
   4   5  -3    7.20    8.20
  -4   5   3    8.20    6.70
   4   5  -3   13.60    7.50
   4   5  -3   -1.80   11.00
   3  -5  -3   43.40    9.40
   3  -5  -3   47.60    9.70
   3  -5  -3   45.00    8.40
  -3  -5   3   43.90   10.90
   3   5  -3   27.30    8.70
  -3   5   3   34.40    7.80
   3   5  -3   62.19   12.50
  -3   5   3   28.70    8.90
   2  -5  -3   90.19   10.80
   2  -5  -3  104.39   13.60
   2  -5  -3   77.89   11.80
  -2  -5   3   73.29   17.60
  -2   5   3   70.79   11.20
  -2   5   3   73.49   13.90
   2   5  -3   93.69   13.80
   2   5  -3   62.49   13.10
   1  -5  -3   21.70    8.30
   1  -5  -3   16.10    7.00
  -1   5   3    5.70    8.40
  -1   5   3   11.50    8.00
  -1   5   3   21.60    7.10
  -1   5   3   28.10    7.00
   1   5  -3   24.30    8.60
   1   5  -3   22.80    7.90
   0  -5  -3   85.49   13.20
   0  -5  -3  112.29   12.70
   0  -5  -3  110.09   11.30
   0   5   3  117.39   12.90
   0   5  -3  111.49   13.30
   0   5   3  109.39   13.90
   0   5   3   93.89   10.80
   0   5  -3  112.69   14.00
   0   5  -3  129.59   11.60
   0   5   3  104.69   12.00
  -1  -5  -3  158.78   14.80
  -1  -5  -3  177.38   12.70
  -1  -5  -3  185.78   14.10
   1   5   3  161.48   15.40
  -1   5  -3  175.48   15.80
  -1   5  -3  163.88   16.40
  -1   5  -3  178.98   12.00
   1   5   3  180.38   13.00
   1   5   3  189.88   14.90
   1   5   3  188.58   13.40
  -2  -5  -3    7.10    7.70
  -2  -5  -3   22.60    8.10
  -2   5  -3   24.80    6.30
   2   5   3   18.70    6.90
  -2   5  -3    2.00    7.60
   2   5   3   26.40    7.70
   2   5   3   17.20    6.50
   3  -5   3   14.10    6.90
  -3  -5  -3   18.90    8.10
  -3  -5  -3   15.30    7.20
   3   5   3   14.80    6.40
   3   5   3   11.10    7.40
  -3   5  -3   19.60    6.00
   3   5   3   16.60    6.40
  -3   5  -3   13.00    7.30
  -4  -5  -3   -5.60    7.10
   4  -5   3   -1.70    7.10
  -4  -5  -3   10.80    6.70
  -4   5  -3    3.70    5.40
   4   5   3    4.10    6.00
   4   5   3   -2.80    5.10
   4   5   3    2.00    6.90
   5  -5   3   10.70    7.20
  -5  -5  -3   -1.40    7.40
  -5  -5  -3   -0.60    8.50
   5   5   3   -2.00   11.00
   5   5   3    4.30    7.80
  -5   5  -3   15.40    9.10
  -5   5  -3    7.30    9.70
   6  -5   3   59.49   11.10
  -6  -5  -3   60.39   10.60
   6   5   3   62.09    9.50
   6   5   3   53.49    9.30
  -6   5  -3   46.80    8.30
   6   5   3   49.70    9.20
  -7  -5  -3    6.10    6.40
   7  -5   3  -15.60    7.90
  -7  -5  -3    0.30    7.60
  -7  -5  -3   -3.90    8.40
   7   5   3   -8.70    6.30
   7   5   3   -2.40    9.00
   7   5   3   -2.80    6.00
   7   5   3   -2.40    5.00
  -7   5  -3   -1.10    5.60
  -8  -5  -3   -3.60    9.80
  -8  -5  -3   -2.70    6.50
  -8  -5  -3    1.20   10.40
   8   5   3    0.40    5.10
   8   5   3    0.00    5.90
  -8   5  -3   -2.90    5.30
   8   5   3    0.20    6.20
   8   5   3   -4.30   15.30
  -9  -5  -3   -0.30   12.20
  -9  -5  -3   -1.10    6.90
   9   5   3    6.00    7.40
   9   5   3   -5.50    4.80
  -9   5  -3   -3.10    5.30
 -10  -5  -3   -0.20    5.90
  10   5   3   -1.50    5.30
 -10   5  -3   -2.40    4.80
   8   6  -3    2.70    8.50
  -8   6   3   -3.40    6.40
   8   6  -3    2.10    5.10
   7  -6  -3    2.10    4.70
  -7   6   3   16.60    5.60
   7   6  -3    3.80    6.10
   7   6  -3    7.00    5.80
   6  -6  -3    3.40    5.10
  -6  -6   3   -8.60   15.80
   6   6  -3   -0.40    5.70
  -6   6   3   -4.20    5.10
   6   6  -3   -0.30    6.00
   5  -6  -3   -0.80    5.20
   5   6  -3    5.40    6.60
   5   6  -3    5.20    6.50
  -5   6   3   -0.60    5.60
   4  -6  -3  -18.00   10.80
   4  -6  -3    6.40    5.20
  -4   6   3   -1.00    5.30
   4   6  -3    1.60    6.50
   4   6  -3    0.10    6.60
   3  -6  -3   48.80    8.50
  -3   6   3   26.60    9.60
   3   6  -3   33.80    7.50
  -3   6   3   48.30    7.70
   3   6  -3   34.40    7.80
   2  -6  -3  128.09   14.00
  -2   6   3  110.69   13.50
   2   6  -3  122.59   12.20
   2   6  -3  124.89   11.80
  -2   6   3  121.29   10.30
   1  -6  -3   -4.70    7.00
   1  -6  -3   15.90    9.00
  -1   6   3   17.00    6.30
  -1   6   3   -1.20    7.00
   1   6  -3   14.90    7.10
   0  -6  -3   13.80    6.90
   0  -6  -3    0.30    6.50
   0  -6  -3    9.90    8.50
   0   6   3    9.60    6.70
   0   6  -3    5.30    6.90
   0   6   3   -0.80    6.70
  -1  -6  -3   35.30    9.00
   1  -6   3   21.10    6.50
  -1  -6  -3   22.00    6.60
   1   6   3   19.60    6.50
   1   6   3   12.10    6.80
  -1   6  -3   12.10    7.00
  -2  -6  -3    1.70    6.70
  -2  -6  -3   -5.20    5.40
   2  -6   3    5.40    6.30
  -2  -6  -3   10.80    8.40
   2   6   3   -4.60    6.40
   2   6   3   -6.00    6.40
  -2   6  -3  -11.60    6.40
  -3  -6  -3   13.80    7.20
  -3  -6  -3    6.40    5.50
   3  -6   3   25.80    6.70
   3   6   3    8.10    6.90
   3   6   3   20.50    6.50
  -3   6  -3   22.60    7.60
  -4  -6  -3    3.50    6.50
  -4  -6  -3    7.60    5.20
  -4  -6  -3   17.20    9.20
   4  -6   3   -6.90    7.30
   4   6   3   -5.30    5.40
  -5  -6  -3    7.40    8.50
  -5  -6  -3    7.40    5.00
  -5  -6  -3    9.60    7.40
   5   6   3    2.50    5.30
  -6  -6  -3   -9.80    4.40
  -6  -6  -3    9.30    6.40
  -6  -6  -3   -0.40    8.90
   6   6   3    4.10    6.10
  17   0  -4    3.60    4.60
 -17   0   4   12.70    5.70
 -16   0   4   -0.80    5.90
  16   0  -4   -5.30    5.00
  15   0  -4    1.40   12.30
  15   0  -4   -0.60    5.40
  15   0  -4   -9.90    7.60
 -15   0   4   -3.00    9.20
  14   0  -4   48.70    9.40
  14   0  -4   44.90    7.10
  14   0  -4   48.60   10.70
 -14   0   4   53.09    8.80
  13   0  -4   -5.50    8.90
  13   0  -4    7.10    5.60
  13   0  -4    3.10    8.10
 -13   0   4   -5.00    7.20
 -12   0   4  259.87   16.10
  12   0  -4  293.17   14.40
  12   0  -4  240.18   16.80
  12   0  -4  258.67   17.70
  11   0  -4    9.10   11.40
  11   0  -4    3.20    7.90
  11   0  -4    2.60    4.50
 -11   0   4   -1.60    6.30
  11   0  -4    2.50    6.00
  11   0  -4    2.60    7.50
  10   0  -4  213.68   19.20
  10   0  -4  228.88   12.20
  10   0  -4  241.78   12.00
  10   0  -4  205.58   15.90
  10   0  -4  228.18   12.10
 -10   0   4  243.48   15.40
  -9   0   4   -4.70    4.00
   9   0  -4    5.40    6.60
   9   0  -4   -0.70    3.00
   9   0  -4    6.30    7.10
   9   0  -4   -1.60    8.50
   9   0  -4    5.60    4.80
  -8   0   4   11.20    3.10
  -8   0   4   13.80    5.80
   8   0  -4    7.70    4.30
   8   0  -4   12.70    4.90
  -7   0   4    1.20    2.00
  -7   0   4    1.00    3.70
   7   0  -4   -0.50    3.10
  -6   0   4   44.40    4.70
  -6   0   4   42.00    3.40
   6   0  -4   43.20    4.00
  -5   0   4    0.60    1.80
   5   0  -4   -0.70    1.20
   5   0  -4    1.60    1.50
  -5   0   4   -1.00    1.20
   4   0  -4 2023.30   60.89
   4   0  -4 2055.99   60.49
  -4   0   4 1984.40   60.49
  -4   0   4 1943.61   60.99
  -3   0   4   12.60    1.80
  -3   0   4   12.50    1.40
   3   0  -4   11.80    1.50
   1   0  -4    0.70    1.00
  -1   0   4    0.30    0.80
   1   0   4    9.30    2.00
   1   0   4   10.20    2.40
   2   0   4 3509.05  107.29
  -2   0  -4 3657.03  108.19
   2   0   4 3437.96  107.99
  -2   0  -4 3587.24  107.29
  -3   0  -4   -0.10    1.80
   3   0   4    0.20    2.40
   3   0   4    1.00    2.10
  -3   0  -4    3.40    2.80
  -4   0  -4 1102.79   38.80
   4   0   4 1204.98   39.00
  -4   0  -4 1202.08   37.40
   4   0   4 1146.49   37.60
  -5   0  -4    6.00    3.70
   5   0   4    0.10    4.50
   5   0   4   -2.00    3.80
   6   0   4   10.10    7.50
  -6   0  -4    6.50    4.30
   6   0   4   17.40    8.20
  -6   0  -4    7.10    7.70
  -6   0  -4   14.20    6.30
  -7   0  -4  -13.40    9.00
  -7   0  -4   12.60    5.50
  -7   0  -4   -3.10    6.70
  -8   0  -4   11.60    5.90
   8   0   4   -2.60    9.80
   8   0   4    0.10    4.20
  -8   0  -4   -2.20    5.40
   8   0   4    2.60    5.50
  -9   0  -4    1.20    6.20
  -9   0  -4    8.70    6.60
   9   0   4   -1.00   11.20
   9   0   4   -1.70    5.90
   9   0   4   -5.00    6.00
 -10   0  -4   -4.90    6.40
  10   0   4    3.30    6.40
 -10   0  -4    6.00    6.80
  10   0   4    1.70    5.80
  10   0   4   15.90    8.70
  11   0   4    3.10    9.90
  11   0   4  -11.80    6.10
  11   0   4   -3.50    6.60
 -11   0  -4   -3.50    6.50
 -11   0  -4  -15.10    6.80
 -12   0  -4   13.50    8.60
  12   0   4   21.40    9.10
 -12   0  -4    8.80   11.50
  12   0   4   46.00   12.80
 -12   0  -4   19.10    7.70
  13   0   4    3.60    8.10
 -13   0  -4    0.90    7.90
 -13   0  -4   -1.10    6.30
  13   0   4    3.70    8.30
 -13   0  -4    1.90    8.60
 -14   0  -4   16.70   12.80
 -14   0  -4   15.90    6.60
 -17  -1   4   -5.40    6.00
  17  -1  -4    2.70    4.80
 -17   1   4    6.40    6.00
 -16  -1   4    7.10    6.70
  16  -1  -4    1.90    4.70
  16   1  -4   -5.10    5.20
 -16   1   4    1.50    6.10
  15  -1  -4    6.00   12.80
 -15  -1   4   12.10    7.10
  15  -1  -4    4.30    7.30
  15   1  -4   19.80   12.30
  15   1  -4    3.10    7.10
  15   1  -4   -2.50    7.30
 -15   1   4    5.50    8.30
  15   1  -4    8.20   11.10
 -14  -1   4   34.40    8.00
  14  -1  -4   35.40    6.50
  14  -1  -4   53.69   11.30
  14  -1  -4   52.49   17.50
  14   1  -4   36.70    8.40
  14   1  -4   36.50   13.10
  14   1  -4   38.70    6.80
 -14   1   4   38.00    8.00
  14   1  -4   29.90    9.90
  13  -1  -4    0.90    5.20
 -13  -1   4    5.60    7.80
  13  -1  -4   -1.10   11.30
  13  -1  -4  -10.30    6.60
  13  -1  -4   -1.00    9.90
 -13   1   4   -2.50    6.80
  13   1  -4    4.00    5.40
  13   1  -4   -6.70    9.30
  13   1  -4    5.00    9.40
  13   1  -4  -12.60    6.90
  12  -1  -4    8.40    5.40
  12  -1  -4   20.10    6.40
  12  -1  -4    9.10   10.80
 -12  -1   4    4.80    7.60
  12  -1  -4    3.70    6.00
  12   1  -4   18.90    9.40
 -12   1   4   12.30    6.80
  12   1  -4   11.80    5.70
  12   1  -4   13.10    7.80
  12   1  -4   11.60    8.90
  11  -1  -4   -0.40    5.40
 -11  -1   4    2.70    8.00
  11  -1  -4   10.70   10.50
  11  -1  -4    3.70    5.50
  11  -1  -4   -1.60    3.90
  11   1  -4    8.80    8.50
  11   1  -4   -1.00    8.60
  10  -1  -4  521.35   26.30
 -10  -1   4  533.75   26.00
  10  -1  -4  540.25   21.10
  10  -1  -4  578.14   22.10
  10  -1  -4  568.84   21.30
  10   1  -4  580.24   25.00
  10   1  -4  580.84   22.50
  10   1  -4  556.94   21.70
  10   1  -4  551.14   24.30
 -10   1   4  538.45   22.30
   9  -1  -4   90.09    8.90
   9  -1  -4  111.59    8.10
   9  -1  -4  112.99   10.80
   9  -1  -4  120.69   14.20
  -9  -1   4  104.39    8.30
   9   1  -4  128.39   14.60
  -9   1   4  103.79   10.30
   9   1  -4  116.69   10.10
   9   1  -4  118.29   14.30
   9   1  -4  104.79    9.50
  -9   1   4  115.19   12.40
   9   1  -4   99.69    8.60
  -8  -1   4   54.59    8.30
  -8  -1   4   60.79    5.40
   8  -1  -4   56.79    5.50
  -8   1   4   71.79    6.70
  -8   1   4   69.29   12.80
   8   1  -4   53.39    6.90
  -7  -1   4   -1.60    3.10
   7  -1  -4    0.80    4.20
  -7  -1   4   -1.40    1.80
   7  -1  -4    6.40    4.10
   7  -1  -4    2.90    3.60
   7   1  -4    1.70    4.60
  -7   1   4    1.50    5.20
  -7   1   4    0.20    2.70
   7   1  -4    0.00    2.30
  -6  -1   4 2091.89   63.59
  -6  -1   4 2056.59   64.09
   6  -1  -4 2102.09   64.79
   6  -1  -4 2160.08   65.79
   6   1  -4 2113.39   64.99
  -6   1   4 2195.88   64.79
   6   1  -4 1978.40   63.29
  -6   1   4 2061.79   66.09
   5  -1  -4 1299.87   40.80
   5  -1  -4 1340.27   41.70
  -5  -1   4 1265.97   39.80
  -5  -1   4 1344.77   39.60
  -5   1   4 1284.77   42.00
  -5   1   4 1386.06   40.90
   5   1  -4 1249.57   39.20
   5   1  -4 1252.27   39.70
   4  -1  -4  237.58    8.80
  -4  -1   4  232.68    7.30
   4  -1  -4  228.18    8.70
  -4  -1   4  247.68    7.40
   4  -1  -4  236.18    9.50
  -4   1   4  222.88    9.60
  -4   1   4  233.88    8.80
   3  -1  -4  327.07   11.30
   3  -1  -4  335.57   11.30
  -3   1   4  328.37   12.00
  -3   1   4  318.87   12.00
   2  -1  -4  965.90   30.50
   2  -1  -4  998.40   30.50
  -2   1   4  935.91   31.10
  -2   1   4 1007.90   31.20
  -1  -1   4   81.09    3.20
  -1  -1   4   81.49    3.00
   1  -1  -4   73.49    3.90
   1  -1  -4   76.59    4.60
   1   1  -4   81.89    3.10
   1   1  -4   81.59    2.80
  -1   1   4   79.99    4.50
  -1   1   4   72.29    3.90
   0  -1   4 2481.55   72.69
   0  -1  -4 2461.85   72.89
   0  -1   4 2388.46   72.19
   0   1  -4 2403.66   72.09
   0   1   4 2278.47   73.39
   0   1  -4 2360.76   72.49
   0   1   4 2381.56   72.79
   1  -1   4  430.46   15.10
  -1  -1  -4  443.86   15.80
   1  -1   4  414.46   14.40
  -1  -1  -4  465.15   15.10
   1   1   4  442.16   15.70
   1   1   4  456.35   15.10
  -1   1  -4  437.46   15.10
  -2  -1  -4 4129.69  127.79
   2  -1   4 4275.37  127.39
  -2  -1  -4 4120.39  126.79
   2  -1   4 4134.89  126.49
   2   1   4 4316.97  127.79
  -2   1  -4 4144.69  127.19
  -2   1  -4 4199.48  126.39
  -3  -1  -4  632.24   21.60
   3  -1   4  613.34   21.40
  -3  -1  -4  608.54   22.90
   3  -1   4  621.34   23.40
  -3   1  -4  657.63   21.40
   3   1   4  632.64   21.90
   3   1   4  720.83   23.00
   4  -1   4 2216.28   70.29
   4  -1   4 2322.97   71.69
  -4  -1  -4 2306.87   70.39
  -4  -1  -4 2162.78   71.89
   4   1   4 2232.48   71.49
   4   1   4 2189.38   70.59
  -4   1  -4 2387.46   70.29
  -5  -1  -4   93.99    7.90
   5  -1   4   90.89   10.10
   5  -1   4   86.99    9.20
   5   1   4   89.09   11.00
   5   1   4   90.09    9.70
  -5   1  -4   96.39    9.20
  -6  -1  -4  679.33   26.00
  -6  -1  -4  691.63   25.60
   6  -1   4  675.23   28.20
   6   1   4  676.63   24.90
   6   1   4  702.63   28.80
   6   1   4  683.53   25.00
  -6   1  -4  665.83   24.90
  -6   1  -4  675.53   25.70
  -7  -1  -4   17.00    5.60
  -7  -1  -4    8.50    6.50
   7   1   4   13.20    8.10
   7   1   4   11.60    6.00
   7   1   4    4.50    4.10
  -7   1  -4    8.50    5.20
  -7   1  -4   12.70    6.50
  -8  -1  -4   57.99   10.30
  -8  -1  -4   53.59    9.20
   8   1   4   54.69    9.10
  -8   1  -4   33.90   10.90
   8   1   4   53.19    9.10
  -9  -1  -4    8.60    8.10
  -9  -1  -4    6.70    6.50
   9   1   4  -12.20    5.80
   9   1   4   -3.90    7.10
  -9   1  -4    7.00    6.20
   9   1   4   -7.50    7.40
  -9   1  -4   10.10    6.80
 -10  -1  -4   72.29   14.80
 -10  -1  -4   83.19   12.10
  10   1   4   81.19   11.40
  10   1   4   90.49   12.90
 -10   1  -4   77.59   11.60
 -10   1  -4  104.79   11.30
 -11  -1  -4   -6.60    9.20
 -11  -1  -4    1.60    6.40
  11  -1   4    1.20    6.40
  11  -1   4    7.20    7.10
  11   1   4   -2.80    6.50
 -11   1  -4    4.30    6.30
 -11   1  -4   12.20    7.00
  11   1   4   21.00    7.90
 -12  -1  -4  179.98   14.30
 -12  -1  -4  180.78   18.40
  12  -1   4  172.08   12.10
  12  -1   4  191.18   12.90
 -12   1  -4  161.18   13.40
  12   1   4  155.98   12.60
 -12   1  -4  190.68   12.90
 -13  -1  -4   79.09   10.60
 -13  -1  -4   56.39   14.50
 -13  -1  -4   71.09   10.30
  13  -1   4   51.29    8.70
  13  -1   4   73.59    9.60
 -13   1  -4   73.59   10.30
 -13   1  -4   41.50    7.80
  13   1   4   58.69   11.20
 -14  -1  -4   49.80    8.20
 -14  -1  -4   82.89   13.30
  14  -1   4   58.19   16.40
 -14   1  -4   88.19   12.30
  17  -2  -4    2.00    3.90
 -17  -2   4   -4.00    7.50
 -17   2   4   12.60    5.80
 -16  -2   4   92.29   11.40
  16  -2  -4  108.29    8.80
  16   2  -4   44.70   16.10
 -16   2   4   80.89    9.80
  15  -2  -4    5.90    5.00
 -15  -2   4    4.00    7.00
  15   2  -4    6.30    6.60
 -15   2   4   -7.70   11.70
  15   2  -4   18.70    8.60
  15   2  -4   29.40   10.50
 -15   2   4    7.70    6.80
  14  -2  -4  127.59   10.90
 -14  -2   4  119.19   14.50
  14   2  -4  104.29   11.80
  14   2  -4  107.59   15.40
 -14   2   4  137.79   16.50
 -14   2   4  125.29   11.70
  13  -2  -4   63.59   11.80
  13  -2  -4   51.49    8.80
 -13  -2   4   61.59   12.70
  13  -2  -4   42.30    7.80
  13   2  -4   36.20    8.40
 -13   2   4   54.69   11.50
  13   2  -4   28.20    9.90
 -13   2   4   52.79   10.30
  13   2  -4   47.80    9.80
  13   2  -4   76.59   10.80
  12  -2  -4   42.10    7.30
 -12  -2   4   70.29   14.90
  12  -2  -4   43.50    9.30
  12  -2  -4   43.70    7.70
 -12   2   4   36.60   10.10
  12   2  -4   29.00    6.90
  12   2  -4   42.70    8.90
 -12   2   4   39.10    8.20
  12   2  -4   39.60    9.60
  12   2  -4   29.80    9.70
  11  -2  -4   33.10    6.30
  11  -2  -4   49.30    8.90
 -11  -2   4   50.29   11.10
  11  -2  -4   60.79   10.70
  11   2  -4   46.70   10.00
  11   2  -4   49.20   10.50
 -11   2   4   41.60    9.50
  11   2  -4   38.00    9.90
  11   2  -4   46.50    8.90
 -11   2   4   49.80    8.10
  10  -2  -4    8.90    5.10
  10  -2  -4    7.80    5.60
  10  -2  -4   -4.00    5.00
 -10   2   4    6.40    6.60
 -10   2   4    3.30    7.90
   9  -2  -4  206.78   11.20
   9  -2  -4  195.98   12.40
   9  -2  -4  192.18   11.20
   9   2  -4  212.98   13.70
   9   2  -4  190.58   14.20
  -9   2   4  191.98   16.30
   9   2  -4  207.08   13.40
  -9   2   4  212.38   13.00
   9   2  -4  203.18   12.30
   8  -2  -4  857.71   29.10
   8  -2  -4  840.52   29.60
   8  -2  -4  831.22   30.20
   8  -2  -4  864.01   34.10
   8   2  -4  848.92   31.60
   8   2  -4  866.01   30.40
   8   2  -4  846.02   32.70
  -8   2   4  841.62   32.40
   8   2  -4  894.41   31.90
  -8   2   4  846.52   31.90
  -8   2   4  844.72   30.50
   7  -2  -4 4278.37  132.89
   7  -2  -4 4251.27  132.59
  -7  -2   4 4379.06  130.89
   7  -2  -4 4606.24  135.59
   7   2  -4 4131.29  134.59
   7   2  -4 4309.27  134.19
  -7   2   4 4248.38  133.49
  -7   2   4 4573.74  133.79
   7   2  -4 4304.37  134.99
   6  -2  -4  722.73   26.10
  -6  -2   4  718.23   21.90
   6  -2  -4  661.93   25.20
   6  -2  -4  683.03   24.10
  -6   2   4  752.42   35.50
   6   2  -4  631.24   21.10
  -6   2   4  708.13   24.70
   5  -2  -4 7563.14  228.88
   5  -2  -4 7205.18  228.38
   5  -2  -4 7557.34  228.68
  -5   2   4 7927.71  228.88
  -5   2   4 7641.24  230.78
   4  -2  -4  279.17   11.90
  -4  -2   4  299.67    8.90
  -4  -2   4  289.27    8.90
   4  -2  -4  283.07   11.50
  -4   2   4  259.27   13.60
  -4   2   4  298.37   13.10
   3  -2  -4  126.59    7.30
   3  -2  -4  124.09    6.80
  -3  -2   4  139.19    4.20
  -3  -2   4  137.79    4.20
  -3   2   4  120.19    8.60
  -3   2   4  129.59    7.90
   2  -2  -4    4.70    2.40
  -2  -2   4   -0.10    0.80
   2  -2  -4   -0.30    2.50
  -2  -2   4    1.10    0.80
  -2   2   4   -5.00    2.80
  -2   2   4    0.20    3.40
   1  -2  -4  470.95   16.50
  -1  -2   4  483.15   14.90
  -1   2   4  473.95   17.50
   1   2  -4  446.06   15.00
   1   2  -4  484.15   16.20
  -1   2   4  452.65   17.90
   0  -2   4 3624.54  108.19
   0  -2   4 3670.33  107.69
   0  -2  -4 3034.30  109.29
   0  -2  -4 3578.24  108.79
   0   2   4 3731.23  109.09
   0   2  -4 3476.85  107.39
   0   2  -4 3712.73  108.19
   0   2   4 3739.43  109.89
  -1  -2  -4 4840.32  148.79
   1  -2   4 4982.20  147.19
   1  -2   4 4689.13  146.29
  -1  -2  -4 4975.20  147.39
   1   2   4 4874.31  148.39
   1   2   4 4945.31  147.59
  -1   2  -4 4700.13  146.19
   2  -2   4  447.36   16.20
  -2  -2  -4  462.05   19.20
   2  -2   4  432.76   16.90
  -2   2  -4  470.65   17.50
  -2   2  -4  445.46   16.00
   2   2   4  481.55   18.20
   2   2   4  438.56   17.40
  -3  -2  -4 2020.90   61.79
  -3  -2  -4 1826.92   63.89
   3  -2   4 1971.80   61.49
   3  -2   4 2062.39   62.79
  -3   2  -4 1929.21   61.19
   3   2   4 1939.01   62.99
  -4  -2  -4 3971.20  121.99
  -4  -2  -4 3892.41  122.29
   4  -2   4 4095.59  123.49
   4   2   4 3931.51  123.59
  -4   2  -4 3856.91  121.29
   4   2   4 3938.11  121.79
   4   2   4 4052.69  123.99
  -5  -2  -4   27.30    7.10
  -5  -2  -4   36.30    6.90
  -5   2  -4   19.30   10.20
   5   2   4   35.40    6.40
   5   2   4   35.20    7.60
   5   2   4   36.20   10.20
  -5   2  -4   42.00    7.90
   5   2   4   38.30    9.00
  -6  -2  -4  956.40   32.80
   6   2   4 1003.20   32.30
   6   2   4  783.22   39.70
  -6   2  -4  938.71   31.80
   6   2   4  956.80   34.20
  -6   2  -4  916.61   34.20
   6   2   4  948.81   32.50
  -6   2  -4  814.22   34.30
  -7   2  -4  337.27   15.60
   7   2   4  318.67   17.80
  -7   2  -4  345.47   19.20
   7   2   4  352.86   18.50
  -8  -2  -4   44.70    8.10
   8   2   4   36.40    9.70
   8   2   4   35.00    7.30
   8   2   4   48.20    9.40
  -8   2  -4   34.90    6.90
  -8   2  -4   44.40    8.90
  -9  -2  -4  471.25   21.30
  -9   2  -4  458.25   22.00
   9   2   4  459.95   22.30
   9   2   4  435.86   22.70
   9   2   4  466.65   20.50
  -9   2  -4  444.46   20.00
 -10  -2  -4  876.61   32.70
  10   2   4  890.71   31.70
 -10   2  -4  848.22   31.50
 -11  -2  -4   10.60    6.80
 -11   2  -4    8.30    5.90
 -11   2  -4   11.40    9.30
  12  -2   4   25.10    7.30
 -12  -2  -4    0.40    5.10
  12  -2   4   18.90    6.50
 -12  -2  -4   11.70    6.30
 -12   2  -4   13.10    6.00
 -12   2  -4   10.20   11.10
  12   2   4    0.30    7.10
  13  -2   4    6.50   10.60
 -13  -2  -4    3.90    4.80
  13  -2   4    1.20    6.00
 -13  -2  -4    4.60    5.70
  13   2   4   -8.70    7.50
 -13   2  -4    5.30    5.70
 -14  -2  -4   15.10    6.80
 -14  -2  -4   12.90    4.50
  14   2   4   16.50    6.10
 -14   2  -4   16.80    5.80
  16  -3  -4   -6.40    4.00
 -16   3   4   -0.90   12.90
 -16   3   4    6.00    6.40
  16   3  -4    7.70    7.80
 -15  -3   4   -9.80   10.60
 -15   3   4    3.20    8.70
  15   3  -4   -4.00    6.60
 -15   3   4  -10.90    6.40
 -14  -3   4   -4.20    9.30
  14  -3  -4    5.60    4.80
  14   3  -4    6.10    8.20
  14   3  -4   -2.50    6.50
  14   3  -4   -7.50    6.80
 -14   3   4    9.90    8.20
 -14   3   4    1.40    6.80
 -13  -3   4  145.19   17.60
  13  -3  -4  159.38   15.40
  13  -3  -4  163.18   16.80
  13   3  -4  153.88   15.30
 -13   3   4  146.69   13.60
  13   3  -4  152.48   17.80
  13   3  -4  129.99   15.20
 -13   3   4  130.59   18.60
 -12  -3   4  -17.80   13.10
  12  -3  -4    7.90    8.10
  12  -3  -4   10.90    8.60
  12  -3  -4   11.10    5.30
  12   3  -4    5.60    7.20
 -12   3   4   20.20    7.20
  12   3  -4   11.40    7.70
 -12   3   4    5.30    7.10
  12   3  -4   -7.30    7.00
  11  -3  -4    9.10    7.10
  11  -3  -4    8.80    5.40
  11   3  -4  -11.40    7.80
 -11   3   4    8.80    6.90
  11   3  -4    1.60    7.70
 -11   3   4    8.00    7.40
  11   3  -4   -4.20    8.00
  10  -3  -4  190.48   14.00
  10  -3  -4  219.28   12.80
  10  -3  -4  204.08   13.00
  10   3  -4  208.58   16.80
 -10   3   4  232.08   14.70
 -10   3   4  220.98   15.20
  10   3  -4  223.68   16.40
  10   3  -4  208.58   15.80
   9  -3  -4   91.89    9.60
   9  -3  -4   85.89    9.50
   9  -3  -4   74.49   10.60
   9   3  -4   87.29   17.70
  -9   3   4   63.79   11.90
   9   3  -4   65.99   12.80
   9   3  -4   92.69   12.60
   9   3  -4   82.79   13.70
  -9   3   4   85.29   11.10
   8  -3  -4   35.50    6.50
   8  -3  -4   56.69    9.60
   8  -3  -4   40.90    8.40
   8   3  -4   45.70   10.40
   8   3  -4   31.30    9.10
   8   3  -4   83.99   15.90
   8   3  -4   27.40    8.60
   8   3  -4   45.40    9.10
   7  -3  -4   11.50    4.90
   7  -3  -4   13.50    6.60
   7  -3  -4   14.50    5.40
   7   3  -4   16.40    8.70
   7   3  -4   19.20    7.70
  -7   3   4   16.60    6.80
   7   3  -4   30.60    9.00
   7   3  -4   10.10    9.20
  -7   3   4   12.00    6.50
   7   3  -4    7.40    7.10
  -6  -3   4   -0.10    2.70
   6  -3  -4  -12.60    5.80
   6  -3  -4   -1.80    4.40
   6  -3  -4   13.40    9.60
   6   3  -4    3.40   10.70
   6   3  -4   -1.70    7.70
  -6   3   4    6.40    7.10
   6   3  -4   -5.80    5.00
  -6   3   4   -5.20    6.00
   6   3  -4    6.80    7.80
   6   3  -4   -4.00    7.30
   5  -3  -4  457.15   18.00
  -5  -3   4  447.06   14.60
   5  -3  -4  472.85   19.50
   5  -3  -4  445.66   19.20
   5  -3  -4  469.85   21.20
  -5   3   4  462.05   20.10
   5   3  -4  442.56   20.10
   5   3  -4  473.05   19.80
   5   3  -4  478.85   21.30
  -5   3   4  460.35   19.70
  -5   3   4  443.86   23.70
   5   3  -4  447.06   20.30
   4  -3  -4 3628.24  112.89
   4  -3  -4 3824.42  113.49
  -4  -3   4 3518.55  109.49
   4  -3  -4 3666.83  112.89
  -4   3   4 3746.33  113.39
   4   3  -4 3730.13  114.99
  -4   3   4 3577.04  112.99
  -4   3   4 3780.12  115.69
   4   3  -4 3464.65  112.69
   4   3  -4 3601.94  113.69
   3  -3  -4  479.15   19.30
   3  -3  -4  451.25   19.40
   3  -3  -4  481.65   18.90
  -3  -3   4  437.16   14.90
  -3  -3   4  446.06   15.00
   3  -3  -4  462.15   23.40
   3  -3  -4  462.95   18.00
   3   3  -4  473.65   20.70
  -3   3   4  461.15   19.50
  -3   3   4  473.25   21.30
   3   3  -4  435.76   18.80
   3   3  -4  448.66   22.30
  -3   3   4  477.05   19.30
  -3   3   4  436.86   19.50
  -2  -3   4 5332.07  164.28
   2  -3  -4 5368.06  168.28
   2  -3  -4 5339.17  166.88
   2  -3  -4 5326.97  167.08
   2  -3  -4 5607.04  166.98
   2  -3  -4 5634.04  166.98
   2   3  -4 5461.85  167.78
  -2   3   4 5635.74  168.88
  -2   3   4 5394.26  166.98
  -2   3   4 5648.13  168.08
   1  -3  -4  208.58   11.00
  -1  -3   4  205.18    8.80
   1  -3  -4  199.18   11.30
   1  -3  -4  175.88   13.40
  -1   3   4  217.58   13.60
  -1   3   4  199.78   12.90
   1   3  -4  197.68   11.60
  -1   3   4  189.48   12.00
   0  -3  -4  774.62   27.30
   0  -3  -4  751.42   28.00
   0  -3   4  777.82   25.20
   0   3   4  736.03   26.90
   0   3   4  780.02   29.50
   0   3   4  771.62   30.10
   0   3  -4  750.92   28.30
   0   3   4  732.23   26.50
  -1  -3  -4   48.20    8.80
  -1  -3  -4   54.29   10.70
   1   3   4   70.19   11.30
  -1   3  -4   53.29   10.10
   1   3   4   51.49   10.10
   1   3   4   44.30    6.50
  -1   3  -4   43.10    7.00
   1   3   4   44.10    8.40
   1   3   4   47.80    9.40
  -2  -3  -4   41.90    8.10
   2  -3   4   39.80    8.20
  -2  -3  -4   46.30    8.20
  -2  -3  -4   48.20   10.00
   2   3   4   51.19   11.30
   2   3   4   41.10   10.40
  -2   3  -4   48.90    7.80
  -2   3  -4   36.20    8.00
   2   3   4   49.30    8.20
   2   3   4   48.30    9.70
   2   3   4   55.89    8.20
   2   3   4   32.20    6.80
  -3  -3  -4    1.50    5.80
  -3  -3  -4    3.60    6.40
   3   3   4    7.40    8.60
   3   3   4   11.30    5.40
  -3   3  -4    8.10    4.70
   3   3   4   -0.90    5.50
   3   3   4   15.40    5.40
   3   3   4    1.00   10.20
  -3   3  -4    7.30    7.90
   4  -3   4    2.00    9.80
  -4  -3  -4   28.80    7.60
  -4  -3  -4    9.10    6.10
  -4   3  -4   21.90    7.80
   4   3   4   -9.00   10.30
   4   3   4   12.80    5.70
   4   3   4    3.20    9.20
  -4   3  -4    9.30    4.80
   4   3   4   -0.60    7.20
   5  -3   4  152.08   15.80
   5   3   4  205.08   12.00
   5   3   4  232.88   16.10
   5   3   4  206.28   19.40
  -5   3  -4  200.88   14.80
   5   3   4  148.49   18.00
  -6  -3  -4 2222.48   70.49
  -6  -3  -4 2167.58   69.69
  -6   3  -4 2024.40   71.59
  -6   3  -4 2197.38   69.09
   6   3   4 2183.48   70.79
   6   3   4 2212.38   69.69
  -7  -3  -4  269.87   16.30
  -7  -3  -4  241.78   14.30
  -7   3  -4  255.37   14.10
   7   3   4  236.08   16.40
   7   3   4  281.17   15.40
  -8  -3  -4  201.18   13.60
  -8  -3  -4  191.98   14.10
   8   3   4  182.98   13.10
   8   3   4  198.58   15.30
  -8   3  -4  211.78   12.80
  -9  -3  -4  279.77   15.20
  -9  -3  -4  295.97   16.60
   9   3   4  321.37   17.00
   9   3   4  307.37   15.50
  -9   3  -4  303.17   15.20
 -10  -3  -4   48.50   12.50
  10   3   4   76.69   11.10
 -11  -3  -4   44.00    8.50
 -11  -3  -4   49.90    9.90
  11   3   4   48.00    8.90
 -11   3  -4   57.99    8.10
  11   3   4   45.10    7.50
 -12  -3  -4    6.80    4.70
 -12  -3  -4    2.90    5.70
  12  -3   4  -15.80   10.60
  12  -3   4   10.00    5.60
  12   3   4   -6.10    5.10
  12   3   4    4.40    6.60
 -12   3  -4   -5.40    5.30
 -13  -3  -4   -1.40    6.50
 -13  -3  -4    4.10    4.10
  13  -3   4    4.10    4.60
 -13   3  -4   -0.90    5.20
  13   3   4    5.40    4.70
 -14  -4   4   13.10    7.50
  14  -4  -4    6.30    4.10
 -14   4   4   -4.00    9.10
  14   4  -4   14.20    6.20
  14   4  -4    2.20    7.60
  13  -4  -4    2.30    4.40
 -13   4   4    6.80    8.90
  13   4  -4   10.50    7.80
 -13   4   4   -4.10    7.00
  13   4  -4    4.90    6.90
  12  -4  -4   15.10    5.40
 -12   4   4   17.60    9.10
  12   4  -4   29.80    7.80
 -12   4   4   20.90    6.90
  12   4  -4   20.80    8.40
  11  -4  -4    4.00    7.70
  11  -4  -4    8.60    9.70
 -11   4   4    0.10    8.50
 -11   4   4   13.90    7.20
  11   4  -4   -1.40    7.60
  11   4  -4   -2.00    7.90
  10  -4  -4   19.70    8.20
  10  -4  -4   26.20    5.80
 -10   4   4   14.50    8.10
  10   4  -4   11.30    8.70
  10   4  -4    6.70   13.40
  10   4  -4   15.20    7.80
  10   4  -4   19.40    8.30
  10   4  -4   18.70    9.50
 -10   4   4   22.40    6.50
   9  -4  -4   71.79   11.10
   9  -4  -4   63.09   12.10
  -9   4   4   67.69   13.20
   9   4  -4   41.20    9.70
   9   4  -4   54.59   10.00
   9   4  -4   52.19    9.80
   9   4  -4   48.60    9.90
  -9   4   4   44.20    8.10
   9   4  -4   33.30   10.70
   8  -4  -4   10.50    6.90
   8  -4  -4    7.60    5.90
   8  -4  -4    0.00    6.20
   8   4  -4    2.20   11.80
  -8   4   4    0.40    8.00
   8   4  -4   -9.20    8.30
   8   4  -4    6.80    8.10
   8   4  -4   15.10    8.50
   8   4  -4   21.10    8.60
  -8   4   4    2.60    6.90
   7  -4  -4  162.08   12.20
   7  -4  -4  176.78   13.00
   7  -4  -4  177.58   13.30
  -7   4   4  179.18   13.70
   7   4  -4  191.38   15.60
   7   4  -4  144.99   15.50
   7   4  -4  185.38   14.10
   7   4  -4  154.38   15.20
  -7   4   4  171.18   15.70
   6  -4  -4  178.38   13.10
   6  -4  -4  188.88   12.50
  -6   4   4  204.98   13.80
   6   4  -4  199.68   16.00
   6   4  -4  184.88   14.70
   6   4  -4  202.18   13.80
   6   4  -4  205.28   16.20
  -6   4   4  181.38   14.80
   5  -4  -4  139.19   12.80
   5  -4  -4  169.98   11.60
   5  -4  -4  151.08   11.20
  -5   4   4  146.99   15.60
   5   4  -4  138.79   14.40
  -5   4   4  131.89   12.10
   5   4  -4  132.49   15.90
   5   4  -4  139.29   13.30
   5   4  -4  131.99   11.80
   4  -4  -4  262.07   15.00
   4  -4  -4  259.47   14.10
   4  -4  -4  250.97   13.60
  -4   4   4  264.77   18.90
   4   4  -4  249.18   14.60
   4   4  -4  260.87   15.40
   4   4  -4  249.38   19.50
   4   4  -4  253.07   16.40
  -4   4   4  237.58   14.40
   3  -4  -4    0.30    5.40
   3  -4  -4    1.40    6.10
  -3   4   4    3.20    5.80
   3   4  -4   -0.80    6.40
   3   4  -4    1.90    5.70
  -3   4   4   -7.90    8.60
  -3   4   4    3.90    6.50
   3   4  -4   30.30   15.90
   3   4  -4    4.10    5.60
  -3   4   4    0.60    7.20
   2  -4  -4   29.40    6.70
   2   4  -4   23.60    6.80
  -2   4   4   16.60    7.20
  -2   4   4   22.70    6.60
  -2   4   4   24.70    7.40
  -2   4   4    8.00    9.80
   1  -4  -4   55.59    9.20
  -1   4   4   65.79    9.10
   1   4  -4   63.59   12.00
  -1   4   4   70.39   12.50
  -1   4   4   46.50   11.30
   1   4  -4   70.59   11.10
   1   4  -4   63.29   11.20
   0  -4  -4   30.40    6.90
   0  -4  -4   30.40    7.10
   0   4  -4   32.70    6.60
   0   4   4   21.10    6.20
   0   4   4   30.70    6.50
   0   4  -4   13.40    6.50
   0   4  -4   30.80    8.30
   0   4   4   17.00    6.30
  -1  -4  -4  156.58   19.00
  -1  -4  -4  185.38   13.70
   1   4   4  171.38   12.10
   1   4   4  182.88   11.80
   1   4   4  191.78   15.00
  -1   4  -4  169.58   15.40
  -1   4  -4  175.58   13.90
  -2  -4  -4   -4.20    7.20
  -2  -4  -4    6.30    7.00
   2   4   4   11.50    8.20
  -2   4  -4    6.40    5.20
  -2   4  -4    6.20    6.50
   2   4   4    3.10    5.50
   2   4   4   11.00    6.20
  -3  -4  -4   40.70    7.90
  -3  -4  -4   53.49   11.50
  -3   4  -4   64.29   13.50
   3   4   4   48.40    9.00
   3   4   4   43.00    9.60
   3   4   4   74.79   10.50
   3   4   4   52.29    8.30
  -3   4  -4   52.99    8.70
  -4  -4  -4  189.58   14.60
   4  -4   4  155.38   15.50
  -4  -4  -4  185.98   14.50
   4   4   4  181.58   15.20
   4   4   4  180.38   16.90
  -4   4  -4  175.98   11.90
   4   4   4  203.18   12.80
   4   4   4  191.58   13.90
  -4   4  -4  185.68   15.10
  -5  -4  -4   35.00    7.90
   5  -4   4   15.90    8.40
  -5  -4  -4   68.59   12.10
   5   4   4   46.40   10.90
  -5   4  -4   45.70    9.10
   5   4   4   39.30    9.10
  -5   4  -4   45.20    8.90
   5   4   4   44.20    7.10
   5   4   4   25.90    6.90
  -6  -4  -4    0.00    6.00
   6  -4   4   -1.10    8.50
  -6  -4  -4   -0.80    6.90
   6   4   4    1.30    6.00
  -6   4  -4    6.90   10.00
  -6   4  -4    2.80    5.40
   6   4   4   13.50    9.90
   6   4   4    6.50    5.90
   6   4   4   12.40    7.90
  -7  -4  -4   30.20    7.20
  -7  -4  -4   16.70    5.80
  -7   4  -4   16.40    5.60
   7   4   4   18.90    6.30
   7   4   4   25.90    6.50
  -8  -4  -4   -3.30    9.30
  -8  -4  -4    3.00    5.80
  -8   4  -4    4.10    8.40
   8   4   4   -1.50    9.70
   8   4   4    1.30    8.10
  -9  -4  -4  170.68   12.40
  -9  -4  -4  170.58   11.20
   9   4   4  175.68   12.20
  -9   4  -4  190.98   11.20
   9   4   4  186.48   11.50
 -10  -4  -4   52.09    9.20
 -10  -4  -4   50.69    8.30
  10   4   4   58.99    7.70
  10   4   4   53.79    9.70
 -10   4  -4   53.79    7.70
 -11  -4  -4   35.40    6.90
 -11  -4  -4   49.20    7.80
  11   4   4   46.90    7.90
  11   4   4   26.00    6.60
  12  -5  -4   10.80    5.00
  12   5  -4    4.50    6.40
 -12   5   4    3.20    6.10
  11  -5  -4   -4.50    4.30
 -11   5   4   -4.40    5.40
  11   5  -4    8.10    6.30
  11   5  -4   -1.40    6.60
  10  -5  -4   47.20    7.20
  10   5  -4   41.70    7.90
  10   5  -4   38.30    8.20
  10   5  -4   42.90    8.90
 -10   5   4   36.20    6.60
   9  -5  -4    9.70    5.30
   9   5  -4    2.00    7.60
   9   5  -4    9.10    6.90
  -9   5   4    4.20    5.80
   9   5  -4    0.10    7.60
   8  -5  -4   32.50    6.60
   8  -5  -4   32.00    9.90
  -8   5   4   21.60    6.80
   8   5  -4   36.70    8.30
   8   5  -4   30.70    8.20
   8   5  -4   27.80    9.10
   7  -5  -4    0.90    7.90
   7  -5  -4    3.20    5.70
   7  -5  -4  -16.20    7.80
   7   5  -4    7.60    8.10
  -7   5   4    0.80    6.00
   6  -5  -4    5.90    5.60
   6  -5  -4   -3.00    7.50
   6   5  -4   -4.40    8.40
  -6   5   4    1.90    6.00
   6   5  -4   -8.20    6.60
   6   5  -4    1.80    7.20
   5  -5  -4   84.39    9.90
   5  -5  -4   93.99   11.50
   5   5  -4   96.79   14.70
   5   5  -4  113.99   13.50
  -5   5   4   90.39   10.90
   5   5  -4  109.39   13.10
   4  -5  -4   -3.90    6.70
  -4  -5   4    3.90   10.60
   4  -5  -4   -1.80    6.10
   4   5  -4    0.10    6.90
  -4   5   4   12.30   10.60
   4   5  -4    4.40    7.80
  -4   5   4    0.60    6.00
  -3  -5   4    4.80   13.20
   3  -5  -4    3.60    6.30
   3  -5  -4   -2.10    7.40
   3  -5  -4   17.00    7.50
   3   5  -4   14.90    7.60
  -3   5   4   10.50    8.70
   3   5  -4    0.50    7.00
  -3   5   4   13.70    7.00
   2  -5  -4    7.60    6.10
   2  -5  -4   12.60    7.30
   2  -5  -4   -1.30    7.00
  -2   5   4   -6.40    7.90
   2   5  -4    2.60    7.30
   2   5  -4    4.00    8.10
  -2   5   4    5.70    6.30
   1  -5  -4   28.20    8.20
   1  -5  -4   15.60    7.50
   1  -5  -4   14.50    6.50
   1   5  -4   24.30    8.30
  -1   5   4   22.10    7.10
   1   5  -4   11.80    8.30
  -1   5   4   16.10    8.70
  -1   5   4   19.10    7.10
  -1   5   4   14.80    8.50
   0  -5  -4   28.20    7.30
   0  -5  -4   40.10    8.40
   0  -5  -4   37.90    8.50
   0   5   4   38.00    7.60
   0   5  -4   43.90    9.40
   0   5  -4   22.30    8.30
   0   5   4   32.20    9.20
   0   5   4   34.10    8.60
   0   5   4   31.60    7.40
  -1  -5  -4   10.70    7.50
  -1  -5  -4   11.40    7.80
  -1  -5  -4    5.30    6.40
   1   5   4    8.60    6.50
   1   5   4    9.30    6.30
  -1   5  -4    2.50    7.70
  -1   5  -4    3.70    8.60
   1   5   4   16.10    7.80
  -1   5  -4    5.20    8.00
  -2  -5  -4   65.19    9.50
  -2  -5  -4   69.29   11.80
  -2  -5  -4   59.89   12.20
   2   5   4   75.19   10.20
   2   5   4   77.59   10.50
   2   5   4   65.59   12.30
  -2   5  -4   78.39    9.60
  -2   5  -4   58.69   12.30
   3  -5   4   34.70   11.20
  -3  -5  -4   32.50    8.80
   3   5   4   27.80    7.70
  -3   5  -4   22.20    7.40
   3   5   4   26.70    6.70
   3   5   4   26.80    6.40
  -3   5  -4   37.20    8.30
  -4  -5  -4   -1.80    7.30
   4  -5   4    9.30    8.10
   4   5   4    8.80    5.80
  -4   5  -4   15.00    7.50
   4   5   4    2.30   10.20
  -4   5  -4   10.80    7.70
   4   5   4    3.70   10.00
   5  -5   4   10.40    8.70
  -5  -5  -4    5.10    6.40
  -5  -5  -4    4.60    7.80
  -5  -5  -4    9.80    9.10
  -5   5  -4    5.60    5.90
   5   5   4   14.40    8.40
  -5   5  -4   -2.60    8.70
   5   5   4    0.00    5.60
   5   5   4    5.40    5.70
  -6  -5  -4    0.50    8.20
  -6  -5  -4   11.80    8.10
  -6  -5  -4    9.60    6.60
   6   5   4    5.40    9.10
   6   5   4    4.60    5.50
  -6   5  -4    2.80    6.00
   6   5   4    7.20    5.80
  -7  -5  -4    6.30    6.40
  -7  -5  -4   10.40    8.80
  -7  -5  -4   29.40    8.00
   7   5   4    5.40    6.50
  -7   5  -4   17.00    5.80
   7   5   4    5.60    6.00
   7   5   4    9.90    5.30
  -8  -5  -4    0.80    9.10
  -8  -5  -4    6.50    6.40
  -8  -5  -4   24.00    7.70
  -8   5  -4    3.80    5.40
   8   5   4   15.60    8.00
   8   5   4    8.50    6.20
   8   5   4    9.00    5.30
  -9  -5  -4   -6.00    5.50
  -9  -5  -4   -2.90    6.10
  -9  -5  -4   20.30    9.30
   9   5   4    1.90    5.50
   9   5   4    1.40    6.40
   8  -6  -4    6.30    4.90
   8   6  -4    8.50    5.70
  -8   6   4    1.80    5.60
   8   6  -4   14.30    5.90
   7  -6  -4    2.70    4.20
   7   6  -4   11.50    5.70
  -7   6   4   -1.00    5.80
   7   6  -4   12.40    6.40
   6  -6  -4    6.30    4.80
   6   6  -4    2.30    6.60
  -6   6   4   -2.20    5.20
   6   6  -4   -0.90    6.10
   5  -6  -4   -5.50   10.60
   5  -6  -4    2.60    5.40
   5   6  -4   -1.60    6.10
  -5   6   4   -3.70    5.60
   5   6  -4    6.00    6.70
   4  -6  -4   -4.30    9.30
   4  -6  -4    8.50    5.20
  -4   6   4   -0.50    5.70
   4   6  -4   -1.90    6.40
   4   6  -4    0.60    6.60
   3  -6  -4   13.50    5.60
   3  -6  -4   36.20   18.70
   3  -6  -4    1.30    7.70
  -3   6   4    0.60    6.00
  -3   6   4   11.60    9.40
   3   6  -4    8.30    6.80
   3   6  -4   16.40    7.80
   2  -6  -4   67.09   10.90
   2  -6  -4   66.49   12.40
   2   6  -4   78.59   12.90
  -2   6   4   97.79   10.30
  -2   6   4   85.59   12.90
   2   6  -4   95.09   10.90
   1  -6  -4   25.50    8.70
   1  -6  -4    6.30    6.20
   1   6  -4    1.60    6.60
  -1   6   4    5.90    7.00
  -1   6   4    9.90    5.90
   0  -6   4   38.70    7.50
   0  -6  -4   40.60    7.40
   0  -6  -4   38.70    6.90
   0  -6  -4   45.60    9.30
   0   6  -4   37.10    7.50
   0   6   4   55.29    9.60
  -1  -6  -4   47.80    8.20
   1  -6   4   28.70    7.50
  -1  -6  -4   37.10    7.30
  -1  -6  -4   52.49   10.40
   1   6   4   47.10    8.50
  -1   6  -4   41.40    7.30
   1   6   4   25.70    7.20
   2  -6   4    9.80    8.90
  -2  -6  -4    4.30   10.70
  -2  -6  -4    7.00    5.60
  -2  -6  -4   -0.20    6.60
   2   6   4    0.70    6.60
  -2   6  -4    5.70    7.10
   2   6   4    3.70    6.30
  -3  -6  -4    9.30    8.20
  -3  -6  -4    4.70    5.10
  -3  -6  -4    8.50    6.20
   3   6   4    1.10    5.90
  -3   6  -4   -6.20    7.80
   3   6   4    5.10    6.70
  -4  -6  -4   39.80    7.90
  -4  -6  -4   14.50    5.10
  -4  -6  -4   27.80    8.70
   4   6   4   19.30    5.90
  -5  -6  -4   19.00    6.00
  -5  -6  -4   27.70    9.00
 -18   0   5   -4.00    5.20
  17   0  -5   -0.70    4.70
 -17   0   5   14.60    6.00
  16   0  -5    4.20    8.50
  16   0  -5   -2.80   11.50
 -16   0   5   10.00    6.60
  15   0  -5    1.10   11.10
 -15   0   5   10.10    6.60
  15   0  -5   -2.90    4.60
  14   0  -5   -1.20    5.00
  14   0  -5   -8.60    8.60
 -14   0   5   -1.20    7.30
  14   0  -5   -0.20    7.90
 -13   0   5  204.78   15.10
  13   0  -5  253.37   18.00
  13   0  -5  212.18   16.00
  13   0  -5  193.18   18.30
  13   0  -5  212.38   13.80
  12   0  -5    7.80    4.70
  12   0  -5    7.00    8.30
  12   0  -5    1.00    9.90
  12   0  -5   -8.30    7.00
 -12   0   5    1.60    6.70
  12   0  -5    4.50    6.20
  11   0  -5   47.60    6.90
  11   0  -5   45.40    8.90
  11   0  -5   49.00    8.30
 -11   0   5   44.30    8.70
  11   0  -5   45.70    8.10
  11   0  -5   45.80    9.20
  11   0  -5   60.99   11.40
  10   0  -5    2.20    4.00
 -10   0   5   15.90    9.00
  10   0  -5  -13.10    9.60
  10   0  -5  -12.50    5.40
  10   0  -5    1.20    4.10
  10   0  -5   -6.20    8.00
   9   0  -5   42.30    6.70
   9   0  -5   52.19    8.50
   9   0  -5   49.00    8.50
   9   0  -5   51.69   11.10
   9   0  -5   43.90    7.80
  -9   0   5   49.99    6.80
  -8   0   5    0.70    5.60
  -8   0   5   -3.40    2.60
   8   0  -5    1.60    4.10
   8   0  -5   -4.70    3.60
  -7   0   5  995.50   33.60
   7   0  -5 1011.80   33.10
  -7   0   5 1038.10   32.30
   6   0  -5   -0.30    1.90
  -6   0   5   -2.30    2.20
  -6   0   5    1.80    1.50
  -5   0   5 7301.67  219.88
  -5   0   5 7387.26  220.68
  -4   0   5    4.70    1.60
  -4   0   5    3.30    1.20
   4   0  -5    3.50    1.20
  -4   0   5    3.50    1.50
   4   0  -5    3.40    1.20
   2   0  -5    0.30    0.90
  -2   0   5    0.30    0.80
   2   0  -5   -0.10    1.00
  -2   0   5    1.40    1.40
  -1   0   5  172.88    6.60
  -1   0   5  157.18    5.90
   1   0  -5  152.98    6.30
   0   0  -5    0.10    1.30
   0   0   5   -0.20    1.20
   0   0  -5   -2.00    1.50
   0   0   5    0.20    1.70
  -1   0  -5  402.06   13.40
   1   0   5  395.26   14.20
   1   0   5  383.46   13.40
  -1   0  -5  387.56   14.10
  -2   0  -5   -0.70    2.00
   2   0   5    2.80    2.60
   2   0   5   -0.20    2.10
   3   0   5 1755.12   56.99
   3   0   5 1868.41   58.19
  -3   0  -5 1845.42   56.89
   4   0   5    3.50    4.60
   4   0   5    7.20    4.20
  -4   0  -5    1.80    3.70
   5   0   5 1490.75   52.49
  -5   0  -5 1611.94   51.59
   5   0   5 1651.63   53.79
  -6   0  -5    8.00    5.40
  -6   0  -5   -2.80    7.70
  -6   0  -5   -9.40    7.80
  -6   0  -5   -0.40    5.50
   7   0   5  471.45   19.60
  -7   0  -5  487.05   19.80
  -7   0  -5  460.05   19.50
   8   0   5   -7.60    5.10
   8   0   5    2.50    5.60
  -8   0  -5   -0.60    5.90
  -8   0  -5    3.20    5.50
   9   0   5    4.90    6.40
  -9   0  -5    2.90    6.50
   9   0   5   -8.50    5.20
  -9   0  -5   -6.00    6.40
 -10   0  -5   -2.40    6.50
  10   0   5  -11.70    6.00
  10   0   5    1.70    6.60
 -10   0  -5    0.00    7.10
  11   0   5   20.60    6.60
  11   0   5   20.50    7.00
 -11   0  -5   14.00    7.00
 -11   0  -5   21.50    7.50
 -12   0  -5    2.70    6.50
  12   0   5   -2.90    6.90
 -12   0  -5   -1.80    7.80
 -12   0  -5    0.10    7.30
  12   0   5    1.10    7.30
  13   0   5   33.90    8.00
  13   0   5   25.80    9.90
 -13   0  -5   40.20    7.60
 -13   0  -5   39.10    8.90
 -14   0  -5    8.00    8.60
 -14   0  -5    2.20    5.70
 -17  -1   5    3.60    6.10
  17  -1  -5   -3.80    4.60
 -17   1   5    1.40    5.60
  16  -1  -5    4.00    4.70
 -16  -1   5   14.40    7.00
  16  -1  -5   26.70   12.60
  16   1  -5   -0.90    6.60
  16   1  -5   -2.70   10.80
 -16   1   5    6.90    6.50
  16   1  -5    3.00    5.20
  15  -1  -5   18.00   10.60
 -15  -1   5    6.60    7.40
  15   1  -5   15.40   10.20
  15   1  -5   17.10   10.20
 -14  -1   5   47.80    8.70
  14  -1  -5   51.89    9.00
  14  -1  -5   43.00   11.70
  14  -1  -5   53.19    9.90
  14   1  -5   50.39   10.10
 -14   1   5   62.99   11.70
  14   1  -5   51.79   10.10
  14   1  -5   43.90    7.40
  14   1  -5   54.59   11.70
 -13  -1   5   39.90    9.10
  13  -1  -5   46.50    9.10
  13  -1  -5   39.10    9.80
  13  -1  -5   49.00   11.10
  13  -1  -5   54.59    9.80
  13   1  -5   45.10   10.20
  13   1  -5   42.40    8.80
  13   1  -5   45.90    9.90
 -13   1   5   40.80    8.10
  13   1  -5   35.60   10.40
  12  -1  -5   12.30    5.00
 -12  -1   5   11.30    8.90
  12  -1  -5   11.90   10.80
  12  -1  -5   10.10    5.60
  12  -1  -5   19.20    6.30
  12   1  -5    6.20    6.60
 -12   1   5    7.00    6.70
  12   1  -5    7.40    7.90
  12   1  -5    5.10    8.70
  12   1  -5    6.60    5.50
 -11  -1   5    3.40    9.10
  11  -1  -5   10.60    4.80
  11  -1  -5    5.60    9.80
  11  -1  -5   17.10    5.70
 -11   1   5   21.50    7.20
  11   1  -5   29.40    8.40
  10  -1  -5  130.09   10.50
  10  -1  -5  123.79    9.10
  10  -1  -5  154.58   17.50
  10  -1  -5  136.49    9.40
  10   1  -5  138.99   14.10
  10   1  -5  114.99   10.30
 -10   1   5  128.79   12.50
  10   1  -5  117.39   13.60
  10   1  -5  114.89   11.40
   9  -1  -5  927.81   32.50
   9  -1  -5  918.21   32.00
   9  -1  -5  962.50   31.90
   9  -1  -5  955.00   35.40
  -9  -1   5  947.01   31.10
   9   1  -5  935.41   33.70
   9   1  -5  947.01   34.70
   9   1  -5  930.91   32.60
  -9   1   5  956.20   32.80
   9   1  -5  903.81   32.70
  -9   1   5  922.01   33.90
   9   1  -5  939.81   34.20
  -8  -1   5    1.90    2.70
   8  -1  -5   -1.20    5.50
   8  -1  -5   -1.60    3.70
  -8  -1   5    0.80    4.50
  -8   1   5    3.60    8.70
  -8   1   5    2.30    3.60
   8   1  -5   -3.00    3.90
  -7  -1   5   87.99    4.70
   7  -1  -5   65.19    7.40
  -7  -1   5   88.19    5.80
   7  -1  -5   63.09    7.30
  -7   1   5   76.29    9.50
  -7   1   5   84.09    6.20
  -6  -1   5   50.09    3.10
   6  -1  -5   39.80    5.60
  -6  -1   5   54.39    3.60
   6  -1  -5   36.90    5.10
   6   1  -5   57.99    2.30
  -6   1   5   53.19    4.50
   6   1  -5   56.99    3.20
   5  -1  -5 8330.87  249.68
   5  -1  -5 8328.17  249.68
  -5   1   5 8142.69  251.07
  -5   1   5 8472.95  249.78
   4  -1  -5 2948.21   89.89
   4  -1  -5 2986.90   89.89
  -4   1   5 3010.20   90.99
  -4   1   5 2896.51   90.69
   3  -1  -5  175.18    7.30
   3  -1  -5  192.78    7.30
  -3   1   5  191.48    8.20
  -3   1   5  177.08    7.90
  -2  -1   5  681.13   21.10
   2  -1  -5  685.43   22.40
  -2  -1   5  698.93   21.20
   2  -1  -5  699.03   22.40
  -2   1   5  711.83   23.20
  -2   1   5  711.33   23.30
  -1  -1   5  995.20   31.00
  -1  -1   5 1038.30   30.70
   1  -1  -5  989.70   32.40
   1  -1  -5 1012.00   31.60
   1   1  -5  977.40   30.40
  -1   1   5  983.80   31.70
   1   1  -5 1000.90   30.80
  -1   1   5 1030.10   32.40
   0  -1   5   86.59    4.50
   0  -1  -5   82.49    4.90
   0  -1  -5   81.19    5.80
   0  -1   5   87.29    4.00
   0   1  -5   80.79    4.40
   0   1   5   82.29    5.50
   0   1   5   84.99    4.90
   0   1  -5   86.49    3.90
   1  -1   5 1817.72   56.79
   1  -1   5 1842.52   57.59
  -1  -1  -5 1849.61   58.49
  -1  -1  -5 1856.61   57.39
   1   1   5 1932.31   58.29
  -1   1  -5 1840.02   57.39
   1   1   5 1854.91   57.39
  -1   1  -5 1831.42   56.69
  -2  -1  -5 1679.73   53.59
  -2  -1  -5 1709.43   52.19
   2  -1   5 1569.24   51.59
   2  -1   5 1690.03   52.79
   2   1   5 1652.43   52.29
  -2   1  -5 1687.93   51.69
   2   1   5 1676.73   53.19
   3  -1   5 4519.95  135.59
  -3  -1  -5 4507.75  134.59
  -3  -1  -5 4386.36  136.19
   3  -1   5 4541.55  134.49
   3   1   5 4250.27  135.59
  -3   1  -5 4204.68  135.39
  -3   1  -5 4592.34  134.19
   3   1   5 4329.37  134.79
   4  -1   5 2911.81   91.19
  -4  -1  -5 2998.50   91.39
   4  -1   5 2941.91   92.39
   4   1   5 2926.81   92.49
   4   1   5 2871.01   91.59
  -4   1  -5 2951.50   90.79
  -5  -1  -5    1.60    5.70
  -5  -1  -5    2.20    5.40
   5  -1   5   -1.70    6.50
  -5  -1  -5    1.50    5.60
   5   1   5   -8.00    6.80
  -5   1  -5    8.10    4.70
   5   1   5    4.10    5.90
   5   1   5   11.90    4.40
  -6  -1  -5    7.40    9.20
  -6  -1  -5   11.00    7.30
  -6  -1  -5    0.10    5.40
  -6   1  -5   -2.80    4.80
   6   1   5    9.00    5.30
  -6   1  -5   16.80    7.40
   6   1   5    1.90    4.00
  -6   1  -5   -4.00    8.00
  -7  -1  -5   74.29    9.40
  -7  -1  -5   47.70    8.80
  -7   1  -5   65.69    9.50
  -7   1  -5   56.79    8.90
   7   1   5   55.89    8.70
  -7   1  -5   75.69   10.60
  -8  -1  -5   57.39    9.20
  -8  -1  -5   74.49   10.30
  -8   1  -5   57.79    9.80
  -8   1  -5   65.29   11.80
   8   1   5   64.39    9.60
   8   1   5   75.09   10.50
  -9  -1  -5   16.30    7.10
  -9  -1  -5   16.20    8.70
   9   1   5   15.40    7.00
   9   1   5   26.70    7.30
  -9   1  -5   12.70    5.90
  -9   1  -5   13.20    7.60
 -10  -1  -5    5.80    7.90
  10  -1   5    8.80    6.90
  10  -1   5    4.70    6.50
 -10  -1  -5   15.00    7.30
  10   1   5    3.60    6.20
  10   1   5   12.30    7.40
 -10   1  -5   13.00    6.60
 -10   1  -5   14.30    8.00
 -11  -1  -5   24.80   17.80
  11  -1   5   15.30   10.20
  11  -1   5    7.40    6.60
 -11  -1  -5   26.10    7.00
 -11  -1  -5   11.30    7.00
  11   1   5    9.40   13.90
  11   1   5    7.40    6.40
 -11   1  -5   18.40    6.40
  12  -1   5  243.88   12.80
 -12  -1  -5  233.68   13.60
 -12  -1  -5  255.47   18.20
  12  -1   5  254.17   13.80
  12   1   5  244.18   13.50
 -12   1  -5  228.88   14.90
 -12   1  -5  249.78   14.10
 -13  -1  -5  114.29   18.40
 -13  -1  -5  151.88   11.70
  13  -1   5  125.89   12.40
  13  -1   5  147.29   10.40
 -13  -1  -5   99.89   10.10
 -13   1  -5  161.68   11.40
  13   1   5  126.09   11.30
 -13   1  -5  138.39   15.00
 -14  -1  -5   10.80    4.60
 -14   1  -5    3.70    7.00
  17  -2  -5    8.70    4.80
 -17  -2   5   -6.90    9.00
 -17   2   5   10.70    6.80
 -16  -2   5  -18.10    7.90
  16  -2  -5    2.50    4.50
 -16   2   5    3.30    6.20
  16   2  -5  -19.90    8.20
  16   2  -5    2.00    9.80
  16   2  -5    6.20    5.90
 -15  -2   5  128.39   13.20
  15  -2  -5   81.29   16.70
  15  -2  -5  108.19    9.30
  15   2  -5   97.19   13.70
  15   2  -5  117.09   13.80
 -15   2   5  124.89   11.20
  15   2  -5  113.09   11.40
  14  -2  -5   44.70    8.80
 -14  -2   5   37.90   10.70
 -14   2   5   26.00   12.60
 -14   2   5   25.00    7.90
  14   2  -5   26.30    8.50
  14   2  -5   27.80    8.70
  14   2  -5   18.80    7.60
  13  -2  -5    4.20    5.10
 -13  -2   5   -3.70    9.40
  13  -2  -5    1.90    6.50
  13  -2  -5   10.50    7.10
  13   2  -5    7.30    6.20
  13   2  -5   12.00    8.70
  13   2  -5    4.30    8.50
 -13   2   5   19.20   11.80
 -13   2   5   11.90    6.90
  13   2  -5   10.20    7.40
  12  -2  -5   15.20    5.60
  12  -2  -5    7.80    6.00
  12  -2  -5    2.10    6.30
  12   2  -5   -2.80    8.40
 -12   2   5    9.90    7.60
  12   2  -5    6.20    7.20
  12   2  -5    4.90    7.70
 -12   2   5   11.70   10.10
  12   2  -5    1.90    6.10
  11  -2  -5   74.69    9.10
  11  -2  -5   74.29    9.50
  11  -2  -5   60.29    8.70
  11   2  -5   53.69   10.30
  11   2  -5   49.60    9.40
  11   2  -5   60.19    9.70
 -11   2   5   54.09   10.60
 -11   2   5   83.59   15.90
  11   2  -5   66.29   11.70
  10  -2  -5  861.11   30.90
  10  -2  -5  900.61   31.60
  10  -2  -5  883.41   30.30
  10   2  -5  772.12   33.80
 -10   2   5  827.02   33.10
   9  -2  -5  273.47   13.10
   9  -2  -5  280.67   13.30
   9  -2  -5  276.87   14.10
   9   2  -5  279.87   15.60
   9   2  -5  288.37   14.40
  -9   2   5  260.47   15.00
  -9   2   5  273.67   19.10
   9   2  -5  256.17   14.00
   9   2  -5  274.47   16.60
   8  -2  -5 1738.43   58.69
   8  -2  -5 1906.11   57.99
   8  -2  -5 1819.92   58.09
   8  -2  -5 1807.62   62.19
   8  -2  -5 1811.22   57.99
  -8   2   5 1807.22   58.79
   8   2  -5 1866.81   58.79
   8   2  -5 1838.82   59.69
   8   2  -5 1835.52   59.39
   8   2  -5 1837.22   60.49
  -8   2   5 1841.92   59.79
  -8   2   5 1650.33   59.39
  -7  -2   5  284.97    9.60
   7  -2  -5  262.57   12.80
   7  -2  -5  286.17   13.50
   7  -2  -5  296.67   12.50
   7  -2  -5  287.47   13.90
   7   2  -5  290.67   16.70
   7   2  -5  293.37   17.00
  -7   2   5  273.87   13.90
   7   2  -5  265.07   14.20
  -7   2   5  268.27   14.80
   6  -2  -5  118.19   10.30
   6  -2  -5  110.29    7.90
   6  -2  -5  129.49    9.10
  -6   2   5  104.09    8.30
  -6   2   5  124.69   22.50
  -6   2   5  123.79    9.70
   5  -2  -5   33.20    5.50
   5  -2  -5   36.80    5.80
   5  -2  -5   32.90    4.90
  -5   2   5   28.70    7.40
  -5   2   5   34.60    6.40
   4  -2  -5  245.08   10.30
   4  -2  -5  237.58   10.70
  -4   2   5  246.38   11.80
  -4   2   5  247.18   13.20
   3  -2  -5  243.48   10.40
   3  -2  -5  236.78   10.80
  -3   2   5  234.48   11.90
  -3   2   5  244.58   12.60
  -2  -2   5 1042.60   31.30
   2  -2  -5 1029.20   33.70
   2  -2  -5 1038.00   34.00
  -2  -2   5 1047.40   31.30
  -2   2   5  996.40   35.30
  -2   2   5 1086.69   35.00
   1  -2  -5 9713.63  291.67
   1  -2  -5 9542.25  291.87
  -1   2   5 9888.41  293.37
  -1   2   5 9675.03  292.87
   0  -2  -5   45.30    7.90
   0  -2   5   55.29    4.00
   0  -2   5   52.79    4.30
   0  -2  -5   40.00    6.60
   0  -2  -5   32.10    5.40
   0   2  -5   38.00    3.50
   0   2  -5   48.40    4.80
   0   2   5   35.90    6.30
  -1  -2  -5 1381.96   47.10
   1  -2   5 1449.35   44.90
  -1  -2  -5 1410.06   45.20
  -1   2  -5 1391.76   43.70
   1   2   5 1381.56   45.40
   1   2   5 1432.56   46.40
  -2  -2  -5  390.86   20.40
  -2  -2  -5  423.76   16.60
   2  -2   5  428.76   15.80
   2  -2   5  441.86   17.10
   2   2   5  411.46   18.00
   2   2   5  450.75   18.30
  -2   2  -5  412.56   15.60
   3  -2   5  206.38   13.20
  -3  -2  -5  237.18   13.20
  -3  -2  -5  226.48   11.50
  -3  -2  -5  240.68   12.10
  -3   2  -5  214.58   13.10
   3   2   5  222.88   13.80
   3   2   5  228.88   13.20
   4  -2   5  123.79   13.70
  -4  -2  -5  110.59   11.00
  -4  -2  -5  107.29   11.70
   4   2   5  100.59   11.10
   4   2   5   94.99   13.70
  -4   2  -5  105.49    9.10
   4   2   5  101.89   13.40
  -4   2  -5  120.39   12.70
   4   2   5  118.29    8.60
  -5  -2  -5  175.18   16.60
  -5  -2  -5  191.28   12.40
  -5   2  -5  166.98   14.50
   5   2   5  181.98   25.30
   5   2   5  182.88   15.20
   5   2   5  161.78   10.00
   5   2   5  190.88   12.40
  -5   2  -5  178.28   10.70
  -6  -2  -5   92.19   14.60
  -6  -2  -5   82.49   10.70
   6   2   5   79.79   10.80
  -6   2  -5   69.19   13.60
   6   2   5   95.29    9.40
   6   2   5   77.89   11.70
  -6   2  -5   77.59    8.30
  -7  -2  -5  207.08   19.90
  -7  -2  -5  246.88   14.70
  -7   2  -5  242.88   13.30
   7   2   5  245.98   13.90
   7   2   5  229.28   16.50
   7   2   5  225.98   15.30
  -8  -2  -5    9.70    7.20
  -8  -2  -5   30.40   10.20
  -8   2  -5    1.50    6.00
   8   2   5   13.20    9.50
  -8   2  -5   24.00   10.70
   8   2   5   17.10    7.10
   8   2   5    5.80    7.90
  -9  -2  -5   45.00   12.10
  -9  -2  -5   29.50    7.80
  -9   2  -5   22.10    7.00
   9   2   5   33.30    7.20
  -9   2  -5    8.00   10.80
   9   2   5   18.50    9.70
 -10  -2  -5   68.29   10.40
 -10  -2  -5   76.99    9.70
  10   2   5   69.19   10.20
 -10   2  -5   77.09    9.00
 -11  -2  -5   14.60   15.60
  11  -2   5    2.60    6.20
 -11  -2  -5   -3.70    6.40
  11  -2   5   -0.20    6.40
 -11  -2  -5    2.40    5.20
  11   2   5   -2.60    6.40
 -11   2  -5   -2.30    5.30
 -12  -2  -5   64.99    9.20
 -12  -2  -5   72.49    9.90
  12  -2   5   90.99    9.40
  12  -2   5   80.09   10.30
  12   2   5   73.69   10.40
 -12   2  -5   66.59    9.00
  13  -2   5    5.30    6.00
  13  -2   5    0.10   10.40
 -13  -2  -5   12.60    5.20
 -13  -2  -5   16.10    5.60
  13   2   5   16.60    7.10
 -13   2  -5   24.80    5.90
  16  -3  -5    1.30    4.60
  16   3  -5   -6.90    7.60
 -16   3   5   25.20   18.70
  16   3  -5  -17.90   15.30
 -16   3   5   -2.20    6.10
  15  -3  -5   -3.80    4.20
 -15   3   5    6.10    6.70
  15   3  -5    1.30    5.90
 -15   3   5  -18.80   10.20
  15   3  -5    2.70    8.30
  14  -3  -5   35.20    7.50
 -14   3   5   30.00    9.80
 -14   3   5   22.00    7.90
  14   3  -5   17.60    8.40
  14   3  -5   30.10    7.40
  14   3  -5   57.49   11.10
  13  -3  -5  302.87   16.20
 -13   3   5  291.27   17.20
  12  -3  -5   17.00    6.40
  12  -3  -5   48.70   10.30
  12  -3  -5   29.80    5.90
  12   3  -5   19.20    8.50
 -12   3   5   26.50    7.60
  12   3  -5   12.10    7.70
  12   3  -5   14.30    8.50
 -12   3   5   31.80    8.10
  11  -3  -5  521.95   21.10
  11  -3  -5  495.95   21.20
  11   3  -5  516.15   23.30
 -11   3   5  504.65   22.50
 -11   3   5  531.35   23.60
  11   3  -5  505.95   24.80
  11   3  -5  491.45   23.50
  10  -3  -5  116.59   10.60
  10  -3  -5   95.89   11.30
  10  -3  -5  122.39   11.20
  10   3  -5   96.39   12.40
 -10   3   5  109.29   12.70
  10   3  -5   81.89   13.70
 -10   3   5  109.29   12.70
  10   3  -5   82.99   12.80
   9  -3  -5    1.20    5.00
   9  -3  -5   -1.70    5.30
   9  -3  -5    4.90    4.90
   9   3  -5   -7.90    7.20
  -9   3   5   -8.30    6.90
  -9   3   5   -7.40    6.50
   9   3  -5   -3.30    7.20
   9   3  -5    7.70   11.20
   9   3  -5   -7.80    7.70
   8  -3  -5  139.59   10.60
   8  -3  -5  150.18   10.30
   8   3  -5  165.98   14.20
   8   3  -5  145.99   13.80
   8   3  -5  184.08   16.50
   8   3  -5  164.18   14.80
  -8   3   5  173.28   12.30
   7  -3  -5   11.40    5.10
   7  -3  -5   15.90    6.30
   7  -3  -5   10.20    5.20
  -7   3   5   26.00    6.40
   7   3  -5   20.10    8.90
   7   3  -5   12.80    9.90
   7   3  -5    3.40    7.10
   7   3  -5   18.20    5.90
  -7   3   5   11.70    6.30
   7   3  -5    6.50    9.40
   6  -3  -5  194.88   12.20
   6  -3  -5  183.88   19.60
   6  -3  -5  195.28   11.00
   6   3  -5  169.98   18.20
  -6   3   5  194.18   12.60
   6   3  -5  187.08   12.60
   6   3  -5  202.38   14.50
   6   3  -5  196.18   15.30
  -6   3   5  186.98   14.30
   6   3  -5  205.18   16.40
   5  -3  -5  525.25   23.60
   5  -3  -5  500.35   20.30
   5  -3  -5  503.15   20.20
   5  -3  -5  534.15   19.70
  -5   3   5  466.15   20.50
  -5   3   5  504.65   20.70
   5   3  -5  472.25   22.50
   5   3  -5  549.45   23.60
   5   3  -5  483.85   21.70
  -5   3   5  502.35   25.50
   5   3  -5  531.75   22.40
   4  -3  -5  151.68   13.20
   4  -3  -5  162.58   11.30
   4  -3  -5  176.88    9.90
   4  -3  -5  145.99   11.40
   4   3  -5  166.48   13.20
  -4   3   5  141.69   15.20
   4   3  -5  153.18   15.50
   4   3  -5  173.58   18.00
   4   3  -5  145.09   12.20
  -4   3   5  143.09   13.00
  -4   3   5  163.08   12.20
   3  -3  -5 1715.03   53.39
   3  -3  -5 1587.14   53.89
   3  -3  -5 1707.93   53.69
   3  -3  -5 1662.83   53.59
  -3   3   5 1538.35   55.79
  -3   3   5 1583.44   53.59
   3   3  -5 1736.83   54.69
   3   3  -5 1639.54   55.89
  -3   3   5 1700.73   54.89
  -3   3   5 1619.04   53.89
   2  -3  -5 1043.60   36.80
   2  -3  -5 1071.89   37.20
  -2  -3   5 1084.69   33.10
   2  -3  -5 1090.29   36.50
   2  -3  -5 1122.49   37.00
  -2   3   5 1040.90   36.90
  -2   3   5 1100.39   37.60
   2   3  -5 1077.39   37.70
  -2   3   5 1105.29   39.40
  -2   3   5 1065.29   37.10
   1  -3  -5   19.00    5.30
  -1  -3   5   22.00    3.50
   1  -3  -5   32.70    6.70
   1  -3  -5   23.00    5.60
  -1   3   5   21.90    7.60
  -1   3   5   23.00    8.40
  -1   3   5   26.50    7.00
  -1   3   5   27.70    7.50
  -1   3   5   13.60    5.90
   1   3  -5   17.40    6.60
   0  -3  -5   83.39   10.80
   0  -3   5   90.89    7.40
   0  -3  -5   70.39   11.20
   0  -3  -5   84.39    8.40
   0   3   5   54.49   11.10
   0   3  -5   92.49   10.70
   0   3   5   91.39   11.30
   0   3   5   83.69   11.30
   0   3   5   71.69    8.90
   0   3   5   63.89   14.00
  -1  -3  -5   22.10    7.30
  -1  -3  -5   20.60    6.70
  -1  -3  -5   23.80    7.10
   1   3   5   19.70    6.90
   1   3   5   27.40    6.30
  -1   3  -5   36.10    7.50
   1   3   5   17.60    7.50
  -1   3  -5   26.30    6.20
   1   3   5   31.30   10.30
   1   3   5   26.50   11.20
  -2  -3  -5   27.80    6.40
  -2  -3  -5   40.70    7.50
   2   3   5   26.30   10.70
  -2   3  -5   32.20    7.80
   2   3   5   34.40    6.20
   2   3   5   46.70    8.60
   2   3   5   11.60   13.10
   2   3   5   29.40    6.60
   2   3   5   36.30    7.80
  -2   3  -5   41.30    5.90
  -3  -3  -5  262.17   14.50
  -3  -3  -5  273.87   14.50
   3   3   5  276.87   16.40
   3   3   5  228.78   20.00
  -3   3  -5  251.77   12.80
   3   3   5  277.17   15.50
   3   3   5  270.27   13.70
   3   3   5  281.67   14.20
  -3   3  -5  263.37   16.20
  -4   3  -5  121.59   10.60
   4   3   5  113.79   18.70
  -4   3  -5  132.39   12.90
   4   3   5  106.19   13.80
  -5  -3  -5   86.29   11.60
  -5  -3  -5   93.59   10.50
   5   3   5   92.59   10.50
   5   3   5   64.59   11.80
  -5   3  -5   76.79    8.70
   5   3   5   58.69   17.40
  -5   3  -5   90.69   13.30
  -6  -3  -5  131.09   11.70
  -6  -3  -5  156.58   13.00
  -6   3  -5  151.78   10.90
   6   3   5  107.69   17.40
   6   3   5  148.79   14.10
  -6   3  -5  123.59   15.10
   6   3   5  143.19   12.30
  -7  -3  -5  695.13   27.00
  -7  -3  -5  722.03   27.70
  -7   3  -5  693.03   25.90
   7   3   5  688.63   28.40
   7   3   5  684.73   26.80
  -8  -3  -5  166.88   12.20
  -8  -3  -5  153.38   13.70
   8   3   5  188.68   13.10
  -8   3  -5  175.98   11.60
  -9  -3  -5  146.29   11.50
  -9  -3  -5  136.09   11.90
  -9   3  -5  144.99   11.10
   9   3   5  148.69   11.50
 -10  -3  -5   18.40    6.70
 -10  -3  -5   14.50    5.50
  10   3   5   19.80    6.20
 -10   3  -5   20.00    5.70
  10   3   5   20.90    6.30
 -11  -3  -5    3.80    5.60
 -11  -3  -5    9.60    4.80
  11   3   5   11.80    5.20
 -11   3  -5    3.00    5.10
  11   3   5   -0.10    5.60
 -12  -3  -5   11.00    5.00
 -12  -3  -5    3.20    4.00
  12  -3   5    9.80    5.00
  12  -3   5   13.20    7.20
 -12   3  -5    8.90    5.00
  12   3   5    4.80    4.90
  12   3   5   -2.40    7.30
  14  -4  -5   -4.40    3.80
 -14  -4   5    5.00    8.00
 -14   4   5    1.30    8.50
  14   4  -5   -7.60    6.00
  14   4  -5   -7.60    7.40
  13  -4  -5    1.30    4.50
 -13   4   5   -1.40    8.40
 -13   4   5   -7.10    7.20
  13   4  -5  -12.40    6.30
  13   4  -5    1.50    6.90
  12  -4  -5   14.40    5.30
  12  -4  -5   67.49   14.50
  12   4  -5   23.10    8.00
  12   4  -5    8.50    7.40
  12   4  -5   23.00    8.00
 -12   4   5   26.50    7.30
 -12   4   5   27.60    8.80
  11  -4  -5   31.60    8.40
  11  -4  -5   18.50    8.40
  11   4  -5   25.50    8.60
 -11   4   5   17.40    7.40
 -11   4   5   14.70    8.40
  10  -4  -5   11.70    7.80
  10  -4  -5    5.10    5.50
  10  -4  -5    0.50    7.30
  10   4  -5   17.80    7.70
  10   4  -5   12.70    9.10
  10   4  -5   -0.20    7.10
  10   4  -5   15.50   10.30
 -10   4   5    3.20    7.00
 -10   4   5   -7.30    6.30
   9  -4  -5  -12.10    5.60
   9  -4  -5   10.30    7.00
   9  -4  -5    6.10    5.40
   9   4  -5   10.90    8.20
   9   4  -5   -5.40    8.70
   9   4  -5   26.80   10.40
  -9   4   5   -5.20    7.80
   9   4  -5   -0.50    7.60
   9   4  -5   -2.60    9.20
  -9   4   5   -1.70    6.80
   8  -4  -5  371.76   17.00
   8  -4  -5  383.96   17.30
   8  -4  -5  379.56   17.40
   8   4  -5  344.87   20.80
  -8   4   5  368.76   18.50
  -8   4   5  385.66   19.80
   8   4  -5  352.66   20.50
   8   4  -5  359.76   19.80
   8   4  -5  341.77   20.70
   7  -4  -5  129.79   11.30
   7  -4  -5  128.89   10.90
   7  -4  -5  118.09   11.00
  -7   4   5  130.99   12.40
   7   4  -5  107.89   14.60
  -7   4   5   88.29   14.20
   7   4  -5  118.29   14.10
   7   4  -5  126.99   14.30
   7   4  -5  112.09   14.30
   6  -4  -5  151.68   11.90
   6  -4  -5  152.08   11.40
  -6   4   5  152.58   12.60
  -6   4   5  147.99   14.50
   6   4  -5  151.88   15.20
   6   4  -5  140.49   14.30
   6   4  -5  148.69   15.40
   6   4  -5  158.08   13.90
   5  -4  -5   24.10    6.30
   5  -4  -5   21.60    6.40
   5  -4  -5   27.70    7.90
   5   4  -5   34.00    8.80
   5   4  -5   14.70   10.30
  -5   4   5   25.00    7.10
   5   4  -5   15.30    7.00
  -5   4   5    4.90    8.60
   4  -4  -5   10.10    5.60
   4  -4  -5   -3.00    6.60
   4  -4  -5   10.20    5.70
  -4   4   5    3.30    6.10
  -4   4   5   13.80    8.40
   4   4  -5    4.10    7.70
   4   4  -5    0.00    6.60
   3  -4  -5   -1.90    6.20
   3  -4  -5   -2.30    5.30
   3  -4  -5   -2.40    5.50
  -3   4   5    0.50   13.20
   3   4  -5    6.20    7.90
   3   4  -5   -1.10    6.30
  -3   4   5   -6.80    5.80
  -3   4   5    1.80    7.10
   2  -4  -5    8.00    6.30
   2  -4  -5    6.10    5.90
   2  -4  -5   -0.40    5.10
  -2   4   5    3.60    6.00
   2   4  -5   -1.30    8.80
   2   4  -5    6.70    4.90
  -2   4   5    6.60   11.70
  -2   4   5    3.40    5.20
  -2   4   5    3.70    5.90
   1  -4  -5  297.67   16.30
   1  -4  -5  279.27   15.30
   1  -4  -5  304.17   14.30
   1   4  -5  269.17   16.20
  -1   4   5  290.37   17.10
  -1   4   5  291.97   15.50
  -1   4   5  305.97   15.10
  -1   4   5  299.67   20.10
   0  -4  -5  206.68   13.50
   0  -4  -5  211.38   14.00
   0  -4  -5  188.48   15.20
   0   4   5  211.18   12.80
   0   4   5  205.08   15.20
   0   4  -5  215.48   14.80
   0   4   5  197.08   12.60
  -1  -4  -5  267.77   15.70
  -1  -4  -5  255.17   15.50
  -1  -4  -5  258.57   14.60
   1   4   5  250.87   14.50
  -1   4  -5  256.77   15.50
   1   4   5  228.68   29.30
   1   4   5  255.27   17.20
   1   4   5  264.67   14.30
  -1   4  -5  289.07   22.00
  -1   4  -5  242.28   13.20
  -2  -4  -5   58.89    8.40
  -2  -4  -5   52.29    8.70
   2   4   5   50.39    9.70
  -2   4  -5   69.29   12.30
   2   4   5   69.29   10.40
   2   4   5   61.09   10.10
  -2   4  -5   47.00    9.20
  -3  -4  -5   30.60    7.40
  -3  -4  -5   23.40    7.50
   3   4   5   15.60    6.50
   3   4   5    4.90    9.10
   3   4   5   17.50    6.70
  -3   4  -5   14.80    7.60
  -3   4  -5   19.30    6.20
  -4  -4  -5    7.70    7.10
  -4  -4  -5    2.80    6.40
   4   4   5   15.80    6.20
   4   4   5    2.00    9.70
  -4   4  -5    3.80    5.60
   4   4   5    1.00    5.80
  -4   4  -5   16.20    8.20
  -5  -4  -5    8.00    6.90
  -5  -4  -5   -5.40    6.20
  -5   4  -5   -1.20    7.30
  -5   4  -5   -8.90    5.20
   5   4   5   -5.40    5.80
   5   4   5   10.20   10.80
   5   4   5   -1.30    5.90
  -6  -4  -5   25.80    6.30
  -6  -4  -5   23.30    7.10
  -6   4  -5   26.20    5.90
   6   4   5   18.70    6.70
   6   4   5   18.90   13.80
   6   4   5   23.00    6.70
  -6   4  -5   10.40    9.20
  -7  -4  -5   -2.70   10.60
   7   4   5    3.80    6.20
   7   4   5   14.70    6.50
  -7   4  -5    3.50    8.60
  -8  -4  -5    5.00    6.10
  -8  -4  -5    8.30    5.60
   8   4   5    6.50    5.80
  -8   4  -5    1.70    5.20
   8   4   5   -3.10    5.20
  -9  -4  -5  263.37   13.70
  -9   4  -5  282.67   12.70
   9   4   5  283.27   13.80
 -10  -4  -5   52.69   11.70
 -10  -4  -5   63.09    8.50
 -10  -4  -5   60.69    7.80
  10   4   5   77.29    7.80
 -10   4  -5   61.29    7.00
  10   4   5   62.89    7.90
 -11  -4  -5    6.60    4.00
 -11  -4  -5   29.00    6.80
  11  -4   5   12.50    4.40
 -11  -4  -5   16.00    4.80
  11   4   5   10.40    5.10
  11   4   5   19.20    5.10
 -11   4  -5   23.00    4.70
  12  -5  -5    0.40    4.00
  12   5  -5   -7.60    8.70
  11  -5  -5    0.30    4.30
  11   5  -5   10.90    6.50
  11   5  -5    9.90    6.90
 -11   5   5   -1.40    5.50
  10  -5  -5   32.70   11.60
  10  -5  -5    4.10    4.70
  10   5  -5    3.30    6.20
 -10   5   5    9.50    6.00
  10   5  -5    0.30    7.60
  10   5  -5   -2.50    8.10
   9  -5  -5   -3.80    8.60
   9  -5  -5   -5.70    5.30
   9   5  -5   -2.30    7.80
   9   5  -5   -2.60    7.40
  -9   5   5    0.70    5.70
   9   5  -5    3.20    7.00
   8  -5  -5   -2.10    5.40
   8  -5  -5   -6.50    7.90
   8  -5  -5   -7.60    7.80
   8   5  -5    2.50    7.30
  -8   5   5    5.20    5.90
   8   5  -5    3.90    8.70
   8   5  -5   -6.50    7.00
   7  -5  -5   36.70    8.20
   7  -5  -5   33.30    7.50
   7  -5  -5   50.39   10.90
   7   5  -5   24.60   10.70
   7   5  -5   33.90    9.80
   7   5  -5   29.60    8.90
   6  -5  -5   20.60    7.90
   6  -5  -5   24.60   12.30
   6  -5  -5   24.30    6.30
  -6   5   5   21.70    6.80
   6   5  -5   19.90    7.60
   6   5  -5   25.40    8.20
  -5  -5   5   33.10   13.00
   5  -5  -5   36.90    8.10
   5  -5  -5   30.00    6.30
   5   5  -5   40.50   14.40
  -5   5   5   30.30    7.00
   5   5  -5   40.60    8.80
   5   5  -5   36.60    8.40
   4  -5  -5    1.20    6.80
   4  -5  -5   -1.10    5.70
   4   5  -5   -2.20    7.40
  -4   5   5    2.40    6.30
   4   5  -5   -6.20    7.10
  -4   5   5  -13.00    9.90
   3  -5  -5   -1.70    5.70
   3  -5  -5   -4.70    6.90
   3  -5  -5    0.00    6.50
  -3   5   5   -4.50    5.80
   3   5  -5    3.30    7.40
   3   5  -5   -0.90    7.80
  -3   5   5   -4.30   10.40
   2  -5  -5   11.50    6.00
   2  -5  -5    1.80    7.20
   2  -5  -5    8.70    7.20
   2   5  -5  -11.50    7.40
  -2   5   5    2.80    7.90
   2   5  -5    6.90    7.90
  -2   5   5    7.00    6.50
  -2   5   5   -1.40    6.10
   1  -5  -5    5.70    7.00
   1  -5  -5   20.60    6.30
   1  -5  -5   15.80    7.50
  -1   5   5   18.00    8.40
   1   5  -5   15.90    7.70
   1   5  -5   16.90    8.50
  -1   5   5   27.30    6.90
  -1   5   5   18.20    6.70
   0  -5  -5    3.20    5.40
   0  -5  -5   -0.60    7.00
   0  -5  -5  -11.20    6.70
   0   5   5  -11.50    5.60
   0   5   5   -3.30    6.10
   0   5  -5   -4.00    7.90
   0   5  -5   -4.90    7.00
  -1  -5  -5   34.20    6.90
  -1  -5  -5   28.60    7.70
  -1  -5  -5   26.00    8.40
  -1   5  -5   33.40    7.90
   1   5   5   20.40    6.60
   1   5   5   29.60    6.80
   1   5   5   29.90    8.00
  -2  -5  -5   22.20    7.30
  -2  -5  -5   10.20    7.90
  -2  -5  -5   17.30    6.10
   2   5   5   21.80    6.00
   2   5   5   14.10    6.20
   2   5   5   13.30    7.40
  -2   5  -5   16.70    6.90
   3  -5   5   67.09   19.40
  -3  -5  -5   46.20    9.60
  -3  -5  -5   35.60    8.80
   3   5   5   31.60    6.70
  -3   5  -5   32.60    8.70
  -3   5  -5   27.20    7.40
   3   5   5   38.70    7.30
  -4  -5  -5   81.19   10.90
  -4  -5  -5   76.99   13.50
  -4  -5  -5   66.79   11.50
  -4   5  -5   74.79    8.70
  -4   5  -5   60.19    9.20
   4   5   5   74.59   10.10
   4   5   5   65.99   10.30
   4   5   5   75.09    9.70
  -5  -5  -5    4.60    7.60
  -5  -5  -5   -0.20    6.10
  -5  -5  -5   10.00    8.20
  -5   5  -5   -8.60    6.00
  -5   5  -5    1.80    8.40
   5   5   5   -2.90    5.20
   5   5   5  -10.70    5.50
  -6  -5  -5   -0.70    7.80
  -6  -5  -5    2.00    6.30
  -6  -5  -5  -11.00    7.40
  -6   5  -5    4.00    6.00
   6   5   5   -7.80    5.30
   6   5   5   -0.10    5.10
  -7  -5  -5   23.30    8.90
  -7  -5  -5   17.40    6.10
  -7  -5  -5   16.90   12.10
   7   5   5   14.10    5.10
   7   5   5   14.80    6.30
   7   5   5    7.20    5.70
  -7   5  -5   12.90    7.40
  -8  -5  -5    4.40    5.20
  -8  -5  -5    4.80    7.20
  -8  -5  -5    2.20    4.90
  -8  -5  -5   27.40    8.90
   8   5   5    7.30    6.10
   8   5   5  -10.60   11.10
   8   5   5   -1.00    4.40
   8  -6  -5    3.80    4.10
   8   6  -5   -7.40    5.50
  -8   6   5   -3.60    7.10
   7  -6  -5   -7.50    4.00
   7   6  -5   -2.50    5.60
  -7   6   5   -0.20    4.70
   7   6  -5   -1.60    6.30
   6  -6  -5    2.30    4.70
   6  -6  -5  -24.50   11.30
   6   6  -5   -1.60    6.10
   6   6  -5    3.80    6.10
  -6   6   5   -2.90    5.40
   5  -6  -5   -1.30   10.90
   5  -6  -5    1.60    5.30
  -5   6   5   -5.90    5.00
   5   6  -5   -9.80    6.50
   5   6  -5    4.10    5.90
   4  -6  -5    0.80    8.20
   4  -6  -5   -2.70    7.10
   4  -6  -5    4.70    5.40
  -4   6   5    1.10    5.60
   4   6  -5   -0.60    6.60
   4   6  -5    5.20    6.00
   3  -6  -5    9.40    5.50
   3  -6  -5    6.40    6.60
   3  -6  -5   17.10   10.40
   3   6  -5   -0.50    6.20
   3   6  -5   -5.50    7.60
  -3   6   5   -4.80    5.40
   2  -6  -5   19.20   11.20
   2  -6  -5   17.30    6.00
  -2   6   5   27.60    8.40
   2   6  -5   16.80    6.70
  -2   6   5   16.80    6.20
   1  -6  -5   31.20    9.50
  -1  -6   5   23.30    8.90
   1  -6  -5    5.60    6.10
  -1   6   5   15.10    6.50
   1   6  -5    4.60    6.00
  -1   6   5   18.30    7.30
   0  -6  -5    1.00    5.10
   0  -6  -5   10.30    6.10
   0  -6  -5   -1.80    7.80
   0   6   5    8.60    6.30
   0   6  -5   -3.60    5.80
   0   6   5   12.30    6.80
  -1  -6  -5    4.90    6.20
  -1  -6  -5   23.50   16.70
  -1  -6  -5   -1.20    5.20
  -1   6  -5    4.40    5.60
   1   6   5   -3.10    6.10
   1   6   5    5.50    6.00
  -2  -6  -5   -8.80    5.70
  -2  -6  -5   -4.00    4.80
  -2  -6  -5    8.70    8.10
   2   6   5    4.30    5.70
  -2   6  -5   -1.40    5.90
   2   6   5   -2.50    5.70
  -3  -6  -5    6.80    8.00
  -3  -6  -5    3.40    5.40
  -3  -6  -5    7.80    4.70
   3   6   5    6.50    6.00
   3   6   5   10.20    5.40
  -3   6  -5   -1.20    7.40
  -4  -6  -5    3.20    7.00
  -4  -6  -5   17.50    8.50
  -4  -6  -5   19.80    8.20
   4   6   5   -7.10    5.20
   5   6   5   14.80    5.00
 -18   0   6    7.10    5.20
  18   0  -6    8.60    5.40
 -17   0   6   -4.60    5.80
  17   0  -6   -1.60    4.80
  17   0  -6  -16.10   15.10
  16   0  -6   75.69   11.30
  16   0  -6   83.89    9.90
  16   0  -6   78.79   13.40
 -16   0   6   87.59   11.40
  15   0  -6   -2.30    7.30
 -15   0   6   -5.00    6.60
  15   0  -6   -8.40    5.00
  15   0  -6    4.50    9.40
  14   0  -6   89.39   14.00
  14   0  -6   65.59   12.40
  14   0  -6   75.49   13.80
  14   0  -6   83.19   10.70
 -14   0   6   74.89   13.20
  13   0  -6   11.30    5.60
  13   0  -6  -17.80    9.20
  13   0  -6    3.80    6.60
  13   0  -6    1.50    7.30
 -13   0   6   14.80    7.50
  13   0  -6    8.20    8.30
  12   0  -6   96.39    8.50
  12   0  -6  117.49   13.70
  12   0  -6   84.59   14.00
 -12   0   6   93.59   12.60
  12   0  -6  106.29   13.20
  12   0  -6  103.09    9.90
  11   0  -6   -7.30    3.80
  11   0  -6   -5.00    5.10
  11   0  -6    1.30    4.90
  11   0  -6   -1.00    5.50
  11   0  -6    6.00    5.40
 -11   0   6  -13.30    7.90
  11   0  -6   -8.00    8.40
  10   0  -6    3.20    4.40
  10   0  -6    4.20    4.20
  10   0  -6   -5.50    7.50
  10   0  -6    4.80    4.50
  10   0  -6    2.20    9.00
 -10   0   6   -2.70    9.30
  -9   0   6    2.20    4.00
   9   0  -6    2.00    8.50
   9   0  -6   -2.80    5.00
   9   0  -6    1.80    5.60
   8   0  -6   38.90    7.20
   8   0  -6   37.80    5.90
  -8   0   6   38.00    8.80
  -8   0   6   32.00    5.10
   7   0  -6    3.60    3.00
   7   0  -6   -1.90    2.80
  -7   0   6    0.10    3.80
   7   0  -6    0.50    2.30
   7   0  -6   -1.30    2.60
   6   0  -6 1943.41   60.09
  -6   0   6 2000.10   61.29
   5   0  -6    4.90    1.60
   5   0  -6    1.00    1.50
  -5   0   6   10.40    2.40
  -5   0   6    1.50    1.80
  -4   0   6 4116.49  122.19
   4   0  -6 4095.99  121.59
  -4   0   6 3901.61  122.19
   4   0  -6 4071.99  121.59
   3   0  -6   14.70    2.40
   3   0  -6   15.40    2.20
  -3   0   6   14.90    2.70
  -3   0   6   18.70    2.80
   1   0  -6    4.70    2.10
  -1   0   6    0.10    1.90
  -1   0   6    5.30    1.60
   0   0  -6   36.00    4.00
   0   0   6   29.10    3.10
   0   0   6   37.00    4.00
   0   0  -6   33.50    3.30
  -1   0  -6   -3.60    1.70
   1   0   6    0.20    2.50
   2   0   6  365.36   14.60
   2   0   6  349.57   13.70
  -2   0  -6  362.46   13.50
   3   0   6   -2.30    4.00
  -3   0  -6   -1.70    3.50
   4   0   6  275.67   15.30
  -4   0  -6  284.87   13.40
  -4   0  -6  292.07   14.90
   4   0   6  262.57   15.20
  -5   0  -6    0.10    5.50
  -5   0  -6    5.80    6.40
  -5   0  -6    2.50    7.40
   5   0   6    3.80    4.50
  -6   0  -6 1753.92   55.79
  -6   0  -6 1699.43   55.39
   6   0   6 1731.53   55.59
  -6   0  -6 1646.44   55.99
   7   0   6   -4.10    5.50
  -7   0  -6    1.70    5.40
   8   0   6    7.50    5.80
   8   0   6    7.20    6.10
  -8   0  -6   14.00    7.90
  -8   0  -6   10.20    6.30
  -8   0  -6    5.50    6.70
  -9   0  -6    3.20    8.30
  -9   0  -6   -4.70    6.70
  -9   0  -6    1.80    6.10
   9   0   6   -8.40    6.10
   9   0   6   -2.70    5.50
  10   0   6   13.10    6.10
 -10   0  -6   20.70    7.40
 -10   0  -6   24.70    7.50
 -10   0  -6   16.10    6.80
  10   0   6   15.20    6.60
 -11   0  -6   -1.80    6.70
  11   0   6   -7.50    6.10
 -11   0  -6   -8.20    7.50
  11   0   6   -6.50    6.20
 -11   0  -6   -6.50    7.40
 -12   0  -6   -0.90    6.30
  12   0   6   -0.50    6.10
 -12   0  -6    6.30    7.40
  12   0   6   18.20    6.80
  13   0   6   -0.30    8.60
 -13   0  -6    8.00    8.40
 -13   0  -6    9.70    9.70
  18  -1  -6    3.10    3.50
 -18  -1   6    4.20    6.60
 -18   1   6    9.00    4.90
  17  -1  -6   39.50    7.60
 -17  -1   6   29.30    7.30
 -17   1   6   33.60    7.00
  17   1  -6   -0.10   16.40
  17   1  -6   20.90    6.40
 -16  -1   6  190.98   13.20
  16  -1  -6  228.38   16.80
  16  -1  -6  214.88   12.00
  16   1  -6  221.58   16.80
 -16   1   6  256.07   14.20
  16   1  -6  228.38   17.90
  16   1  -6  221.68   12.90
  16   1  -6  230.58   13.80
  15  -1  -6  105.29    9.60
 -15  -1   6  106.99   13.60
  15  -1  -6  103.89   16.00
  15   1  -6   95.79   15.90
  15   1  -6  100.49   17.30
  15   1  -6   72.59   11.40
  15   1  -6   90.19   16.10
 -15   1   6   89.79   17.60
  14  -1  -6   19.80    8.60
  14  -1  -6   25.50    5.90
  14  -1  -6   24.10    6.90
  14  -1  -6   23.60   10.80
 -14  -1   6   17.10    8.20
  14   1  -6   20.50    6.60
  14   1  -6    6.60    8.30
  14   1  -6    9.90    7.90
 -14   1   6   29.70    7.90
  14   1  -6   20.30    8.90
 -13  -1   6   32.60    9.80
  13  -1  -6   53.79    9.40
  13  -1  -6   35.00    7.10
  13  -1  -6   30.50   11.10
  13  -1  -6   39.60    7.40
  13   1  -6   38.00    9.10
 -13   1   6   42.00    8.10
  13   1  -6   42.20    9.20
  13   1  -6   40.90   10.20
  13   1  -6   33.20    7.00
  12  -1  -6   49.00    9.40
  12  -1  -6   42.40    7.40
  12  -1  -6   47.80   11.00
  12  -1  -6   47.40    9.20
 -12  -1   6   38.30   10.30
 -12   1   6   56.69   11.70
  12   1  -6   45.60    9.10
  12   1  -6   49.90   10.00
  12   1  -6   38.70    8.40
  12   1  -6   62.79    9.60
  11  -1  -6   10.10   10.00
  11  -1  -6   11.00   11.00
  11  -1  -6    1.00    4.90
 -11   1   6   -5.40    6.80
  10  -1  -6  470.95   23.90
  10  -1  -6  488.65   19.30
  10  -1  -6  476.15   23.20
  10  -1  -6  485.95   19.30
  10  -1  -6  506.45   19.80
  10   1  -6  451.65   20.50
  10   1  -6  498.75   19.40
  10   1  -6  514.85   20.20
  10   1  -6  483.75   20.40
 -10   1   6  494.15   21.60
  10   1  -6  496.35   21.30
   9  -1  -6   10.70    4.30
   9  -1  -6   22.60    9.40
   9  -1  -6    0.90    3.90
   9  -1  -6    7.10   10.60
   9  -1  -6    9.40    5.00
  -9  -1   6    3.30    4.00
   9   1  -6    1.30    6.30
  -9   1   6    7.90    5.50
   9   1  -6   14.40    7.50
   9   1  -6    6.10    6.70
   9   1  -6    8.50    8.00
   9   1  -6   15.50    5.70
  -9   1   6    9.80    8.10
   8  -1  -6  606.04   23.10
   8  -1  -6  649.93   23.10
  -8  -1   6  665.23   21.50
   8  -1  -6  676.23   25.40
  -8   1   6  682.43   23.40
  -8   1   6  659.23   27.70
   8   1  -6  641.34   25.10
   8   1  -6  614.24   25.30
   8   1  -6  685.33   27.50
   7  -1  -6 5247.97  160.98
   7  -1  -6 5373.76  161.18
  -7  -1   6 5114.89  159.28
  -7   1   6 5446.46  163.18
  -7   1   6 5521.35  161.18
   7   1  -6 5169.08  161.28
   6  -1  -6  288.57   12.00
  -6  -1   6  299.27    9.40
   6  -1  -6  281.57   11.70
   6  -1  -6  316.27   11.40
  -6  -1   6  246.78    9.50
  -6   1   6  282.57   12.20
  -6   1   6  307.97   13.80
  -6   1   6  301.67   11.40
   5  -1  -6 2790.22   86.89
   5  -1  -6 2869.21   86.89
  -5   1   6 2877.31   89.39
   4  -1  -6  197.08    8.20
   4  -1  -6  191.38    7.90
  -4   1   6  207.28    9.00
  -4   1   6  190.98    9.30
   3  -1  -6 1199.18   38.30
   3  -1  -6 1242.28   38.30
  -3   1   6 1266.67   39.30
  -3   1   6 1182.98   39.30
   2  -1  -6 3069.79   93.79
  -2  -1   6 3032.10   92.69
  -2  -1   6 3044.10   92.49
   2  -1  -6 3068.49   93.79
  -2   1   6 3114.19   93.89
  -2   1   6 3178.58   94.69
  -1  -1   6 4260.67  133.39
  -1  -1   6 4400.46  133.99
   1  -1  -6 4596.94  134.59
   1   1  -6 4373.76  133.69
  -1   1   6 4545.75  134.59
  -1   1   6 4639.34  135.49
   1   1  -6 4310.57  133.19
   0  -1  -6 1359.76   43.00
   0  -1   6 1346.97   42.20
   0  -1   6 1424.56   43.00
   0   1   6 1413.16   44.00
   0   1  -6 1345.17   42.70
   0   1  -6 1373.96   42.10
   0   1   6 1300.27   43.00
   1  -1   6 5039.30  152.48
  -1  -1  -6 5041.60  153.68
  -1  -1  -6 5115.09  152.18
   1  -1   6 4896.91  151.48
   1   1   6 5082.99  153.28
  -1   1  -6 4962.50  151.38
   2  -1   6 4271.97  131.19
   2  -1   6 4348.86  130.19
  -2  -1  -6 4295.67  130.49
  -2  -1  -6 4135.09  132.19
  -2   1  -6 4191.48  129.79
   2   1   6 4435.56  131.79
   2   1   6 4270.77  130.69
  -2   1  -6 4290.97  131.29
   3  -1   6   17.30    5.30
   3  -1   6    6.30    4.80
  -3  -1  -6   10.30    4.50
  -3   1  -6   15.30    4.00
   3   1   6   20.00    5.50
   3   1   6   15.90    5.60
  -4  -1  -6  189.78   10.90
  -4  -1  -6  164.48   11.00
  -4  -1  -6  190.58   11.80
   4  -1   6  197.98   13.30
   4   1   6  178.18   13.80
   4   1   6  178.48   11.60
  -4   1  -6  199.48   14.10
   4   1   6  169.18   11.40
  -4   1  -6  168.88   10.50
  -5  -1  -6  308.27   19.00
  -5  -1  -6  301.47   14.90
  -5  -1  -6  279.97   15.80
   5   1   6  290.97   14.40
  -5   1  -6  310.67   18.20
   5   1   6  325.07   14.60
  -5   1  -6  271.97   15.90
  -5   1  -6  311.57   13.60
  -6  -1  -6   10.30    6.60
  -6  -1  -6    2.50    5.30
  -6   1  -6   12.20    5.00
   6   1   6    1.20    5.10
  -6   1  -6    2.60    7.30
   6   1   6   14.20    5.60
  -6   1  -6   17.70    8.20
  -7  -1  -6    6.20    6.80
  -7  -1  -6    8.40    6.20
  -7   1  -6   16.20    7.90
   7   1   6   19.10    5.60
   7   1   6   30.90    6.60
  -7   1  -6   24.80    6.20
  -8  -1  -6   37.70    8.20
  -8  -1  -6   34.00    7.50
   8   1   6   27.60    7.00
  -8   1  -6   25.60    8.30
  -8   1  -6   21.60    9.10
   8   1   6   54.39   10.90
  -8   1  -6   28.50    6.30
  -9  -1  -6    0.80    7.10
   9  -1   6   -0.20    6.90
  -9  -1  -6   -4.10    6.40
  -9  -1  -6    1.40    8.20
  -9   1  -6   -3.50    7.70
  -9   1  -6   -8.90    5.60
   9   1   6    0.20    6.90
   9   1   6    3.10    6.30
 -10  -1  -6  197.88   12.80
 -10  -1  -6  191.68   14.90
  10  -1   6  208.58   12.70
  10  -1   6  227.08   12.90
 -10  -1  -6  203.78   13.30
 -10   1  -6  195.28   12.50
  10   1   6  213.88   13.60
 -10   1  -6  166.88   13.90
  10   1   6  217.28   13.00
  11  -1   6   59.89    9.30
 -11  -1  -6   60.49    9.70
  11  -1   6   64.69    9.40
 -11  -1  -6   65.89   10.70
 -11  -1  -6   80.59   13.90
 -11   1  -6   39.20    9.20
  11   1   6   61.69   10.20
  11   1   6   57.99   11.80
 -11   1  -6   59.59    9.70
 -12  -1  -6   49.60    9.80
 -12  -1  -6   46.40   10.50
  12  -1   6   54.29    9.70
  12  -1   6   60.29    9.80
 -12  -1  -6   44.70    9.20
  12   1   6   49.50    8.90
 -12   1  -6   61.89    9.00
 -13  -1  -6   22.20   11.10
 -13  -1  -6   14.50    7.40
  13  -1   6   -0.40    7.10
 -13  -1  -6   13.90    6.80
  13  -1   6   16.50    6.80
  13   1   6    7.10    6.70
 -13   1  -6   22.50    6.50
  17  -2  -6   19.20    4.50
 -17   2   6   39.40    8.30
  17   2  -6   30.50   10.50
 -16  -2   6    3.80   12.20
  16  -2  -6   12.80   11.50
  16  -2  -6    4.40    4.90
  16   2  -6   -1.60    6.00
 -16   2   6    2.90    6.20
  16   2  -6   -6.30    8.70
  16   2  -6    7.00    7.70
  15  -2  -6   -0.20    8.40
 -15  -2   6   16.90    9.80
  15  -2  -6    0.80    4.90
  15   2  -6    7.60    8.10
 -15   2   6   -0.80    6.90
  15   2  -6    8.10    7.60
  15   2  -6    5.90    6.80
  14  -2  -6    7.00   10.40
  14  -2  -6   -1.20    4.70
 -14  -2   6   -1.30   10.50
  14  -2  -6   -4.00    6.90
  14   2  -6    6.60    7.00
 -14   2   6   16.00    6.90
  13  -2  -6   32.90    7.00
  13  -2  -6   16.00    5.70
  13  -2  -6   32.60    7.80
  13   2  -6   21.60    6.40
  13   2  -6   25.80    9.00
 -13   2   6   15.10   15.40
  13   2  -6   27.80    8.00
  13   2  -6   37.10    8.90
 -13   2   6   36.20    7.80
  12  -2  -6   68.09    9.40
  12  -2  -6   62.09    8.80
  12  -2  -6   54.09    9.10
 -12   2   6   44.60    8.40
  12   2  -6   32.90    9.50
  12   2  -6   38.80    7.40
  12   2  -6   58.59   10.00
  12   2  -6   52.29   11.30
 -12   2   6   65.29   19.90
  11  -2  -6   48.80    9.30
  11  -2  -6   50.79    8.60
  11  -2  -6   49.70    7.30
  11   2  -6   57.79   11.40
  11   2  -6   61.89    9.70
  11   2  -6   69.49   12.90
 -11   2   6   82.69   12.50
  11   2  -6   57.99    7.90
 -11   2   6   57.89   11.50
  10  -2  -6  841.72   29.40
  10  -2  -6  857.81   29.60
 -10   2   6  859.31   31.00
  10   2  -6  732.03   32.50
  10   2  -6  851.41   32.60
 -10   2   6  816.42   33.30
  10   2  -6  817.32   30.70
   9  -2  -6    6.40    4.80
   9  -2  -6   -3.40    4.10
   9  -2  -6   14.00    5.20
   9   2  -6    4.80    5.40
   9   2  -6    4.30    6.90
   9   2  -6    1.30    7.30
  -9   2   6   18.60   10.00
  -9   2   6    2.00    5.70
   9   2  -6    4.30    6.20
   8  -2  -6   21.60    5.20
   8  -2  -6   15.00    6.00
   8  -2  -6   14.30    7.30
   8  -2  -6   14.80    3.90
   8   2  -6   22.20    7.90
  -8   2   6   12.00    6.70
  -8   2   6    5.70    7.70
  -8   2   6    2.00   11.10
   8   2  -6   26.80    6.40
   8   2  -6    9.70    7.20
   8   2  -6   14.40    7.60
   7  -2  -6    2.70    4.10
   7  -2  -6    8.00    5.60
   7  -2  -6   15.50    6.70
   7  -2  -6    2.60    4.40
  -7   2   6   10.20    6.40
  -7   2   6    4.90    6.70
   7   2  -6    2.60    8.00
   7   2  -6    4.60    7.60
   7   2  -6   12.20    7.60
   6  -2  -6  460.05   18.40
   6  -2  -6  437.86   16.80
  -6   2   6  463.65   19.70
   5  -2  -6  168.88   11.40
   5  -2  -6  194.18   10.30
   5  -2  -6  181.38    9.40
  -5   2   6  181.48   11.10
  -5   2   6  172.88   14.40
   4  -2  -6 1127.29   36.50
   4  -2  -6 1066.39   37.00
   4  -2  -6 1140.49   36.60
  -4   2   6 1120.99   39.20
  -4   2   6 1127.09   37.90
   3  -2  -6   41.70    5.70
   3  -2  -6   54.59    5.80
   3  -2  -6   52.69    6.10
  -3   2   6   50.59    9.20
  -3   2   6   42.90    6.50
   2  -2  -6   52.79    5.90
   2  -2  -6   61.19    7.50
   2  -2  -6   44.60    6.80
  -2   2   6   55.69    8.60
  -2   2   6   57.19    6.60
   1  -2  -6 1275.07   41.90
  -1  -2   6 1304.47   39.40
   1  -2  -6 1203.78   41.60
   1  -2  -6 1356.76   41.80
  -1  -2   6 1250.27   39.50
  -1   2   6 1331.07   42.90
  -1   2   6 1288.97   43.90
   0  -2  -6  438.86   16.70
   0  -2  -6  421.26   17.80
   0  -2   6  432.26   14.70
   0   2   6  432.26   17.90
   0   2   6  410.96   17.70
   1  -2   6  437.86   16.00
  -1  -2  -6  393.16   16.20
   1  -2   6  405.66   14.90
   1   2   6  379.56   17.60
  -1   2  -6  392.76   14.50
   1   2   6  401.76   17.80
  -1   2  -6  387.56   16.40
   2  -2   6   90.99   10.10
  -2  -2  -6   94.69   10.30
  -2  -2  -6   88.89    9.60
  -2  -2  -6   99.99    9.60
   2   2   6   93.59    8.70
  -2   2  -6   92.79   11.20
   2   2   6   92.69   10.90
   2   2   6   73.39   10.20
  -3  -2  -6   10.10    7.00
  -3  -2  -6   12.80    7.60
  -3  -2  -6    7.30    5.80
   3  -2   6    2.40    7.60
  -3  -2  -6    1.70    5.00
   3   2   6   -3.60    5.30
   3   2   6   -7.40    8.00
   3   2   6   21.60    9.00
  -3   2  -6   -1.30    4.60
   3   2   6    3.40    6.20
  -3   2  -6    2.60    5.00
  -4  -2  -6    7.60    8.80
  -4  -2  -6   13.40    6.00
  -4  -2  -6   11.00    5.30
  -4  -2  -6   10.20    7.40
   4   2   6    7.50    6.10
   4   2   6   17.10    4.60
  -4   2  -6   11.30    7.20
   4   2   6   16.60    9.00
  -5  -2  -6   15.10    8.20
  -5  -2  -6   12.00    5.50
  -5  -2  -6    8.80    5.80
   5   2   6    3.10    8.10
  -5   2  -6    7.10    4.60
  -5   2  -6    1.00    6.90
   5   2   6   -1.30    4.80
   5   2   6    4.10    6.30
  -6  -2  -6   40.20   10.50
  -6  -2  -6   28.50    7.30
  -6  -2  -6   21.20    6.20
   6   2   6   36.20    7.80
  -6   2  -6   25.10    5.70
   6   2   6   26.30    6.60
  -7  -2  -6   63.89   11.10
  -7  -2  -6   88.29   14.30
  -7  -2  -6   77.59   10.50
   7   2   6   66.49   11.00
  -7   2  -6   58.89    9.70
   7   2   6   84.49   12.60
  -7   2  -6   51.99    9.60
  -8  -2  -6   29.60    9.40
  -8  -2  -6   33.20    7.90
  -8  -2  -6   10.40    6.20
   8   2   6   24.20    8.40
   8   2   6   28.20    7.10
  -8   2  -6   37.30    7.00
  -9  -2  -6   18.20    7.00
  -9  -2  -6    0.00    9.60
  -9  -2  -6   11.90    5.80
  -9   2  -6    9.60    5.70
   9   2   6    6.40    6.30
   9   2   6   10.80    8.00
 -10  -2  -6   12.90   11.80
 -10  -2  -6    3.00   10.00
 -10  -2  -6    2.20    9.50
  10   2   6   -2.50    6.00
 -10   2  -6   -0.40    9.70
 -11  -2  -6   -1.80    6.00
 -11  -2  -6   43.10   13.70
  11  -2   6    5.40    6.00
  11  -2   6    0.70    5.60
 -11  -2  -6    4.50    5.20
  11   2   6   -0.50    6.10
 -11   2  -6   -2.60    5.00
  12  -2   6   10.70    5.60
 -12  -2  -6    2.20    5.00
  12  -2   6   -7.00    6.00
 -12  -2  -6   -0.20    5.60
  12   2   6   -2.30    5.90
 -12   2  -6    3.50    5.00
 -13  -2  -6   -0.40    4.40
  13  -2   6    7.90    5.00
 -13  -2  -6    2.00    4.50
 -13   2  -6    4.50    4.60
  13   2   6   29.30   11.10
  13   2   6   -0.10    5.00
  16  -3  -6   -0.70    3.70
  16   3  -6   -1.20    7.20
 -16   3   6    2.20    6.90
  16   3  -6   -2.60    8.40
  15  -3  -6    3.70    4.40
  15  -3  -6    5.70    8.90
  15   3  -6    4.60    7.90
 -15   3   6   -6.90    6.70
 -15   3   6   21.80   14.00
  15   3  -6   20.00    7.10
  15   3  -6   -6.80    6.20
  14  -3  -6    7.90    8.50
  14  -3  -6   27.60    8.90
  14  -3  -6   10.50    5.30
  14   3  -6    5.90    7.50
  14   3  -6   20.20    7.40
  14   3  -6   13.80    7.50
 -14   3   6   34.00   10.60
 -14   3   6   16.90    7.50
  13  -3  -6   11.90    6.30
  13  -3  -6   25.00    8.00
  13  -3  -6   20.60    7.30
  13   3  -6   28.70    9.60
 -13   3   6   26.80   13.00
 -13   3   6   32.30    9.60
  12  -3  -6   48.70    8.30
  12  -3  -6   45.40    8.40
  12  -3  -6   48.80    9.30
  12   3  -6   35.90    8.30
 -12   3   6   44.20    8.10
  12   3  -6   41.60    8.80
  12   3  -6   43.20    9.30
 -12   3   6   40.80    8.70
  11  -3  -6    3.00    5.20
  11  -3  -6    6.60    5.90
 -11   3   6   22.10    7.70
 -11   3   6   10.30    7.80
  11   3  -6    8.00    7.80
  11   3  -6   17.70    7.40
  11   3  -6    6.20    7.70
  10  -3  -6   83.29    9.60
  10  -3  -6   65.39    9.50
  10  -3  -6   81.99   10.00
  10   3  -6   59.49   10.60
  10   3  -6   62.69   10.90
  10   3  -6   59.59   13.00
 -10   3   6   74.79   11.80
 -10   3   6   89.59   13.70
   9  -3  -6  163.58   11.20
   9  -3  -6  169.78   11.40
   9  -3  -6  168.78   11.40
   9   3  -6  162.08   14.30
   9   3  -6  179.28   20.10
   9   3  -6  159.58   12.90
   9   3  -6  139.19   15.00
  -9   3   6  153.18   14.50
  -9   3   6  157.68   13.10
   8  -3  -6  182.68   11.60
   8  -3  -6  174.08   11.30
   8  -3  -6  189.68   11.20
   8   3  -6  187.08   14.60
   8   3  -6  182.38   20.90
  -8   3   6  180.88   13.20
   8   3  -6  158.98   12.70
   8   3  -6  201.38   16.50
   7  -3  -6    6.50    5.50
   7  -3  -6   -4.60    4.80
   7  -3  -6    7.10    4.90
  -7   3   6   -4.70    5.50
  -7   3   6    7.80    7.80
   7   3  -6    4.50    7.90
   7   3  -6   -6.80    7.00
   7   3  -6    3.50    9.30
   7   3  -6    7.10    8.30
   6  -3  -6  119.99    8.60
   6  -3  -6  124.69   10.80
   6  -3  -6  133.89    9.70
  -6   3   6  119.49   10.70
   6   3  -6  143.19   18.80
   6   3  -6  145.99   13.70
   6   3  -6  122.99   14.00
   6   3  -6  105.39   14.20
   6   3  -6  101.69   16.50
   5  -3  -6    4.80    6.90
   5  -3  -6   -4.50    5.30
   5  -3  -6    3.20    8.90
   5  -3  -6   -1.50    5.90
   5  -3  -6   -2.50    4.40
   5   3  -6  -17.00   10.00
   5   3  -6    2.50    6.40
   5   3  -6   -1.40    7.70
  -5   3   6   11.80    7.80
  -5   3   6    7.60    5.50
   4  -3  -6 2532.65   79.59
   4  -3  -6 2549.54   81.39
   4  -3  -6 2525.65   79.29
   4  -3  -6 2525.95   79.49
   4  -3  -6 2402.16   79.49
   4   3  -6 2565.24   80.69
  -4   3   6 2431.16   79.59
  -4   3   6 2579.54   80.19
  -4   3   6 2753.02   86.99
   4   3  -6 2531.25   81.89
   4   3  -6 2412.66   81.59
   3  -3  -6  560.64   24.00
   3  -3  -6  541.65   21.40
   3  -3  -6  568.14   21.00
   3  -3  -6  546.75   20.70
   3  -3  -6  542.95   22.70
   3   3  -6  551.24   25.80
  -3   3   6  557.64   26.00
  -3   3   6  552.34   22.70
  -3   3   6  544.65   21.90
   3   3  -6  539.65   21.80
  -3   3   6  601.04   25.90
   2  -3  -6   11.20    4.70
   2  -3  -6    5.40    5.70
   2  -3  -6   10.20    7.20
   2  -3  -6   14.60    7.70
   2  -3  -6    1.90    4.10
  -2   3   6    8.60    7.00
   2   3  -6   21.50   11.40
   2   3  -6    8.30    6.10
  -2   3   6    2.30    6.20
  -2   3   6    6.80    7.80
  -2   3   6    2.20    6.30
  -2   3   6    3.90    8.70
  -1  -3   6    0.40    3.00
   1  -3  -6   -6.40    5.30
   1  -3  -6    6.90    6.10
   1  -3  -6   -2.40    7.80
   1  -3  -6    8.90    5.00
  -1   3   6    4.10    5.70
  -1   3   6   -3.80   10.00
   1   3  -6   12.70    6.00
  -1   3   6   -7.60    6.10
  -1   3   6    0.70    6.20
  -1   3   6   16.10    8.60
   0  -3  -6   -0.10    5.90
   0  -3  -6    0.70    5.30
   0  -3  -6   11.70    7.90
   0  -3  -6   10.30    5.20
   0   3   6   21.20    9.50
   0   3  -6    9.50    4.70
   0   3   6   -2.80    6.70
   0   3   6    1.60    6.10
   0   3  -6   17.80    6.80
   0   3   6    7.00    6.20
   0   3   6   -2.70   10.30
  -1  -3  -6   62.89   10.50
  -1  -3  -6   72.69    9.40
  -1   3  -6   76.39    9.50
   1   3   6   73.29    9.60
   1   3   6   87.39   16.40
  -1   3  -6   78.69   10.90
   1   3   6   81.39   10.60
   1   3   6   67.89   10.00
  -2  -3  -6   48.00    9.70
  -2  -3  -6   73.99    9.70
  -2   3  -6   51.59    8.20
  -2   3  -6   49.30    8.20
   2   3   6   86.89   16.90
   2   3   6   70.19   11.40
   2   3   6   45.30    7.50
   2   3   6   44.70    8.80
   3   3   6   15.90    7.30
  -3   3  -6    4.90    6.20
  -3   3  -6   -1.20    4.50
  -4  -3  -6  102.19   11.10
  -4  -3  -6   94.19    9.90
   4   3   6  104.79   10.70
  -4   3  -6   98.29    9.20
  -4   3  -6   87.99   11.80
   4   3   6   87.29   10.40
  -5  -3  -6    1.60    5.80
  -5  -3  -6   -1.30   11.00
  -5  -3  -6    7.30    6.90
   5   3   6  -14.40    7.80
   5   3   6    5.10    6.30
  -5   3  -6    3.10    5.10
  -5   3  -6   -1.60    7.10
  -6  -3  -6    7.70   12.80
  -6  -3  -6    9.40    7.00
  -6  -3  -6   -0.90    5.90
  -6   3  -6    1.80    5.30
  -6   3  -6    2.40    7.30
   6   3   6   -3.40    9.50
   6   3   6   10.50    6.70
  -7  -3  -6   -0.20    5.70
  -7  -3  -6   -4.80    6.80
  -7   3  -6    5.60    5.70
   7   3   6   16.20    6.60
  -7   3  -6   -6.50    9.00
  -8  -3  -6    4.00    6.10
  -8  -3  -6    1.00    5.10
   8   3   6   -5.30    5.30
  -8   3  -6    7.30    5.40
  -9  -3  -6    8.90    5.50
  -9  -3  -6    8.80    6.60
  -9   3  -6   19.50    5.60
   9   3   6   15.00    6.70
   9   3   6    9.70    6.20
 -10  -3  -6   -2.80    6.10
 -10  -3  -6    3.20    4.90
 -10   3  -6   -1.20    5.00
  10   3   6    5.40    5.90
  10   3   6   -3.50    5.50
 -11  -3  -6    9.70    4.40
 -11  -3  -6    7.50    5.60
  11  -3   6    7.80    5.90
  11  -3   6    1.40    4.80
 -11   3  -6    7.60    5.30
  11   3   6    5.60    5.80
  11   3   6    5.00    5.30
 -12  -3  -6    4.10    3.80
 -12  -3  -6    3.00    4.60
  12   3   6    2.70    5.70
  14  -4  -6    3.40    4.50
 -14   4   6  -13.80    9.90
  14   4  -6    1.30    6.30
 -14   4   6    2.10    8.30
  14   4  -6   -5.90    6.30
  13  -4  -6    9.20   11.00
  13  -4  -6    6.90    4.80
 -13   4   6    9.10    7.20
  13   4  -6    3.40    6.60
  13   4  -6    2.20    6.70
 -13   4   6    3.30    7.40
  12  -4  -6   60.39    8.80
  12  -4  -6   51.89    9.40
  12   4  -6   54.09    9.70
 -12   4   6   47.40    8.50
  12   4  -6   46.10    9.10
  12   4  -6   56.49   11.20
 -12   4   6   65.39   11.20
  11  -4  -6   78.99   11.30
  11  -4  -6   66.89   11.60
  11  -4  -6   57.69   11.20
 -11   4   6   52.29   10.70
 -11   4   6   62.39   11.10
  11   4  -6   61.99   10.50
  10  -4  -6   50.69    8.50
  10  -4  -6   42.50    7.90
  10  -4  -6   40.50    7.00
 -10   4   6   58.59   10.70
  10   4  -6   24.70   10.50
 -10   4   6   46.30    8.50
  10   4  -6   37.40    9.90
  10   4  -6   43.10    8.90
  10   4  -6   37.60    8.50
   9  -4  -6    1.20    6.50
   9  -4  -6    5.10    5.40
   9  -4  -6    3.20    5.80
  -9   4   6   -2.90    7.30
   9   4  -6    5.10    9.50
   9   4  -6  -11.60    6.80
   9   4  -6    0.30    8.00
  -9   4   6    1.50    7.10
   8  -4  -6  205.98   12.90
   8  -4  -6  226.78   13.70
   8  -4  -6  197.88   13.90
  -8   4   6  204.58   15.30
   8   4  -6  201.48   17.10
  -8   4   6  221.38   14.90
   8   4  -6  213.78   16.20
   8   4  -6  206.28   15.90
   7  -4  -6  100.09    9.90
   7  -4  -6  101.09   11.70
   7  -4  -6  110.59   10.40
   7   4  -6   87.89   13.70
  -7   4   6  101.49   14.10
   7   4  -6   78.39   14.30
   7   4  -6  100.69   14.50
  -7   4   6   99.99   12.00
   6  -4  -6    1.00    5.60
   6  -4  -6   -0.90    5.50
   6  -4  -6    3.20    5.70
  -6   4   6   -2.30    7.50
   6   4  -6   -6.00    8.20
   6   4  -6  -11.80    9.50
  -6   4   6    3.30    6.50
   6   4  -6  -15.80    7.20
   5  -4  -6   32.90    7.90
   5  -4  -6   36.30    6.80
   5  -4  -6   30.30    6.80
   5   4  -6   27.50   11.50
  -5   4   6   28.00    8.50
   5   4  -6   24.30    8.70
   5   4  -6   24.40    8.10
  -5   4   6   22.30    6.80
   4  -4  -6   -4.90    5.10
   4  -4  -6   -1.30    6.40
   4  -4  -6   -4.70    5.30
  -4   4   6   12.00    7.70
   4   4  -6   -0.60    6.60
  -4   4   6    1.90    5.70
  -4   4   6   -6.90    8.00
   4   4  -6   -2.00    8.40
   3  -4  -6   33.90    7.00
   3  -4  -6   21.90    7.10
   3  -4  -6   17.20    6.60
  -3   4   6   11.00    6.80
   3   4  -6   25.90    7.80
  -3   4   6   29.20    7.50
   3   4  -6   24.90    8.70
  -3   4   6   15.60    8.00
   2  -4  -6  160.88   11.80
   2  -4  -6  169.18   13.20
   2  -4  -6  156.28   10.30
   2   4  -6  134.99   16.10
  -2   4   6  159.48   13.80
  -2   4   6  139.09   12.20
   2   4  -6  166.18   13.10
  -2   4   6  148.39   13.00
   1  -4  -6  351.16   17.40
   1  -4  -6  335.77   16.90
   1  -4  -6  352.56   16.90
   1  -4  -6  323.77   17.80
   1   4  -6  348.27   18.50
  -1   4   6  330.47   16.80
  -1   4   6  345.47   17.00
  -1   4   6  344.07   18.60
  -1   4   6  355.06   19.20
   1   4  -6  274.87   21.80
   0  -4  -6  145.89   12.10
   0  -4  -6  129.69   13.00
   0  -4  -6  120.69   13.50
   0   4   6  140.29   11.70
   0   4  -6  161.58   13.70
   0   4   6  143.79   14.20
   0   4  -6  115.79   20.40
   0   4   6  151.88   15.40
   0   4   6  140.59   11.80
  -1  -4  -6  444.26   20.20
  -1  -4  -6  459.45   20.50
  -1  -4  -6  431.36   19.60
  -1   4  -6  473.85   21.20
   1   4   6  438.96   19.80
   1   4   6  446.96   22.80
   1   4   6  453.45   22.90
   1   4   6  444.56   19.90
  -2  -4  -6   15.00    7.10
  -2  -4  -6    7.40    6.60
  -2  -4  -6   10.30    7.10
  -2   4  -6   17.60    7.70
   2   4   6   16.10    8.90
  -2   4  -6   19.90    6.30
   2   4   6   18.70    6.70
   2   4   6   14.30    6.10
   2   4   6   21.90   11.80
  -3  -4  -6    7.50    6.80
  -3  -4  -6   20.30    7.40
  -3   4  -6   13.00    5.90
   3   4   6   16.60    6.20
  -3   4  -6   20.20    7.70
   3   4   6   26.20    9.70
   3   4   6   18.20    6.80
  -4  -4  -6   -7.00    6.40
  -4  -4  -6   -7.50    6.10
   4   4   6    5.40    6.30
  -4   4  -6    6.90    7.20
  -4   4  -6   -2.90    5.40
   4   4   6   -3.50    6.00
   4   4   6    3.00   11.10
  -5  -4  -6   29.70    7.40
  -5  -4  -6    2.60    5.90
  -5   4  -6   20.60    7.20
   5   4   6   22.40    6.30
  -5   4  -6   18.50    5.70
   5   4   6   16.40    6.50
  -6  -4  -6   69.69   10.40
  -6  -4  -6   96.19   10.40
   6   4   6   95.29   10.40
  -6   4  -6   90.29    9.30
   6   4   6  101.39    9.90
  -6   4  -6   80.99   10.90
  -7  -4  -6  127.49   11.10
  -7  -4  -6  127.09   10.50
  -7   4  -6  129.89    9.70
   7   4   6  106.09   10.80
   7   4   6  134.09   11.10
  -8  -4  -6   12.10    9.00
  -8  -4  -6   15.60    6.20
  -8  -4  -6    7.90    5.20
  -8   4  -6   13.00    5.40
   8   4   6   12.60    5.50
   8   4   6    9.90    5.30
  -9  -4  -6   50.49    7.90
  -9  -4  -6   45.30    7.90
  -9   4  -6   56.29    7.20
   9   4   6   54.89    8.30
   9   4   6   44.20    8.60
 -10  -4  -6   54.89    8.40
  10  -4   6   82.39    9.40
 -10  -4  -6   87.69    9.80
  10   4   6   62.59   11.90
  10   4   6   64.79    8.40
  10   4   6   66.39   11.50
 -10   4  -6   54.49    7.00
  12  -5  -6   11.50    4.50
 -12   5   6   11.70    8.90
  12   5  -6   10.70    7.10
  12   5  -6    0.70    9.80
  11  -5  -6   28.00   25.80
  11  -5  -6   14.20    5.10
  11   5  -6    8.30    6.10
  11   5  -6   18.50    8.00
 -11   5   6   14.70    6.50
  10  -5  -6   16.40    9.70
  10  -5  -6   -2.30    4.90
 -10   5   6    6.10    6.20
  10   5  -6    0.90    6.40
  10   5  -6   -0.90    7.60
  10   5  -6   -6.60    7.90
   9  -5  -6   -7.40    7.30
   9  -5  -6   -7.20    7.60
   9  -5  -6   -4.60    5.30
  -9   5   6    6.30    6.10
   9   5  -6    4.30    7.40
   9   5  -6   -0.70    6.40
   9   5  -6    6.10    8.30
   8  -5  -6    1.50    5.20
   8  -5  -6    1.50    7.90
   8  -5  -6    2.70    7.00
  -8   5   6    3.90    6.20
   8   5  -6    3.80    9.00
   8   5  -6   -1.60    6.60
   8   5  -6    5.00    7.50
   7  -5  -6   -0.20    6.00
   7  -5  -6   10.60    7.10
   7  -5  -6    1.50    6.50
   7   5  -6   10.70    9.50
   7   5  -6    6.70    8.80
   7   5  -6   -1.60    7.70
  -7   5   6    1.40    8.90
   6  -5  -6   12.70    6.30
   6  -5  -6    7.40    7.00
   6   5  -6   13.30   11.00
   6   5  -6    5.20    7.00
   6   5  -6   18.80    8.30
  -6   5   6   22.60    6.90
   5  -5  -6   27.20    6.20
   5  -5  -6   11.00    6.10
   5  -5  -6   26.90    7.50
  -5   5   6   22.00    6.90
   5   5  -6   14.10    7.80
   5   5  -6   26.10    7.80
   4  -5  -6   -2.10    6.50
   4  -5  -6    0.40    5.30
   4  -5  -6   -8.30    6.50
  -4   5   6    1.40    5.80
   4   5  -6   -6.50    7.40
   4   5  -6  -11.60    6.50
   3  -5  -6   10.30    6.00
   3  -5  -6   20.70    7.10
   3  -5  -6   12.10    7.20
   3   5  -6    2.20    7.50
   3   5  -6    9.90    7.60
  -3   5   6   20.50    6.70
  -3   5   6    1.80    9.00
   2  -5  -6    7.90    6.70
   2  -5  -6    1.70    5.40
   2  -5  -6    0.40    6.80
   2   5  -6   -8.00    6.70
   2   5  -6    6.50    7.80
  -2   5   6   -1.90    6.00
  -2   5   6   -9.70    5.40
  -2   5   6   -6.50    7.10
   1  -5  -6   52.59    9.90
   1  -5  -6   56.09   11.20
   1  -5  -6   50.59    9.20
  -1   5   6   49.00    9.90
  -1   5   6   66.09   10.20
   1   5  -6   54.89    9.90
   1   5  -6   34.40    8.20
   0  -5  -6   26.30    6.20
   0  -5  -6    8.30    7.30
   0  -5  -6    8.90    6.80
   0   5   6   15.80    6.10
   0   5   6   -1.10    5.70
   0   5  -6    2.10    6.40
  -1  -5  -6  134.39   11.20
  -1  -5  -6  159.08   12.40
  -1  -5  -6  152.28   13.10
  -1   5  -6  146.19   12.60
   1   5   6  162.08   12.00
   1   5   6  144.69   11.30
  -2  -5  -6    4.20   10.00
  -2  -5  -6   -2.60    7.10
  -2  -5  -6   -6.10   10.40
   2   5   6    3.50    8.90
  -2   5  -6    4.00    8.50
  -3  -5  -6   23.00    7.20
  -3  -5  -6   21.60    8.20
  -3  -5  -6   19.90    6.50
  -3  -5  -6   17.50    7.90
   3   5   6   15.70    6.20
  -3   5  -6    8.80    6.80
   3   5   6   21.60    6.90
  -4  -5  -6   12.10    8.20
  -4  -5  -6   26.10    6.20
  -4  -5  -6   31.10    6.90
  -4  -5  -6   20.60    7.90
   4   5   6   22.10    6.00
  -4   5  -6   28.50    7.70
   4   5   6   19.80    6.30
  -5  -5  -6    5.20    6.90
  -5  -5  -6    2.10    5.70
  -5  -5  -6    8.90    5.70
  -5  -5  -6   18.00    8.20
   5   5   6    7.20    5.40
   5   5   6    6.70    5.60
  -5   5  -6  -16.70    8.00
  -6  -5  -6   -4.50    4.80
  -6  -5  -6    5.10    9.40
  -6  -5  -6   -6.40    6.90
   6   5   6  -10.90    5.70
   6   5   6    3.20    4.80
  -7  -5  -6    8.20    9.50
  -7  -5  -6   17.30    6.30
  -7  -5  -6   10.60    5.20
  -7  -5  -6    6.20    5.20
   7   5   6   10.90    6.00
   7   5   6   14.20    5.30
   7   5   6    1.90    4.10
  -8  -5  -6   -5.70    5.10
  -8  -5  -6   -8.10    4.60
   8   5   6   -3.90    9.80
   8   5   6    0.10    4.80
   8   5   6   -1.40    4.20
   8  -6  -6   -7.70    4.80
   8   6  -6   -6.50    5.40
  -8   6   6    7.20    6.20
   8   6  -6    1.10    5.10
   7  -6  -6   -5.70    4.10
   7   6  -6   -1.60    6.70
   7   6  -6   -1.70    5.90
  -7   6   6   -1.70    5.00
   6  -6  -6   -6.10    9.30
   6  -6  -6   -4.30    4.60
   6   6  -6    4.40    6.70
   6   6  -6   -0.80    5.50
  -6   6   6   -0.20    5.10
   5  -6  -6   -9.40    8.20
   5  -6  -6   -4.50   10.20
  -5   6   6   -7.70    5.00
   5   6  -6   -3.50    6.70
   5   6  -6   -4.20    6.10
   4  -6  -6  190.88   10.40
   4  -6  -6  197.68   11.50
   4  -6  -6  176.08   12.70
  -4   6   6  189.58   11.20
   4   6  -6  177.88   11.70
   4   6  -6  155.88   12.70
   3  -6  -6  -10.90    9.10
   3  -6  -6    5.50    5.40
   3  -6  -6   -1.70    5.70
  -3   6   6   -1.70    5.30
   3   6  -6    5.90    5.80
   2   6  -6   22.00    6.20
  -2   6   6   21.10   10.80
   1  -6  -6   12.30    5.50
   1  -6  -6   13.40   11.50
  -1   6   6   -2.90    5.50
  -1   6   6   14.50    7.50
   0  -6  -6    1.50    5.50
   0  -6  -6   -7.40    8.50
   0  -6  -6    7.20    4.90
   0   6  -6    5.70    5.60
   0   6   6    3.80    5.70
   0   6   6    2.70    6.90
  -1  -6  -6  -13.10    7.70
  -1  -6  -6   -2.30    5.20
  -1  -6  -6   -6.30    4.50
   1   6   6    9.10    5.30
  -1   6  -6   -4.00    5.70
   1   6   6   -4.00    5.90
  -2  -6  -6   12.00    5.50
  -2  -6  -6    3.80    7.90
  -2  -6  -6    5.80    4.80
  -2   6  -6    1.40    7.70
   2   6   6    2.70    5.80
   2   6   6    9.00    5.60
  -3  -6  -6    1.60    6.40
  -3  -6  -6   -2.90    4.20
  -3  -6  -6   10.90    8.20
   3   6   6    5.90    5.10
   3   6   6  -11.90    7.50
  -4  -6  -6    7.10    5.00
  -4  -6  -6   15.40    4.60
   4   6   6   15.50    5.50
 -18   0   7    2.90    6.10
  17   0  -7    3.00    4.90
  17   0  -7   -4.80    7.80
  17   0  -7   -0.20    8.80
 -17   0   7    6.60    6.60
 -16   0   7   -1.50    7.00
  16   0  -7   -5.70    7.00
  16   0  -7   -5.30    5.10
  16   0  -7   -7.30    7.80
  15   0  -7   15.70    6.00
  15   0  -7   19.60    7.50
  15   0  -7   30.60   17.20
 -15   0   7   17.50    8.40
  15   0  -7   16.50    7.90
  14   0  -7   13.20    8.00
  14   0  -7    1.70    8.10
 -14   0   7   20.00    7.80
  14   0  -7   14.60    5.80
  14   0  -7   -9.30    8.90
  13   0  -7 1957.90   62.49
 -13   0   7 1819.62   61.09
  13   0  -7 1910.71   60.69
  13   0  -7 1760.32   61.69
  13   0  -7 1830.32   60.79
  13   0  -7 1876.01   62.19
  12   0  -7    3.10    5.50
  12   0  -7   -2.30    5.30
  12   0  -7   -6.80    8.10
  12   0  -7    5.00    6.70
 -12   0   7   -0.30    7.50
  12   0  -7   -2.80    7.00
  12   0  -7   12.20    5.20
 -11   0   7  126.39   15.00
  11   0  -7  108.79   12.10
  11   0  -7  117.89   12.60
  11   0  -7  104.09    9.70
  11   0  -7  101.09   10.10
  11   0  -7  107.39    9.60
  10   0  -7    5.30    5.10
  10   0  -7   -0.80    4.10
  10   0  -7   -2.10    8.40
  10   0  -7   -4.40    4.80
 -10   0   7   11.50   10.40
  10   0  -7    3.80    6.50
   9   0  -7   89.89   11.90
   9   0  -7   79.99   11.80
   9   0  -7   76.69    9.00
  -9   0   7   70.39    7.50
   9   0  -7   73.89    6.90
   9   0  -7   79.99    9.60
  -8   0   7    3.10    2.80
   8   0  -7   -7.00    3.60
   7   0  -7  156.68    8.90
  -7   0   7  168.88    7.40
   7   0  -7  160.08    7.50
  -7   0   7  171.18    8.30
  -7   0   7  161.68    9.40
   6   0  -7   -1.50    2.10
   6   0  -7   -1.20    1.90
  -6   0   7   -4.50    2.30
  -6   0   7    3.00    3.00
  -5   0   7 9999.00  299.97
   4   0  -7    7.40    1.80
   4   0  -7    9.40    1.80
  -4   0   7    7.00    2.30
  -4   0   7   10.50    2.40
   3   0  -7   36.10    3.10
  -3   0   7   36.60    3.80
   3   0  -7   40.20    3.20
   2   0  -7    2.40    1.70
  -2   0   7    1.00    2.20
  -2   0   7    1.40    1.70
   2   0  -7    1.70    2.10
   1   0  -7 2479.15   76.69
  -1   0   7 2555.74   76.69
  -1   0   7 2431.36   75.89
   0   0  -7   -0.40    2.20
   0   0   7   -0.90    2.40
  -1   0  -7 2238.28   67.99
  -1   0  -7 2107.19   69.29
   1   0   7 2229.58   68.29
   1   0   7 2221.88   69.19
   2   0   7   -3.50    4.10
  -2   0  -7    0.40    3.50
   2   0   7   -7.90    4.20
  -3   0  -7   12.50    5.50
   3   0   7   11.70    6.30
  -3   0  -7    6.90    5.20
  -3   0  -7    1.10    7.00
  -4   0  -7    6.10    4.60
  -4   0  -7   18.90    8.90
  -4   0  -7    2.80    6.30
  -4   0  -7   14.70    7.30
   4   0   7   -3.00    5.90
   5   0   7 3824.62  118.29
  -5   0  -7 3753.52  117.89
  -5   0  -7 3927.91  118.49
  -5   0  -7 3793.42  118.29
  -5   0  -7 3818.62  118.79
   6   0   7    6.70    5.80
  -6   0  -7   10.40    8.20
  -6   0  -7    8.20    6.60
  -6   0  -7   -1.20    5.70
   7   0   7  127.49   11.60
  -7   0  -7  136.99   11.60
   7   0   7  130.99   10.70
  -7   0  -7  122.39   13.60
  -7   0  -7  141.29   12.50
  -8   0  -7   11.10    8.10
   8   0   7   -2.20    6.50
  -8   0  -7   -6.80    6.90
  -8   0  -7   -2.10    6.00
   8   0   7   -2.20    5.40
  -9   0  -7   16.00    6.70
   9   0   7    7.30    6.30
  -9   0  -7   18.20    8.00
  -9   0  -7   14.30    7.90
   9   0   7   17.30    6.90
  10   0   7    7.40    8.30
  10   0   7   -2.80    9.30
 -10   0  -7    0.20    7.80
  11   0   7   23.80    6.50
  11   0   7   20.90    7.10
 -11   0  -7    4.30    7.30
 -11   0  -7   12.90    6.60
  12   0   7    8.80    5.90
 -12   0  -7    3.90    7.30
  12   0   7   -5.10    6.40
 -12   0  -7   -0.70    6.80
 -13   0  -7  196.68   11.10
  13   0   7  174.18   11.20
  18  -1  -7   55.49    8.70
 -18  -1   7   51.69   10.20
 -18   1   7   48.30    8.80
  17  -1  -7   13.10   20.00
 -17  -1   7   13.00    7.90
  17  -1  -7    5.00    4.60
  17   1  -7    9.10    8.70
 -17   1   7   12.80    6.20
  17   1  -7    7.10    5.90
  16  -1  -7  234.78   16.70
 -16  -1   7  278.77   15.90
  16  -1  -7  283.07   13.40
  16   1  -7  274.27   17.00
  16   1  -7  275.17   14.30
  16   1  -7  279.17   15.10
  16   1  -7  240.88   17.00
 -16   1   7  281.87   14.90
 -15  -1   7  139.39   15.80
  15  -1  -7  173.98   19.00
  15  -1  -7  141.79   10.80
  15   1  -7  181.78   19.80
  15   1  -7  134.09   18.10
  15   1  -7  143.09   17.30
  14  -1  -7  206.98   12.90
  14  -1  -7  192.58   12.80
 -14  -1   7  192.38   16.00
  14  -1  -7  183.38   18.40
  14  -1  -7  170.28   14.90
  14   1  -7  200.08   13.60
  14   1  -7  196.58   14.70
 -14   1   7  239.28   14.80
  14   1  -7  171.68   15.90
  14   1  -7  187.78   15.10
  13  -1  -7    5.50    5.70
  13  -1  -7   -0.30    5.40
  13  -1  -7    8.70   10.20
  13  -1  -7    4.30   12.00
  13  -1  -7    6.80    6.10
 -13  -1   7   -4.50    9.70
  13   1  -7   15.50    8.30
 -13   1   7    6.60    7.20
  13   1  -7    6.70    7.90
  13   1  -7   -4.00    7.70
  13   1  -7   -1.40    6.00
  12  -1  -7   24.10    5.50
  12  -1  -7   18.40    6.30
 -12  -1   7   26.80   13.60
  12  -1  -7   36.90   11.00
  12  -1  -7    4.40    9.50
  12  -1  -7   19.60    6.00
  12   1  -7   22.10    8.70
  12   1  -7   30.70    9.00
  12   1  -7    5.70    7.60
 -12   1   7   28.20    7.80
  12   1  -7   24.30    6.30
  11  -1  -7   60.79    8.30
  11  -1  -7   55.39    8.20
  11  -1  -7   55.59   10.10
  11   1  -7   67.79   12.30
  11   1  -7   48.90    8.00
  11   1  -7   62.39   11.80
  11   1  -7   64.99   10.70
  10  -1  -7   99.99    9.10
  10  -1  -7   99.29    8.90
  10  -1  -7   76.79   12.70
  10  -1  -7   90.99   13.90
  10   1  -7   87.09   12.10
  10   1  -7  106.69    9.60
  10   1  -7   79.19   10.60
  10   1  -7   98.09   11.00
 -10   1   7   85.19   13.20
  10   1  -7   97.29    9.50
   9  -1  -7  337.57   14.30
   9  -1  -7  351.66   15.50
  -9  -1   7  345.47   13.70
   9  -1  -7  312.37   20.70
   9  -1  -7  343.87   14.30
   9  -1  -7  331.97   17.90
   9  -1  -7  316.17   14.30
   9   1  -7  338.27   17.70
   9   1  -7  325.07   16.60
   9   1  -7  342.97   15.50
   9   1  -7  330.27   17.30
  -9   1   7  332.37   18.30
   9   1  -7  337.27   15.90
   8  -1  -7  632.24   23.60
   8  -1  -7  632.94   23.30
   8  -1  -7  626.84   23.70
  -8   1   7  665.63   25.10
   8   1  -7  652.53   25.10
   8   1  -7  662.43   24.00
   8   1  -7  667.33   26.40
   8   1  -7  674.23   25.50
  -8   1   7  667.73   23.50
  -7  -1   7 2323.77   73.89
   7  -1  -7 2517.95   76.69
   7  -1  -7 2509.15   76.49
  -7  -1   7 2236.28   73.79
   7   1  -7 2564.94   76.99
  -7   1   7 2550.14   76.59
  -7   1   7 2557.24   79.19
  -7   1   7 2490.15   77.79
   6  -1  -7  167.98    8.30
   6  -1  -7  170.08    8.30
  -6   1   7  183.88    9.70
  -6   1   7  177.48   11.10
   5  -1  -7   -0.60    2.40
   5  -1  -7    4.60    3.90
   5  -1  -7    1.00    3.00
  -5   1   7    5.10    3.30
  -5   1   7    4.30    4.10
   4  -1  -7 1066.89   32.80
   4  -1  -7 1000.60   32.70
  -4   1   7 1047.00   33.70
  -4   1   7  964.70   35.60
  -3  -1   7  466.45   14.70
   3  -1  -7  489.55   16.80
   3  -1  -7  469.55   16.90
  -3  -1   7  509.65   14.80
  -3   1   7  482.85   18.10
  -3   1   7  478.95   18.90
  -2  -1   7   89.89    4.10
   2  -1  -7   91.99    6.20
  -2  -1   7   99.49    4.60
   2  -1  -7  111.49    5.90
   2   1  -7   91.29    3.40
  -2   1   7   95.29    6.10
  -2   1   7   97.59    6.50
  -1  -1   7  706.23   23.30
   1  -1  -7  714.23   23.80
  -1  -1   7  716.33   22.60
  -1   1   7  787.52   25.10
   1   1  -7  694.23   22.30
   1   1  -7  674.93   23.00
  -1   1   7  685.93   23.90
   0  -1   7  254.27    9.90
   0  -1  -7  252.87   11.00
   0   1   7  231.48   11.10
   0   1   7  260.57   11.80
   0   1  -7  251.97    9.60
   1  -1   7    7.30    4.00
   1  -1   7   15.40    3.60
  -1  -1  -7   17.00    4.20
   1   1   7   16.60    4.50
   1   1   7   10.70    4.60
  -1   1  -7   13.40    3.30
  -1   1  -7    7.40    4.70
  -2  -1  -7 1826.22   57.99
   2  -1   7 1853.01   58.89
   2  -1   7 1805.02   57.69
   2   1   7 1795.32   58.59
  -2   1  -7 1791.92   57.19
   2   1   7 1823.52   59.39
  -3  -1  -7    5.80    6.10
  -3  -1  -7    2.60    5.70
  -3  -1  -7    7.30    5.80
   3  -1   7    9.90    6.70
  -3  -1  -7   -2.00    4.40
  -3  -1  -7    0.60    6.40
   3   1   7   -0.80    6.90
  -3   1  -7    2.20    6.10
   3   1   7    3.80    5.60
   3   1   7   -2.90    4.20
  -3   1  -7    0.20    4.40
  -4  -1  -7  220.18   12.70
  -4  -1  -7  215.38   12.70
  -4  -1  -7  208.28   13.30
   4   1   7  213.58   12.10
   4   1   7  237.38   12.80
  -4   1  -7  199.98   11.20
  -4   1  -7  222.48   14.10
  -5  -1  -7   -3.10    6.30
  -5  -1  -7   -3.60    5.60
  -5  -1  -7   -7.90    5.40
  -5   1  -7   -3.00    6.20
   5   1   7    1.00    5.10
  -5   1  -7   -7.40    8.90
  -5   1  -7    2.40    4.20
   5   1   7   -1.90    4.80
  -6  -1  -7   23.70    6.20
  -6  -1  -7   10.00    6.20
  -6  -1  -7   11.30    6.50
  -6   1  -7   13.50    5.20
   6   1   7    9.90    5.80
  -6   1  -7   15.40    8.70
   6   1   7   23.10    6.10
  -7  -1  -7  139.29   12.80
  -7  -1  -7  144.39   12.80
  -7  -1  -7  159.68   12.60
   7   1   7  175.78   12.90
   7   1   7  163.88   12.00
  -7   1  -7  141.49   11.40
  -7   1  -7  124.39   13.10
  -7   1  -7  160.38   15.60
   8  -1   7   38.90    8.10
  -8  -1  -7   26.00    7.60
  -8  -1  -7   28.00    7.80
  -8  -1  -7   39.60    7.30
  -8   1  -7   19.60   10.00
  -8   1  -7   30.40    6.90
   8   1   7   33.30    7.60
   8   1   7   22.70    6.80
  -9  -1  -7   82.39   11.50
  -9  -1  -7   94.69   11.80
   9  -1   7   82.39   10.10
  -9  -1  -7  100.79   10.30
   9  -1   7   95.99   11.10
   9   1   7   77.09   10.90
   9   1   7   90.29   10.70
  -9   1  -7   80.99   13.50
  -9   1  -7  102.79   10.30
  10  -1   7    0.00    5.60
 -10  -1  -7   -3.40    6.60
 -10  -1  -7   16.70    8.00
 -10  -1  -7    6.70    6.30
  10   1   7    2.30    7.30
 -10   1  -7   -6.00    8.90
  10   1   7    4.90    7.20
 -10   1  -7   -7.50    5.80
 -11  -1  -7   22.40    6.30
  11  -1   7   31.60    6.90
  11  -1   7   54.09    9.50
 -11  -1  -7   52.99   10.10
 -11  -1  -7   41.50    9.30
  11   1   7   29.30    6.50
  11   1   7   17.50    8.10
 -11   1  -7   53.19    9.20
 -12  -1  -7    0.40    5.90
 -12  -1  -7    2.60   10.10
  12  -1   7    7.40    6.00
 -12  -1  -7   -4.60   10.10
  12  -1   7   10.70    6.10
  12   1   7    7.40    6.40
 -12   1  -7    1.20    5.60
  17  -2  -7    1.80    4.10
  17   2  -7   11.30    5.20
  17   2  -7   -0.20    7.80
  17   2  -7   -1.60    7.60
 -17   2   7   10.60    5.70
  16  -2  -7   33.00    7.10
  16  -2  -7   30.80    8.70
 -16   2   7   29.10    6.90
  16   2  -7   36.20    8.40
  16   2  -7   39.00    7.30
  16   2  -7   40.20    8.00
  15  -2  -7   32.70    5.80
  15  -2  -7   37.90    8.50
  15  -2  -7   40.50    7.20
  15   2  -7   28.80    8.80
 -15   2   7   32.40    7.80
  15   2  -7   39.60    7.80
  15   2  -7   41.00    8.60
  14  -2  -7   -4.00    6.50
  14  -2  -7    5.40    4.80
  14  -2  -7   -3.30    5.40
  14   2  -7  -10.10    6.50
  14   2  -7   -3.60    6.30
  14   2  -7   -1.20    7.20
 -14   2   7    1.30    6.40
  13  -2  -7    5.00    6.70
  13  -2  -7    0.30    5.30
  13  -2  -7   10.00    6.10
  13   2  -7   -1.20    7.40
 -13   2   7   -4.80    6.50
  13   2  -7   -4.60    5.70
  13   2  -7   10.20    7.40
  13   2  -7    1.90    8.10
  12  -2  -7   -3.30    5.30
  12  -2  -7    5.90    5.10
  12   2  -7   -0.80    6.20
  12   2  -7   -4.40    8.30
  12   2  -7    0.50    6.80
 -12   2   7    0.10    6.80
  12   2  -7  -15.10    6.90
  11  -2  -7   12.30    5.70
  11  -2  -7   18.50    5.60
  11  -2  -7   18.00    5.70
 -11   2   7   22.40    7.60
  11   2  -7   10.70    7.50
  11   2  -7   11.40    8.50
  11   2  -7    1.20    6.10
  11   2  -7   10.30    8.20
  10  -2  -7  118.89    9.50
  10  -2  -7   97.29    9.50
  10  -2  -7  100.89   12.50
  10  -2  -7   83.19    8.50
 -10   2   7   81.99   11.60
  10   2  -7  101.39   12.70
  10   2  -7   86.39   12.30
  10   2  -7   61.09   10.70
   9  -2  -7   84.79    8.60
   9  -2  -7   68.69   13.80
   9  -2  -7   73.19   10.40
   9  -2  -7   93.49    8.90
   9  -2  -7   80.79    9.00
   9   2  -7   78.09    8.70
   9   2  -7   83.59   12.20
   9   2  -7   83.59   11.10
  -9   2   7   65.59   10.80
   9   2  -7  103.99   11.30
   8  -2  -7  134.39    8.70
   8  -2  -7  153.08    9.70
   8  -2  -7  148.39   10.40
   8  -2  -7  150.68   11.70
   8   2  -7  135.99   13.40
   8   2  -7  131.59   13.30
   8   2  -7  142.49   10.60
  -8   2   7  137.79   11.70
   8   2  -7  163.18   12.30
   7  -2  -7 1218.48   39.10
   7  -2  -7 1154.28   39.40
   7  -2  -7 1171.38   39.30
   7  -2  -7 1144.69   39.20
   7   2  -7 1154.08   42.00
  -7   2   7 1161.98   40.20
   7   2  -7 1232.88   41.20
   7   2  -7 1184.28   40.90
   6  -2  -7  406.56   16.70
   6  -2  -7  424.46   16.60
   6  -2  -7  446.86   18.50
  -6   2   7  429.36   18.90
   6   2  -7  398.76   21.70
   6   2  -7  422.66   20.10
  -6   2   7  422.76   19.30
   5  -2  -7  633.24   23.70
   5  -2  -7  600.44   21.80
   5  -2  -7  612.44   22.70
  -5   2   7  600.94   24.00
   4  -2  -7  142.29    9.40
   4  -2  -7  126.49    8.10
  -4   2   7  130.19    9.70
  -4   2   7  122.69   13.60
   3  -2  -7   -3.50    4.20
   3  -2  -7    6.10    3.70
  -3   2   7    8.50    5.00
  -3   2   7    5.10    7.00
   2  -2  -7  858.91   32.10
   2  -2  -7  954.40   31.50
   2  -2  -7  942.11   31.10
  -2   2   7  915.81   36.20
  -2   2   7  942.21   32.70
   1  -2  -7  155.78    9.80
   1  -2  -7  134.39   12.00
  -1  -2   7  118.99    5.90
   1  -2  -7  148.39    9.00
  -1   2   7  130.89   10.30
   0  -2  -7 1423.56   47.40
   0  -2  -7 1489.15   47.40
   0  -2  -7 1551.44   48.90
   0  -2   7 1504.15   46.20
   0   2  -7 1402.36   46.00
   0   2   7 1428.66   49.00
   0   2  -7 1405.26   48.30
   0   2   7 1533.65   49.50
   0   2   7 1395.06   47.70
  -1  -2  -7   71.59   10.40
  -1  -2  -7   86.59    9.10
   1  -2   7   80.39    9.00
  -1  -2  -7   74.59    9.70
  -1  -2  -7   71.29   10.20
   1   2   7   82.09    9.50
   1   2   7   83.69   11.50
  -1   2  -7   86.49    9.70
   1   2   7   62.39   11.00
   2  -2   7 1594.94   53.59
  -2  -2  -7 1575.34   53.09
  -2  -2  -7 1623.14   52.69
  -2  -2  -7 1686.13   52.39
  -2  -2  -7 1595.94   53.89
   2   2   7 1652.63   52.49
  -2   2  -7 1546.35   52.79
   2   2   7 1561.94   55.49
   2   2   7 1645.64   52.49
  -2   2  -7 1610.64   51.19
  -3  -2  -7   -5.80   10.80
  -3  -2  -7   -0.60    6.50
  -3  -2  -7    6.30    4.90
  -3  -2  -7   -9.60    5.20
  -3   2  -7    3.50    6.50
   3   2   7    3.70    5.60
   3   2   7    4.60    5.60
  -3   2  -7    0.40    4.60
  -4  -2  -7    4.60    6.20
  -4  -2  -7    8.00    5.20
  -4  -2  -7    7.10    5.70
  -4   2  -7   10.70    4.60
  -4   2  -7   17.20    6.70
   4   2   7    3.10    4.80
   4   2   7    2.00    5.50
  -5  -2  -7   16.00    7.80
  -5  -2  -7   27.00    6.50
  -5  -2  -7   33.60    7.20
  -5   2  -7   24.60    5.60
  -5   2  -7   31.90    6.90
   5   2   7   36.70    7.00
   5   2   7   27.90    6.60
  -6  -2  -7    7.90    7.60
  -6  -2  -7   -3.90    5.50
  -6  -2  -7    5.60    6.70
  -6   2  -7   -4.40    6.80
   6   2   7   -3.00    5.20
  -6   2  -7    0.70    5.30
   6   2   7    6.50    6.90
  -7  -2  -7    8.90    7.70
  -7  -2  -7   -4.90    6.40
  -7  -2  -7   -2.20    5.60
   7   2   7  -15.00    7.00
  -7   2  -7  -11.80    7.70
  -7   2  -7    0.70    5.40
   7   2   7   -3.80    5.50
  -8  -2  -7  104.29   10.80
  -8  -2  -7  121.59   13.30
  -8  -2  -7  100.19   11.40
   8   2   7  116.49   12.70
  -8   2  -7   97.99    9.80
   8   2   7  103.39   11.20
  -9  -2  -7   36.10    7.50
  -9  -2  -7   45.60   10.60
  -9  -2  -7   16.40    6.10
  -9   2  -7   48.30    8.20
   9   2   7   23.80    6.90
   9   2   7   26.60    8.80
  10  -2   7   -1.40    5.00
 -10  -2  -7   -2.90    5.00
 -10  -2  -7    1.70   10.10
 -10  -2  -7   -1.60    6.30
  10  -2   7    7.00    6.20
 -10   2  -7   -1.30    5.30
  10   2   7   -7.50    5.50
  11  -2   7    4.80    5.50
  11  -2   7   17.30    5.80
 -11  -2  -7    6.10    5.00
 -11  -2  -7   14.50   17.40
 -11  -2  -7    0.50    5.90
 -11   2  -7   13.70    5.20
  11   2   7    4.80    5.40
  12  -2   7    5.40    4.80
 -12  -2  -7    2.20    4.90
  12  -2   7   10.80    5.90
 -12  -2  -7    8.10    4.90
  12   2   7   10.40    5.10
  12   2   7    8.90    6.00
 -12   2  -7    7.90    6.40
  16  -3  -7   -0.80    4.10
  16   3  -7   -2.50   10.50
  16   3  -7    3.20   11.40
 -16   3   7    1.50    5.90
  16   3  -7    2.60    5.30
  15  -3  -7   -0.80    4.60
  15  -3  -7   10.00    7.20
  15   3  -7    4.70    6.50
  15   3  -7   14.10    7.20
 -15   3   7   -1.90    6.30
  15   3  -7    1.60    6.50
 -15   3   7   16.40   16.70
  14  -3  -7   -3.70    6.50
  14  -3  -7   -7.60    7.30
  14  -3  -7    7.90    5.30
  14   3  -7    9.90    7.20
 -14   3   7   -3.60    6.70
  14   3  -7   -3.40    6.80
 -14   3   7   22.50   12.40
  14   3  -7   -1.30    6.70
  13  -3  -7   20.70    6.40
  13  -3  -7   17.10    9.40
  13  -3  -7   22.40    7.20
 -13   3   7   14.50   10.80
  12  -3  -7   23.30    7.10
  12  -3  -7    6.10    5.10
  12  -3  -7   10.70    5.40
 -12   3   7   23.40    9.50
  12   3  -7    4.90    7.80
  12   3  -7   22.10    7.90
  12   3  -7   -4.00    7.60
 -12   3   7    8.60    6.90
  11  -3  -7    7.20    5.40
  11  -3  -7    0.50    5.70
 -11   3   7    4.00    7.10
  11   3  -7   -5.30    7.70
  11   3  -7  -11.80    8.20
  11   3  -7   -6.30    7.60
 -11   3   7    3.00    8.30
  10  -3  -7  104.79   11.00
  10  -3  -7   98.79    9.80
  10  -3  -7  121.79   10.20
  10   3  -7   92.79   13.50
 -10   3   7  104.19   12.50
  10   3  -7  104.39   13.00
  10   3  -7   88.39   14.10
 -10   3   7  120.89   15.70
   9  -3  -7    2.30    4.90
   9  -3  -7    1.70    5.10
   9  -3  -7   -6.40    4.80
   9   3  -7   -7.20    6.80
  -9   3   7    5.10    7.10
   9   3  -7   -7.80    7.70
  -9   3   7   -0.60    7.50
   9   3  -7   -3.70    7.90
   9   3  -7   12.00   11.80
   8  -3  -7    1.20    5.00
   8  -3  -7    9.70    7.30
   8  -3  -7    4.50    4.90
   8  -3  -7   -5.70    5.00
   8   3  -7   -0.40    8.70
  -8   3   7   -1.20    6.20
  -8   3   7    5.50    8.00
   8   3  -7    3.90    7.00
   8   3  -7   -1.00    7.30
   7  -3  -7    8.60    6.20
   7  -3  -7   10.50    5.50
   7  -3  -7    4.80    6.90
   7   3  -7   18.80    8.30
  -7   3   7   12.10    7.80
   7   3  -7   11.10    9.20
   7   3  -7  -12.90    8.00
   6  -3  -7    9.00    6.40
   6  -3  -7   15.10    6.70
   6  -3  -7   14.30    5.20
   6  -3  -7   13.30    5.80
   6  -3  -7   12.40    5.40
   6   3  -7   32.10    8.80
  -6   3   7   15.90    7.70
   6   3  -7   17.20    9.50
  -6   3   7   22.40    5.90
   6   3  -7   27.80    8.10
   6   3  -7    7.80   10.30
   5  -3  -7  121.19   10.90
   5  -3  -7  146.09   10.90
   5  -3  -7  150.18   10.40
   5  -3  -7  150.98   10.10
  -5   3   7  131.49   10.80
  -5   3   7  119.29   13.40
   5   3  -7  163.98   12.80
   5   3  -7  136.89   17.50
   5   3  -7  141.99   15.30
   4  -3  -7   44.00    8.70
   4  -3  -7   47.50    7.60
   4  -3  -7   46.10    8.10
   4  -3  -7   38.20    7.40
   4   3  -7   53.19   17.60
  -4   3   7   45.30    8.80
  -4   3   7   44.60    7.70
   4   3  -7   22.00   10.00
   4   3  -7   43.40    7.50
   3  -3  -7   25.90   10.00
   3  -3  -7   30.00    6.60
   3  -3  -7   25.70    5.40
   3  -3  -7   29.20    5.60
   3  -3  -7   21.10    5.90
  -3   3   7   30.20    7.60
  -3   3   7   30.60    6.50
  -3   3   7   31.20   10.50
   3   3  -7   18.00    6.90
   3   3  -7   41.50   11.70
   2  -3  -7   59.79    8.20
   2  -3  -7   56.69    8.90
   2  -3  -7   44.50   11.20
   2  -3  -7   51.89    8.40
   2  -3  -7   56.39    7.90
   2   3  -7   50.89    7.60
  -2   3   7   50.99    8.30
  -2   3   7   52.59    8.60
  -2   3   7   54.89    8.70
   1  -3  -7  121.19   11.00
   1  -3  -7  108.79   10.30
   1  -3  -7  140.19   17.80
   1  -3  -7  124.39    8.80
   1   3  -7  143.09   10.90
  -1   3   7  140.39   10.60
  -1   3   7  127.29   10.90
  -1   3   7  110.09   12.00
   0  -3  -7    2.30    5.20
   0  -3  -7   11.00    5.20
   0  -3  -7   10.00    5.90
   0   3   7    0.30    6.60
   0   3   7    6.40   10.00
   0   3   7   12.50    6.30
   0   3   7   11.50    6.60
   0   3  -7   13.50    5.10
  -1  -3  -7   14.80    6.60
  -1  -3  -7   13.40    6.00
  -1  -3  -7   14.80    5.90
  -1   3  -7    0.50    5.90
  -1   3  -7   31.00    6.10
   1   3   7   12.90    5.70
   1   3   7   17.20    6.50
   1   3   7   17.10    6.40
   1   3   7    2.80   10.30
  -2  -3  -7    3.80    5.80
  -2  -3  -7   -2.20    5.50
  -2   3  -7   -0.60    5.70
  -2   3  -7    3.50    4.80
  -3  -3  -7    3.50    5.90
  -3  -3  -7   -4.20    4.90
   3   3   7   -5.70    6.30
  -3   3  -7    6.30    5.60
  -3   3  -7   -2.40    4.80
   3   3   7   -9.70    5.70
   3   3   7   -4.90    5.30
  -4  -3  -7  160.28   12.90
  -4  -3  -7  139.39   11.50
   4   3   7  172.58   12.50
  -4   3  -7  151.48   13.20
  -4   3  -7  148.59   10.90
   4   3   7  165.48   14.00
   4   3   7  165.28   12.70
  -5  -3  -7  394.56   18.70
  -5  -3  -7  402.36   22.10
  -5  -3  -7  374.56   17.80
   5   3   7  386.36   19.30
   5   3   7  372.46   18.40
  -5   3  -7  378.96   16.60
   5   3   7  371.66   18.30
  -5   3  -7  352.46   19.20
  -6  -3  -7    1.30    6.50
  -6  -3  -7   -3.10    5.80
  -6  -3  -7   32.70   11.50
  -6   3  -7   14.80    5.70
   6   3   7   14.10    7.10
   6   3   7   -1.40    5.90
  -6   3  -7   -6.10    6.70
   6   3   7   -6.50    8.90
  -7  -3  -7   -4.00    4.70
  -7  -3  -7   13.80    6.60
  -7   3  -7    6.80    5.10
   7   3   7   16.00    6.10
  -7   3  -7    4.70   10.00
   7   3   7    8.50    5.80
   7   3   7   27.70   12.80
  -8  -3  -7    1.20    5.40
  -8  -3  -7   10.80    9.20
   8   3   7    2.50    6.30
   8   3   7    0.80    6.30
  -8   3  -7    5.80    5.30
  -9  -3  -7   -5.90    5.90
  -9  -3  -7    0.30    4.80
   9   3   7    0.40    5.30
   9   3   7   -1.90    5.90
  -9   3  -7    3.00    5.00
 -10  -3  -7    2.90    4.30
  10  -3   7   -5.70    5.40
 -10  -3  -7   -6.10    5.10
  10   3   7   -8.40    5.00
 -10   3  -7   -6.60    4.50
  10   3   7    8.70    5.50
 -11  -3  -7    1.60    4.80
  11  -3   7    9.60    5.80
  11  -3   7    5.40    5.50
  11   3   7    4.50    7.10
 -11   3  -7    8.80    6.50
  11   3   7    0.20    4.70
  14  -4  -7   -1.30    4.10
 -14   4   7   -3.80    8.40
 -14   4   7    9.80    8.30
  14   4  -7    5.80    6.20
  14   4  -7    0.90    6.10
  13  -4  -7   11.20    5.10
  13  -4  -7    6.70    9.50
  13  -4  -7   18.50    9.50
  13   4  -7   15.80    7.00
  13   4  -7   10.40    6.80
  13   4  -7   13.80    8.10
 -13   4   7   17.90    8.70
 -13   4   7   22.50    7.30
  12  -4  -7    5.90    6.70
  12  -4  -7   -3.10    4.60
  12  -4  -7   10.20    7.70
 -12   4   7    8.60    7.80
 -12   4   7    3.80    7.20
  12   4  -7    5.40    8.10
  12   4  -7   11.80    7.40
  12   4  -7    3.30    7.00
  11  -4  -7   58.69    9.20
  11  -4  -7   60.39   10.70
  11  -4  -7   60.49    8.70
  11   4  -7   51.19   10.40
 -11   4   7   60.39   10.60
 -11   4   7   65.79    9.30
  11   4  -7   50.09    9.60
  11   4  -7   62.89   12.30
  10  -4  -7   24.50    6.00
  10  -4  -7   14.60    5.80
  10  -4  -7   41.60    8.00
 -10   4   7   23.20    7.20
  10   4  -7   22.60    7.90
 -10   4   7   27.00    7.70
  10   4  -7   25.60   11.90
  10   4  -7   29.70    8.80
   9  -4  -7   90.39   10.80
   9  -4  -7  110.89   10.50
   9  -4  -7  108.89   10.80
   9   4  -7   75.19   15.90
   9   4  -7   72.59   13.10
   9   4  -7   82.89   13.40
  -9   4   7   76.19   12.20
  -9   4   7   91.09   11.70
   9   4  -7   75.09   13.20
   8  -4  -7   11.60    7.10
   8  -4  -7    4.40    5.70
   8  -4  -7    5.20    5.70
  -8   4   7    1.90    7.40
   8   4  -7   -5.00    8.10
   8   4  -7    9.60    9.00
  -8   4   7    5.40    7.60
   8   4  -7   -5.60    7.10
   7  -4  -7   15.00    6.00
   7  -4  -7    9.10    6.20
   7  -4  -7   12.40    6.40
  -7   4   7    7.50    7.80
   7   4  -7   -1.50    8.00
  -7   4   7    8.20    7.30
   7   4  -7    8.90    8.30
   7   4  -7   14.20    9.80
   6  -4  -7   24.60    6.70
   6  -4  -7   29.00    6.20
   6  -4  -7   32.20    6.40
  -6   4   7   19.10    7.60
   6   4  -7   18.20    7.90
  -6   4   7   26.10    8.30
   6   4  -7   21.10   11.60
   6   4  -7   35.30    9.10
   5  -4  -7   52.59    9.20
   5  -4  -7   63.79    9.00
   5  -4  -7   77.49   11.10
   5   4  -7   56.69   13.60
   5   4  -7   51.49    9.70
  -5   4   7   73.89   13.00
  -5   4   7   71.19   11.40
   5   4  -7   66.29   14.20
   4  -4  -7    7.60    6.00
   4  -4  -7    9.00    5.80
   4  -4  -7   19.00    7.30
  -4   4   7   12.90    7.10
   4   4  -7    2.30    7.20
  -4   4   7    2.70    8.70
  -4   4   7    2.00    7.80
   4   4  -7   20.40    9.50
   3  -4  -7   -6.00    7.30
   3  -4  -7   -2.00    4.10
   3  -4  -7   -1.10    6.60
   3  -4  -7   -1.50    5.10
  -3   4   7   -0.40    6.70
   3   4  -7  -14.20    9.30
  -3   4   7   13.90    7.60
  -3   4   7   -0.10    7.80
   3   4  -7    8.30    7.20
   2  -4  -7  275.57   15.20
   2  -4  -7  263.87   16.40
   2  -4  -7  296.17   16.30
   2  -4  -7  284.37   15.40
  -2   4   7  299.07   15.80
   2   4  -7  298.27   17.00
  -2   4   7  274.37   15.80
   2   4  -7  258.97   21.80
  -2   4   7  290.87   17.80
   1  -4  -7  203.88   13.70
   1  -4  -7  198.78   13.70
   1  -4  -7  205.08   14.70
   1  -4  -7  247.88   14.90
  -1   4   7  212.78   14.10
   1   4  -7  237.68   15.70
  -1   4   7  252.77   16.40
  -1   4   7  228.58   14.30
   0  -4  -7   37.10    7.60
   0  -4  -7   37.00    7.70
   0  -4  -7   26.40    6.30
   0  -4  -7   37.30    7.90
   0   4   7   28.50    6.90
   0   4  -7   22.60    7.90
   0   4   7   32.40    7.40
   0   4   7   30.80    9.70
  -1  -4  -7  -14.10    6.10
  -1  -4  -7   -2.80    6.60
  -1  -4  -7    0.10    6.50
  -1   4  -7   -5.50    6.70
   1   4   7    2.20    6.10
   1   4   7    1.70    6.00
   1   4   7   -3.40    9.80
  -2  -4  -7  198.08   14.30
  -2  -4  -7  191.28   13.40
  -2  -4  -7  192.78   14.10
   2   4   7  215.08   13.30
   2   4   7  183.48   18.50
  -2   4  -7  194.88   14.10
  -2   4  -7  185.78   12.50
   2   4   7  196.98   13.00
  -3  -4  -7    2.90    6.50
  -3  -4  -7   -3.50    5.70
  -3  -4  -7    2.00    7.90
   3   4   7    2.00    5.70
   3   4   7    3.90   12.00
   3   4   7    9.20    6.40
  -3   4  -7    8.30    6.80
  -3   4  -7    8.80    5.90
  -4  -4  -7  130.29   13.30
  -4  -4  -7  120.89   10.90
  -4  -4  -7  104.89   11.90
  -4   4  -7  147.39   10.00
   4   4   7  153.98   11.90
  -4   4  -7  131.99   11.80
   4   4   7  129.69   11.60
  -5  -4  -7   11.30    8.20
  -5  -4  -7    2.90    5.10
  -5  -4  -7    2.50    6.10
   5   4   7   11.50    6.00
  -5   4  -7   12.90    8.60
   5   4   7   12.30    6.10
  -6  -4  -7   -1.30    5.20
  -6  -4  -7   -7.30    5.90
  -6  -4  -7   13.20    8.90
   6   4   7    6.90    5.80
  -6   4  -7    7.80    7.70
   6   4   7    2.20    5.80
  -6   4  -7    7.60    5.40
  -7  -4  -7   60.29    9.00
  -7  -4  -7   49.80   10.60
  -7  -4  -7   54.59    8.40
  -7   4  -7   63.69    7.70
   7   4   7   44.50    8.70
   7   4   7   49.99    9.10
  -8  -4  -7    8.30    5.40
  -8  -4  -7   23.10   11.90
  -8  -4  -7   17.70    4.90
   8   4   7   19.90    5.60
   8   4   7   19.30    5.80
  -8   4  -7   13.80    5.30
  -9  -4  -7    2.60    4.60
   9  -4   7    7.30    4.90
  -9  -4  -7    9.50    4.60
  -9  -4  -7    6.20    7.90
   9   4   7   -4.60    4.90
  -9   4  -7    0.40    5.10
   9   4   7    7.80    5.00
  12  -5  -7    2.80    5.80
 -12   5   7   22.20    6.90
  12   5  -7    7.70    6.40
  12   5  -7    1.70    6.60
  11  -5  -7   15.80   10.00
  11  -5  -7   12.70    4.40
 -11   5   7   14.80    6.40
  11   5  -7   -4.60    7.10
  11   5  -7    4.20    5.70
  10  -5  -7  227.88   11.60
  10  -5  -7  244.38   15.70
  10   5  -7  206.48   13.70
  10   5  -7  208.98   14.00
  10   5  -7  153.48   20.90
 -10   5   7  218.18   12.60
   9  -5  -7   34.00    7.00
   9  -5  -7   29.50    6.00
   9  -5  -7   35.60    8.50
  -9   5   7   20.40    6.90
   9   5  -7   15.90    7.30
  -9   5   7   29.30   13.70
   9   5  -7   19.10    7.40
   9   5  -7   20.30    9.90
   8  -5  -7   60.79   10.30
   8  -5  -7   49.90    9.40
   8  -5  -7   42.00    8.60
  -8   5   7   64.99   10.20
   8   5  -7   60.59   11.00
  -8   5   7   79.09   13.90
   8   5  -7   54.69   11.70
   7  -5  -7  125.49   11.10
   7  -5  -7  122.19   11.90
   7  -5  -7  150.88   12.10
   7   5  -7  132.39   13.00
  -7   5   7  116.29   12.30
   7   5  -7  168.08   17.80
  -7   5   7  160.58   16.10
   7   5  -7  135.59   14.50
   6  -5  -7   30.40   11.40
   6  -5  -7   36.30    7.70
   6  -5  -7   35.60    7.80
   6   5  -7   44.80   13.50
  -6   5   7   44.70   11.60
   5  -5  -7   24.50    7.20
   5  -5  -7   34.10    7.80
   5  -5  -7   30.10    8.60
   5   5  -7   15.90    7.60
  -5   5   7   27.40    7.40
  -5   5   7   25.50   12.00
   4  -5  -7    5.80    5.90
   4  -5  -7   -3.70    6.30
   4  -5  -7   -7.60    6.30
   4   5  -7    5.10    8.00
  -4   5   7    1.00    6.30
   4   5  -7   -2.00    6.70
  -4   5   7   19.80   13.10
   3  -5  -7    6.70    5.20
   3  -5  -7   -4.20    6.40
   3  -5  -7   -1.80    6.50
   3   5  -7   -5.00    6.50
  -3   5   7   10.00    6.30
   3   5  -7    0.50   12.60
   2  -5  -7   34.00    6.60
   2  -5  -7   39.30    8.00
   2  -5  -7   34.40    7.80
   2   5  -7   42.50    8.50
  -2   5   7   30.30   10.20
  -2   5   7   27.20    7.10
  -2   5   7   27.10    8.60
   1  -5  -7  225.18   13.70
   1  -5  -7  232.58   13.10
   1  -5  -7  235.08   14.90
  -1   5   7  226.98   13.60
  -1   5   7  196.18   14.10
   1   5  -7  200.78   21.40
   1   5  -7  218.48   14.60
   0  -5  -7   -5.10    5.30
   0  -5  -7   12.20    7.50
   0  -5  -7   13.60    7.20
   0   5   7   15.50    6.70
   0   5  -7   -7.90    6.40
  -1  -5  -7   32.00    8.10
  -1  -5  -7   24.20   11.30
   1   5   7   36.30    8.40
  -1   5  -7   41.10    9.10
  -2  -5  -7  120.29   13.40
  -2  -5  -7   90.69   11.20
  -2  -5  -7   86.59   11.90
  -2  -5  -7   82.69   10.10
   2   5   7  110.09   10.50
  -2   5  -7   95.09   11.20
   2   5   7   90.89   11.10
  -3  -5  -7   41.60    8.50
  -3  -5  -7   46.90    8.90
  -3  -5  -7   50.89   10.10
  -3  -5  -7   45.60    9.10
  -3   5  -7   52.49   10.50
   3   5   7   52.89    9.50
  -4  -5  -7   19.70    5.80
  -4  -5  -7   21.80    7.20
  -4  -5  -7   32.70    8.80
  -4  -5  -7   19.20    6.40
   4   5   7   14.90    5.60
   4   5   7   27.60    6.50
  -4   5  -7   22.30    6.80
  -5  -5  -7   -4.30    5.10
  -5  -5  -7   -1.30    6.70
  -5  -5  -7    3.60    9.10
  -5  -5  -7    9.10    5.10
  -5   5  -7    2.40   14.50
   5   5   7   -6.50    5.30
   5   5   7    3.60    4.80
  -6  -5  -7    3.60    5.30
  -6  -5  -7   11.50    8.70
  -6  -5  -7    5.80    6.30
  -6  -5  -7    1.60    5.20
   6   5   7   13.70    5.90
   6   5   7    8.90    4.70
  -7  -5  -7   33.70    6.40
  -7  -5  -7   20.00    6.60
   7   5   7   40.30    6.50
   7   5   7   38.00    6.20
   7   5   7   32.90    7.00
   8  -6  -7    0.30    3.50
  -8   6   7    8.60    4.90
   8   6  -7    6.20    5.50
   8   6  -7    1.00    6.00
   7  -6  -7   -1.90    4.10
   7   6  -7   -2.20    7.70
  -7   6   7  -10.00    4.90
   7   6  -7   -8.00    5.80
   6  -6  -7    5.70   10.80
   6  -6  -7   16.40    6.90
  -6   6   7    5.60    5.40
   6   6  -7   -0.80    4.90
   6   6  -7   -4.10   10.70
   5  -6  -7   -8.90    8.50
   5  -6  -7   -0.80    8.70
   5  -6  -7    8.00    5.10
  -5   6   7   -2.50    5.20
   5   6  -7    7.60    5.20
   4  -6  -7    5.90    9.00
   4  -6  -7    6.20    5.70
   4  -6  -7    1.40    5.30
  -4   6   7   -0.20    5.50
   4   6  -7   -4.10    5.00
   3  -6  -7    9.30    8.40
   3  -6  -7    4.90    5.40
   3  -6  -7   -2.60    5.60
   3   6  -7    6.80    5.50
  -3   6   7    4.60    5.80
   2  -6  -7   16.20    5.40
   2  -6  -7   19.30    8.60
   2  -6  -7    3.70    5.40
   2   6  -7    4.30    5.30
  -2   6   7    7.60    9.70
  -2   6   7    3.50    5.80
   1  -6  -7    8.00    8.00
   1  -6  -7    9.20    5.20
   1  -6  -7   16.60    5.00
  -1   6   7    6.70    6.00
  -1   6   7   13.00   10.10
   1   6  -7   18.10    5.50
   0  -6  -7   -7.10    4.50
   0  -6  -7   -2.40    5.30
   0  -6  -7   17.40    8.10
   0   6   7    5.20    5.90
   0   6   7    2.90    7.80
   0   6  -7    0.60    5.10
  -1  -6  -7   -0.80    5.10
  -1  -6  -7   -2.10    4.60
  -1  -6  -7    3.00    7.80
  -1   6  -7   -0.80    6.90
   1   6   7    0.30    8.90
   1   6   7   -5.50    5.20
  -2  -6  -7  -11.80    7.60
  -2  -6  -7   -5.70    7.50
   2   6   7   -3.20    5.50
  -2   6  -7   -1.70    5.30
   2   6   7   -4.10    5.10
   3   6   7   14.60    5.60
 -18   0   8   16.30    6.60
  18   0  -8  -12.70    9.40
  18   0  -8    3.40    5.20
  17   0  -8   -0.40    7.10
  17   0  -8   17.40    8.10
 -17   0   8    8.50    7.00
  17   0  -8    3.00    4.90
  16   0  -8  273.67   16.10
 -16   0   8  283.97   15.80
  16   0  -8  250.27   15.10
  16   0  -8  269.37   13.80
 -15   0   8   36.10   12.70
  15   0  -8   10.30    7.40
  15   0  -8   20.90    7.30
  14   0  -8   13.20    7.90
  14   0  -8   18.40    6.00
  14   0  -8    4.70    8.60
 -14   0   8   16.20    7.80
  14   0  -8   17.00    7.50
  13   0  -8   12.90    5.90
  13   0  -8   14.30    7.90
  13   0  -8   15.10    8.80
 -13   0   8    0.20    8.20
  13   0  -8    6.90    7.60
  13   0  -8    2.40    6.20
  12   0  -8 2018.30   64.99
  12   0  -8 1926.81   63.49
  12   0  -8 1953.30   63.09
  12   0  -8 1958.80   63.79
  12   0  -8 1922.31   64.19
 -12   0   8 1903.91   64.09
  12   0  -8 2039.90   65.39
  11   0  -8    4.00    5.00
 -11   0   8   -9.20    9.10
  11   0  -8   -5.20    5.00
  10   0  -8   35.60    6.50
  10   0  -8   47.30    7.80
  10   0  -8   55.89    6.50
  10   0  -8   52.99    8.40
  10   0  -8   43.10    8.40
   9   0  -8   -4.20    5.40
   9   0  -8   -4.80    6.50
   9   0  -8   -0.80    5.70
   9   0  -8   -0.80    4.10
  -9   0   8   -0.30    6.20
   9   0  -8   14.50    6.70
   8   0  -8  234.18   11.00
   8   0  -8  231.98   13.10
   8   0  -8  233.08   11.10
  -8   0   8  229.68   11.60
   8   0  -8  226.38   12.50
   8   0  -8  227.58   13.40
  -7   0   8    2.50    3.40
   7   0  -8    5.90    4.20
  -7   0   8   -5.90    4.60
   7   0  -8    1.10    3.00
   6   0  -8 1362.26   42.10
   6   0  -8 1288.67   43.40
  -6   0   8 1410.56   43.10
  -6   0   8 1372.06   43.50
   6   0  -8 1352.06   42.20
  -5   0   8    6.60    2.80
  -5   0   8    9.20    3.30
   5   0  -8    6.70    2.40
   5   0  -8    9.20    2.50
   3   0  -8    3.70    2.40
  -3   0   8   -2.20    2.60
  -3   0   8    2.40    3.00
   3   0  -8   -2.30    2.10
   2   0  -8  780.62   25.70
  -2   0   8  778.12   25.80
  -2   0   8  829.82   28.60
  -1   0   8    1.70    3.10
   1   0  -8    2.50    3.90
  -1   0   8    4.10    2.70
   0   0   8  363.16   14.60
   0   0   8  380.66   15.30
   0   0  -8  367.66   14.20
   1   0   8   -5.80    4.50
  -1   0  -8    0.80    3.60
   1   0   8    0.30    4.60
   2   0   8  681.53   26.40
  -2   0  -8  618.44   24.70
  -2   0  -8  655.23   23.80
   2   0   8  690.33   26.20
  -3   0  -8    3.10    7.40
  -3   0  -8    2.80    4.90
  -3   0  -8    8.40    6.10
  -3   0  -8   -2.20    8.10
   3   0   8    3.30    5.80
  -4   0  -8 2693.73   83.59
  -4   0  -8 2654.03   83.09
  -4   0  -8 2657.03   83.59
  -4   0  -8 2669.13   83.69
   4   0   8 2570.44   83.29
  -5   0  -8    3.50    6.40
  -5   0  -8    9.40    7.10
  -5   0  -8   -7.40    7.00
   6   0   8   63.39   10.30
  -6   0  -8   33.20    7.20
   6   0   8   39.00    7.20
  -6   0  -8   46.30    8.90
  -6   0  -8   31.30    8.50
  -6   0  -8   49.60    8.40
   7   0   8   -2.60    6.40
  -7   0  -8   -4.90    8.30
  -7   0  -8  -10.60    7.40
  -7   0  -8   -6.90    5.20
   7   0   8    2.10    6.10
  -8   0  -8   11.90    7.80
  -8   0  -8   20.60    6.60
  -8   0  -8   14.80    8.30
   8   0   8   25.00    6.90
   8   0   8   21.70    6.60
   9   0   8   -6.00    5.40
   9   0   8    0.90    6.00
  -9   0  -8    4.70    6.00
  -9   0  -8    1.20    8.30
  10   0   8   13.00    5.80
 -10   0  -8    3.00    7.70
 -10   0  -8    9.80    6.60
  10   0   8   12.40    6.60
  11   0   8   -3.00    5.80
 -11   0  -8   16.70    6.80
  11   0   8    3.60    5.60
 -12   0  -8    4.30    7.70
  12   0   8    4.10    6.60
  18  -1  -8  152.08    9.20
  18   1  -8  117.49   13.20
 -18   1   8  134.39    8.80
  17  -1  -8   80.09    7.90
 -17  -1   8   56.19   14.30
  17  -1  -8   95.79   12.10
  17   1  -8   67.19   20.10
  17   1  -8   71.09   10.70
 -17   1   8   68.09    9.50
  17   1  -8   68.09    9.00
 -16  -1   8   27.00    9.20
  16  -1  -8   18.30    7.60
  16  -1  -8   21.50    5.40
  16   1  -8   28.20    7.80
 -16   1   8   30.90    7.40
  16   1  -8   46.40    9.80
  16   1  -8   23.30    8.90
  16   1  -8   43.60    9.20
 -15  -1   8   12.20   10.40
  15  -1  -8   11.30   10.60
  15  -1  -8    0.70    5.80
  15   1  -8   -3.40   10.20
  14  -1  -8   -3.00    5.00
  14  -1  -8    8.30    6.50
 -14  -1   8   -2.10    9.80
  14  -1  -8   -9.50   10.80
  14  -1  -8   -6.00    9.50
  14  -1  -8    2.80    6.70
  14  -1  -8    0.60    5.10
 -14   1   8    1.50    6.60
  14   1  -8    8.70    8.10
  14   1  -8   -7.70    7.10
  14   1  -8   -6.30    5.30
  14   1  -8   -1.50    6.50
  13  -1  -8  317.27   19.70
  13  -1  -8  333.87   16.40
  13  -1  -8  317.67   15.40
  13  -1  -8  289.37   19.60
  13  -1  -8  315.17   15.80
  13   1  -8  328.77   17.10
  13   1  -8  330.47   18.00
  13   1  -8  299.97   18.40
 -13   1   8  311.57   17.20
  13   1  -8  299.77   18.00
  12  -1  -8   94.29   13.90
  12  -1  -8   73.09    9.20
  12  -1  -8   93.99    9.80
  12  -1  -8   68.59   14.30
  12  -1  -8   84.39    9.90
  12   1  -8   86.09   12.60
 -12   1   8   82.39   13.00
  12   1  -8   96.49   12.30
  12   1  -8   73.29   12.50
  12   1  -8   77.59   11.80
  11  -1  -8   20.40    5.70
  11  -1  -8   24.70    9.00
  11  -1  -8   21.30    5.60
  11  -1  -8   15.40    5.60
  11   1  -8   15.60    6.70
 -11   1   8   20.10    7.90
  11   1  -8   19.30    7.60
  11   1  -8   43.20    8.80
  11   1  -8   20.40    6.60
  10  -1  -8  489.05   20.90
  10  -1  -8  467.35   19.20
  10  -1  -8  491.95   22.20
  10  -1  -8  468.95   19.50
  10  -1  -8  461.35   19.10
  10   1  -8  473.75   19.70
 -10   1   8  464.85   21.60
  10   1  -8  487.25   20.50
  10   1  -8  490.05   20.70
  10   1  -8  476.55   21.30
  10   1  -8  458.35   20.70
   9  -1  -8  137.89   14.70
   9  -1  -8  122.89   12.00
   9  -1  -8  128.09    9.70
   9  -1  -8  119.49    9.60
   9  -1  -8  129.69    8.90
   9  -1  -8  124.09   11.20
   9   1  -8  132.79   12.60
   9   1  -8  117.39   11.00
  -9   1   8  141.69   15.40
   9   1  -8  110.29   13.60
   9   1  -8  127.89    9.10
   9   1  -8  121.79    9.40
   8  -1  -8   28.30    5.80
   8  -1  -8   32.10   15.20
   8  -1  -8   34.10    6.40
   8  -1  -8   33.00    4.90
   8   1  -8   26.10    6.70
   8   1  -8   28.20    7.70
  -8   1   8   21.60    7.00
  -8   1   8   15.00   10.00
   8   1  -8   20.00    6.90
   8   1  -8   32.30    6.20
   7  -1  -8  171.58    9.30
   7  -1  -8  178.98   11.00
   7  -1  -8  182.98   11.10
  -7   1   8  189.28   11.70
   7   1  -8  174.08   10.40
   7   1  -8  166.88   10.60
   7   1  -8  195.78   12.70
  -7   1   8  183.18   17.00
   6  -1  -8 1013.60   33.10
  -6   1   8  975.90   34.00
  -6   1   8 1025.90   35.70
   6   1  -8  978.70   33.50
   5  -1  -8  156.38    8.20
   5  -1  -8  146.09    8.80
  -5   1   8  140.59   11.00
  -5   1   8  142.69    9.10
   4  -1  -8  468.35   17.10
  -4   1   8  458.65   18.90
  -4   1   8  507.95   18.40
   3  -1  -8  658.03   23.60
  -3  -1   8  704.43   21.40
   3  -1  -8  685.63   23.30
  -3  -1   8  670.73   21.30
  -3   1   8  725.63   24.50
  -3   1   8  674.93   25.00
   2  -1  -8  841.72   28.70
  -2  -1   8  855.21   27.60
   2  -1  -8  890.81   29.90
  -2  -1   8  858.01   27.10
  -2   1   8  873.31   29.30
   2   1  -8  845.32   26.40
  -2   1   8  894.61   30.00
  -1  -1   8 3605.74  111.19
  -1  -1   8 3584.94  110.39
   1  -1  -8 3686.83  111.79
  -1   1   8 3673.73  112.99
  -1   1   8 3688.63  112.09
   0  -1  -8  211.38   11.30
   0  -1   8  206.08   10.80
   0   1  -8  192.28   11.50
   0   1   8  221.78   12.10
   0   1   8  227.28   11.80
  -1  -1  -8 1845.92   61.09
  -1  -1  -8 1863.71   60.49
  -1  -1  -8 1893.51   60.69
  -1  -1  -8 1953.30   61.59
   1  -1   8 1974.90   61.19
   1   1   8 1916.91   61.69
   1   1   8 1826.22   60.89
  -1   1  -8 1815.92   60.49
   1   1   8 1963.70   62.29
  -2  -1  -8  144.09    9.40
  -2  -1  -8  141.49   12.00
  -2  -1  -8  153.88    9.40
  -2  -1  -8  151.08   11.70
   2  -1   8  154.08   13.30
  -2   1  -8  161.78   10.00
   2   1   8  147.59   11.10
  -2   1  -8  166.28   11.50
   2   1   8  144.49   13.70
   2   1   8  145.79   12.60
  -3  -1  -8  176.38   13.10
  -3  -1  -8  182.18   12.20
  -3  -1  -8  192.48   11.70
  -3  -1  -8  200.78   11.80
  -3   1  -8  188.88   10.50
   3   1   8  187.88   12.50
   3   1   8  183.08   11.80
  -3   1  -8  180.68   12.40
  -4  -1  -8  350.66   15.20
  -4  -1  -8  359.06   16.60
  -4  -1  -8  337.77   16.40
   4   1   8  355.26   16.00
  -4   1  -8  340.27   16.90
  -4   1  -8  348.07   14.90
   4   1   8  355.46   16.20
  -5  -1  -8    8.70    6.30
  -5  -1  -8   25.80    6.70
  -5  -1  -8   15.80    6.10
  -5   1  -8   15.70    5.60
   5   1   8   14.70    5.70
  -5   1  -8   14.40    6.80
   5   1   8   19.30    6.40
  -6  -1  -8   62.39    9.90
  -6  -1  -8   42.20    7.90
  -6  -1  -8   61.19   11.10
   6   1   8   67.99   10.30
  -6   1  -8   40.80    7.80
  -6   1  -8   45.10    7.00
   6   1   8   36.80    7.60
  -7  -1  -8  429.66   19.60
  -7  -1  -8  434.26   19.60
   7  -1   8  424.46   19.50
  -7  -1  -8  410.06   19.10
   7   1   8  420.76   19.20
   7   1   8  433.26   19.10
  -7   1  -8  433.96   18.80
  -7   1  -8  389.06   20.10
  -8  -1  -8   80.59   11.60
  -8  -1  -8   68.49   10.20
  -8  -1  -8   89.19   10.80
   8  -1   8   88.29   10.70
  -8   1  -8   77.49    9.80
   8   1   8   99.29   10.80
   8   1   8   93.39   11.20
   9  -1   8   21.40    7.60
  -9  -1  -8   25.80   10.90
   9   1   8   13.50    6.40
  -9   1  -8   15.40    6.20
 -10  -1  -8   12.00    6.60
 -10  -1  -8   17.30    7.60
 -10  -1  -8   20.00    6.80
  10  -1   8   12.70    6.00
  10  -1   8   18.70    5.80
 -10   1  -8   19.50    6.00
  10   1   8   14.30    5.90
  10   1   8    9.10    7.40
  11  -1   8    8.00    5.30
 -11  -1  -8   23.50    8.00
 -11  -1  -8    8.40    6.00
  11  -1   8    8.80    5.80
 -11  -1  -8    4.80    7.50
  11   1   8    5.60    9.80
  11   1   8    3.00    5.40
 -11   1  -8    7.90    5.60
  12  -1   8   -3.80    5.00
  12  -1   8    1.80    5.20
 -12  -1  -8    1.50    8.70
  12   1   8   -3.70    5.20
 -12   1  -8    3.90    6.80
  17  -2  -8   22.30    4.60
  17  -2  -8   25.80    9.10
  17   2  -8   29.40   11.10
 -17   2   8   35.50    7.10
  17   2  -8   33.70    7.30
  17   2  -8   34.60    8.60
  16  -2  -8   11.00    6.90
  16  -2  -8   -5.90    4.40
  16   2  -8   14.80    7.20
 -16   2   8    7.50    6.70
  16   2  -8   -7.20    7.10
  16   2  -8    6.20    6.20
  15  -2  -8    6.00    5.10
  15  -2  -8    9.60    5.80
  15  -2  -8    0.00    6.60
 -15   2   8   -7.80    6.30
  15   2  -8   -0.30    7.10
  15   2  -8   -9.30    6.10
  15   2  -8    1.10    7.20
  14  -2  -8  -13.60    6.30
  14  -2  -8   -3.20    4.90
  14  -2  -8   -1.30    4.90
  14   2  -8   -9.50    6.80
 -14   2   8    8.80    6.50
  14   2  -8    1.50    7.00
  14   2  -8   -2.20    6.50
  13  -2  -8    9.30    6.70
  13  -2  -8   16.10    6.20
  13  -2  -8   19.80    5.70
  13   2  -8   11.50    6.40
  13   2  -8   17.90    8.30
 -13   2   8   19.20    7.20
  13   2  -8   14.30    7.40
  13   2  -8   14.20    8.20
  12  -2  -8    7.40    5.60
  12  -2  -8    9.60    5.50
  12  -2  -8   15.10    5.80
  12   2  -8   12.40    8.70
  12   2  -8   -0.40    6.70
 -12   2   8    3.70    7.20
  12   2  -8   11.00    7.50
  12   2  -8    0.70    6.80
  11  -2  -8   22.60    5.10
  11  -2  -8   15.90    5.70
  11  -2  -8   27.00   10.20
  11  -2  -8   15.20    5.90
  11   2  -8    9.90    6.80
  11   2  -8   20.50    8.00
  11   2  -8   13.00    7.70
 -11   2   8   22.90    7.80
  11   2  -8   24.90    9.10
  10  -2  -8  124.79   10.10
  10  -2  -8  130.19    9.80
  10  -2  -8  122.39   10.80
  10   2  -8  132.79   10.80
  10   2  -8  111.49   13.60
 -10   2   8  124.19   12.50
  10   2  -8  123.19   11.70
  10   2  -8  132.49   12.50
   9  -2  -8   44.60    8.10
   9  -2  -8   30.40    6.40
   9  -2  -8   53.49    8.50
   9  -2  -8   40.70    6.50
   9   2  -8   35.70    8.60
   9   2  -8   53.39    9.30
   9   2  -8   56.99    8.80
   9   2  -8   47.10    8.60
  -9   2   8   38.20    7.60
   8  -2  -8   58.59    7.70
   8  -2  -8   47.80    7.00
   8  -2  -8   63.59    9.50
   8  -2  -8   63.19    8.10
   8   2  -8   45.10    9.20
   8   2  -8   84.99   10.60
  -8   2   8   53.09    7.90
   8   2  -8   76.29   10.50
   7  -2  -8  397.16   18.20
   7  -2  -8  381.86   16.50
   7  -2  -8  384.26   17.00
   7  -2  -8  417.96   16.50
   7   2  -8  386.66   18.80
  -7   2   8  395.86   18.50
   7   2  -8  410.56   19.20
   7   2  -8  393.96   20.10
   6  -2  -8  137.29   12.50
   6  -2  -8  141.89    8.60
   6  -2  -8  141.39   10.50
   6  -2  -8  145.19    9.00
   6  -2  -8  129.69   23.20
  -6   2   8  138.89   12.30
   6   2  -8  133.89   13.00
   6   2  -8  137.09   13.80
   6   2  -8  138.89   15.10
  -6   2   8  153.08   15.40
   5  -2  -8    7.10    5.70
   5  -2  -8   18.00    7.40
   5  -2  -8   12.30    7.90
   5  -2  -8   12.70    4.30
  -5   2   8   -2.70    6.70
  -5   2   8    5.50    6.30
   4  -2  -8   -4.80    4.10
   4  -2  -8    1.80    5.40
   4  -2  -8   -7.40    5.40
   4  -2  -8    2.90    4.00
  -4   2   8   -1.70    6.40
  -4   2   8  -10.50    5.80
   3  -2  -8   -9.00    4.20
   3  -2  -8   -1.00    4.10
   3  -2  -8   -3.40    4.90
   3  -2  -8    3.70    3.90
  -3   2   8    1.50    6.00
  -3   2   8    4.10    5.40
   3   2  -8    4.70    6.80
   2  -2  -8  367.06   17.20
   2  -2  -8  351.96   16.80
   2  -2  -8  366.26   16.90
   2  -2  -8  382.26   15.90
   2  -2  -8  393.06   15.60
  -2   2   8  358.66   16.40
   2   2  -8  359.26   17.40
  -2   2   8  387.66   17.90
   1  -2  -8  641.94   23.40
   1  -2  -8  634.74   24.70
   1  -2  -8  627.84   24.90
   1  -2  -8  631.94   24.10
   1  -2  -8  663.73   23.50
   1   2  -8  647.54   24.60
  -1   2   8  638.94   26.20
  -1   2   8  643.44   24.20
   0  -2  -8   27.50    6.40
   0  -2  -8   25.80    7.60
   0  -2  -8   24.20    5.60
   0  -2  -8   34.20    8.70
   0  -2   8   20.50    5.50
   0  -2  -8   28.50    6.40
   0   2   8   31.10    6.60
   0   2   8   28.40    8.70
   0   2   8   26.50    7.70
   0   2  -8   25.10    6.50
   0   2   8   10.90    8.80
   1  -2   8   84.19   12.90
  -1  -2  -8   96.09   12.50
  -1  -2  -8  118.09    9.40
  -1  -2  -8   86.79    9.90
   1   2   8  102.09    9.40
   1   2   8   96.29   10.10
  -1   2  -8  105.89   10.00
  -1   2  -8   97.49    9.30
   1   2   8   85.39   11.30
  -2  -2  -8  916.51   32.50
  -2  -2  -8  908.81   31.90
  -2  -2  -8  916.81   31.60
  -2   2  -8  870.01   30.30
   2   2   8  900.31   31.80
   2   2   8  905.21   31.90
  -2   2  -8  906.51   32.40
  -3  -2  -8   -8.90    5.10
  -3  -2  -8    5.90    6.50
  -3  -2  -8    0.20    4.70
   3   2   8    5.70    5.70
  -3   2  -8    3.20    4.60
  -3   2  -8    1.20    5.20
  -4  -2  -8   31.90    6.80
  -4  -2  -8   27.80    6.00
  -4  -2  -8   39.90    7.40
   4   2   8   40.50    7.30
  -4   2  -8   40.30    8.90
   4   2   8   50.09    9.50
  -4   2  -8   44.30    7.60
  -5  -2  -8   -5.10    6.10
  -5  -2  -8   -7.50    6.10
  -5  -2  -8    2.70    5.30
   5   2   8    2.20    6.60
  -5   2  -8    3.80    4.90
   5   2   8   -6.40    4.90
  -5   2  -8    1.50    6.30
  -6  -2  -8   10.80    7.10
  -6  -2  -8   22.10    6.00
  -6  -2  -8   23.40    7.80
  -6   2  -8   11.30    7.50
   6   2   8   23.20    7.70
   6   2   8   20.60    6.80
  -6   2  -8    9.80    5.70
  -7  -2  -8   -1.50    5.70
  -7  -2  -8   -3.60    7.60
  -7  -2  -8    6.60    6.70
  -7   2  -8   -2.70    7.20
  -7   2  -8    5.30    5.30
   7   2   8   -7.30    5.50
   7   2   8   12.80    7.90
  -8  -2  -8   59.89    9.30
  -8  -2  -8   41.20    8.00
   8   2   8   45.50    9.30
  -8   2  -8   51.59    8.00
  -8   2  -8   30.90    9.40
   8   2   8   53.79    9.60
   9  -2   8    6.40    6.10
  -9  -2  -8   -2.30    5.10
  -9  -2  -8   11.90    6.40
  -9  -2  -8    6.80    9.00
  -9   2  -8    3.80    5.10
   9   2   8  -11.00    8.00
   9   2   8   -3.20    5.40
 -10  -2  -8   23.40    9.90
  10  -2   8   43.70    8.60
 -10  -2  -8   24.60    6.50
  10  -2   8   24.00    5.80
 -10  -2  -8   40.70    8.00
 -10   2  -8   37.40    6.00
  10   2   8   25.10    5.90
  11  -2   8    7.40    4.70
  11  -2   8   13.60    5.50
 -11  -2  -8    7.50    7.20
 -11  -2  -8    9.40    6.20
 -11   2  -8   12.50    5.10
  11   2   8   10.70    5.70
  11   2   8   13.00    5.10
  16  -3  -8   -1.60    4.10
  16  -3  -8    0.60    7.50
  16   3  -8   -2.10    5.50
  16   3  -8    3.40    7.30
  16   3  -8   -7.70    6.20
 -16   3   8   -1.70    5.30
  15  -3  -8    1.10    4.60
  15  -3  -8  -12.00    6.90
  15  -3  -8    4.30    6.50
  15   3  -8   -1.60    6.10
  15   3  -8   -7.20    6.40
 -15   3   8   -5.00    6.20
  15   3  -8   -7.10    5.90
  14  -3  -8    0.00    5.10
  14  -3  -8    7.40    7.50
  14  -3  -8  -10.30    5.60
  14   3  -8    1.30    6.80
 -14   3   8   -1.30    6.40
  14   3  -8    7.70    6.90
 -14   3   8   10.90   13.30
  14   3  -8   -7.40    6.90
  13  -3  -8   -5.40    8.70
  13  -3  -8   15.40    6.90
  13  -3  -8   -0.20    5.40
  13   3  -8   -1.90    8.20
 -13   3   8    7.60   12.10
  12  -3  -8   46.50    8.40
  12  -3  -8   52.39    8.10
  12  -3  -8   47.60    9.20
  12   3  -8   48.00    9.30
  12   3  -8   56.39   11.00
 -12   3   8   66.09   10.00
  12   3  -8   64.29   11.00
 -12   3   8   72.09   12.50
  11  -3  -8   28.10    7.20
  11  -3  -8   27.40    6.40
  11  -3  -8   29.90    6.60
 -11   3   8   30.80   10.00
  11   3  -8   13.40    8.40
  11   3  -8   34.70    9.20
 -11   3   8   23.40    8.10
  11   3  -8   24.70    8.50
  10  -3  -8   -2.60    5.10
  10  -3  -8    1.50    5.60
  10  -3  -8   -1.80    5.20
 -10   3   8    3.20    7.30
 -10   3   8    5.10    9.90
  10   3  -8    1.50    7.60
  10   3  -8   -1.30    7.60
  10   3  -8    1.80    7.70
   9  -3  -8   63.79    9.70
   9  -3  -8   75.89    9.30
   9  -3  -8   68.49   11.30
   9  -3  -8   56.89    8.90
   9   3  -8   61.19   12.20
  -9   3   8   84.89   12.10
   9   3  -8   59.59   11.80
   9   3  -8   67.09   10.30
   9   3  -8   86.89   13.80
  -9   3   8   59.79   10.10
   8  -3  -8   -8.30    5.40
   8  -3  -8   -0.90    4.80
   8  -3  -8   15.40    6.50
   8  -3  -8    9.10    5.40
  -8   3   8   -1.00    6.70
  -8   3   8   -2.10    8.40
   8   3  -8   -5.50    8.10
   8   3  -8   -3.90    7.10
   8   3  -8   -0.10    8.10
   8   3  -8  -13.40    8.80
   7  -3  -8   96.19   11.50
   7  -3  -8   99.49   16.30
   7  -3  -8  118.99    9.70
   7  -3  -8  119.49    8.50
   7   3  -8  104.19   16.10
  -7   3   8  136.19   12.00
   7   3  -8  113.89   15.30
   7   3  -8  118.59   13.70
   6  -3  -8   78.89    8.20
   6  -3  -8   78.79    9.80
   6  -3  -8   79.39    9.80
   6  -3  -8   71.29   10.40
   6   3  -8   78.99   11.00
  -6   3   8   94.19   12.30
   6   3  -8   72.79   11.30
   6   3  -8   72.49   11.50
   6   3  -8   63.19   12.30
   5  -3  -8  183.38   11.70
   5  -3  -8  167.38    9.70
   5  -3  -8  168.28   11.20
   5  -3  -8  162.58   10.70
   5   3  -8  181.98   20.10
  -5   3   8  161.38   11.80
  -5   3   8  184.18   14.70
   5   3  -8  156.78   13.30
   5   3  -8  146.19   16.30
   4  -3  -8   70.49    9.80
   4  -3  -8   74.39    9.20
   4  -3  -8   61.29    8.50
   4  -3  -8   73.09    8.80
  -4   3   8   82.29    9.30
  -4   3   8   65.69   12.00
   4   3  -8   70.59   10.70
   4   3  -8  117.89   17.80
   3  -3  -8   84.89    8.50
   3  -3  -8   69.69    8.70
   3  -3  -8   77.79    9.20
   3  -3  -8   93.99    9.90
   3   3  -8   77.99   15.00
   3   3  -8   90.39   10.50
  -3   3   8   73.59   11.80
  -3   3   8   81.29    9.50
   2  -3  -8  287.57   14.20
   2  -3  -8  271.77   13.90
   2  -3  -8  280.47   14.10
   2  -3  -8  280.87   13.90
   2   3  -8  261.47   14.60
  -2   3   8  290.27   14.50
  -2   3   8  279.57   15.90
  -2   3   8  231.68   16.00
   1  -3  -8   26.30    6.10
   1  -3  -8   24.70    6.30
   1  -3  -8   24.20    6.20
   1  -3  -8   21.00    6.50
  -1   3   8   12.50    7.30
   1   3  -8   16.70    5.00
  -1   3   8   26.00    6.70
  -1   3   8   13.10    5.80
   0  -3  -8   75.09    9.70
   0   3   8   81.49   10.80
   0   3   8   74.59    9.80
  -1  -3  -8    5.00    5.50
  -1  -3  -8   -5.00    5.20
  -1  -3  -8   -3.70    6.10
   1   3   8    1.10    5.90
  -1   3  -8    3.10    5.50
  -1   3  -8   -1.80    5.70
   1   3   8    5.70    6.00
   1   3   8    6.40    5.60
  -2  -3  -8   52.79    9.60
  -2  -3  -8   45.90    7.00
  -2  -3  -8   49.00   10.50
  -2   3  -8   50.39    8.70
   2   3   8   71.39   11.20
  -2   3  -8   67.99   10.10
   2   3   8   32.70    7.00
   2   3   8   28.70    7.40
  -3  -3  -8   40.70    7.90
  -3  -3  -8   34.60    8.20
  -3  -3  -8   57.79    9.60
  -3   3  -8   54.29   11.00
   3   3   8   54.49   10.20
  -3   3  -8   36.80    6.10
   3   3   8   43.20    8.00
  -4  -3  -8   31.80    6.80
  -4  -3  -8   58.69   11.10
   4   3   8   43.10    8.30
  -4   3  -8   45.30    8.70
  -4   3  -8   45.80    8.10
   4   3   8   31.90    7.10
   4   3   8   25.30    7.50
  -5  -3  -8   24.20    7.20
  -5  -3  -8   26.30    6.40
   5   3   8   23.50    6.80
   5   3   8   19.50    6.90
  -5   3  -8   26.90    5.90
  -5   3  -8   18.30    7.30
   5   3   8   35.10    8.70
  -6  -3  -8    8.70    9.10
  -6  -3  -8   12.20    5.40
  -6  -3  -8   25.60    7.10
   6   3   8   16.00    8.00
   6   3   8   12.40    6.20
  -6   3  -8   28.20    7.30
   6   3   8   21.80    6.50
  -6   3  -8   13.30    5.20
  -7  -3  -8    1.30    8.90
   7   3   8   14.70    9.60
  -7   3  -8    2.50    6.40
   7   3   8    6.50    7.70
  -7   3  -8    4.80    8.50
  -8  -3  -8    9.10    6.20
  -8  -3  -8   12.50    5.20
   8   3   8   11.20    6.20
  -8   3  -8    2.70    5.00
   8   3   8   13.40    5.80
   9  -3   8   -1.40    5.40
  -9  -3  -8    2.10    5.70
  -9  -3  -8   -2.20    4.40
  -9   3  -8   -7.80    4.90
   9   3   8   -2.90    4.90
   9   3   8    6.90    5.60
 -10  -3  -8    2.00    5.00
  10  -3   8   -0.70    4.70
  10  -3   8    1.20    5.10
 -10  -3  -8    2.70    4.30
  10   3   8   -0.90    5.00
 -10   3  -8   -0.20    5.10
  10   3   8    8.30    4.80
  14  -4  -8   -1.90    4.20
 -14   4   8   -4.80    7.90
  14   4  -8   13.20    6.50
  14   4  -8    2.80    6.10
 -14   4   8    4.00    9.60
  13  -4  -8    2.00    4.90
  13  -4  -8    6.50    6.90
  13  -4  -8    8.40   10.30
 -13   4   8  -12.40    8.60
 -13   4   8   -7.70    6.20
  13   4  -8   -5.90    6.30
  13   4  -8   10.90    7.10
  13   4  -8    5.40    8.20
  12  -4  -8   53.79    9.10
  12  -4  -8   56.49    8.80
  12  -4  -8   52.79   10.80
  12   4  -8   40.40    8.30
 -12   4   8   57.19    9.70
  12   4  -8   44.90    9.20
  12   4  -8   36.80    8.50
 -12   4   8   66.89   10.40
  11  -4  -8    4.00    5.40
  11  -4  -8   -0.30    5.40
  11  -4  -8    2.90    6.60
  11   4  -8   -0.90    9.00
 -11   4   8   -9.20    6.90
  11   4  -8    3.30    7.50
 -11   4   8    4.20    7.90
  11   4  -8   -0.60    7.50
  10  -4  -8   25.90    6.10
  10  -4  -8   33.10    7.70
  10  -4  -8   30.50    6.10
  10   4  -8   13.40   10.00
  10   4  -8   19.70    8.20
 -10   4   8   18.40    7.60
  10   4  -8   31.90    8.70
 -10   4   8   16.70    9.70
   9  -4  -8   18.10    5.90
   9  -4  -8   10.30    6.50
   9  -4  -8    6.10    5.30
   9   4  -8    4.90   10.20
   9   4  -8   10.30    7.80
   9   4  -8   20.40    8.60
  -9   4   8    6.80    7.30
   9   4  -8    1.80    7.60
  -9   4   8    7.20    7.20
   8  -4  -8  123.19   11.90
   8  -4  -8  147.89   12.20
   8  -4  -8  137.59   10.70
  -8   4   8  162.38   13.90
  -8   4   8  136.69   14.10
   8   4  -8  160.58   15.50
   8   4  -8  140.19   14.70
   8   4  -8  146.19   16.10
   7  -4  -8  157.78   11.10
   7  -4  -8  163.68   12.70
   7   4  -8  136.39   16.50
   7   4  -8  143.59   15.40
   7   4  -8  158.18   15.80
  -7   4   8  152.98   14.30
  -7   4   8  150.08   13.40
   6  -4  -8  244.38   13.40
   6  -4  -8  206.18   14.30
   6  -4  -8  230.38   13.40
  -6   4   8  207.28   15.20
   6   4  -8  229.18   16.70
  -6   4   8  234.38   15.90
   6   4  -8  232.18   17.90
   6   4  -8  220.08   21.00
   5  -4  -8   13.20    6.30
   5  -4  -8    6.30    7.20
   5  -4  -8   -4.60    7.90
   5  -4  -8    9.80    5.90
   5   4  -8    2.20    7.40
  -5   4   8    3.90    7.30
  -5   4   8   -1.50    7.30
   5   4  -8  -16.20    8.70
   4  -4  -8   36.30    6.90
   4  -4  -8   25.20    7.10
   4  -4  -8   29.80    6.50
   4  -4  -8   31.70    7.90
   4   4  -8   27.40   10.60
  -4   4   8   23.70    8.20
   4   4  -8   37.10    8.20
  -4   4   8   31.90    8.20
   3  -4  -8   46.70    8.40
   3  -4  -8   41.10    7.60
   3  -4  -8   46.10    8.40
   3  -4  -8   40.10    7.40
  -3   4   8   43.50    8.30
   3   4  -8   45.40   11.70
  -3   4   8   60.49    9.50
  -3   4   8   41.80    8.90
   3   4  -8   44.40    8.60
   2  -4  -8   48.30    9.90
   2  -4  -8   57.49    9.30
   2  -4  -8   74.39   11.00
   2  -4  -8   64.49   11.90
  -2   4   8   67.69   12.70
  -2   4   8   74.29   10.60
  -2   4   8   88.79   12.80
   2   4  -8   60.59    9.30
   1  -4  -8    7.10    6.10
   1  -4  -8   -1.30    6.20
   1  -4  -8   20.70    7.40
   1  -4  -8    7.50    5.20
  -1   4   8   11.50    6.80
  -1   4   8   10.10    7.00
   1   4  -8    5.00    7.50
  -1   4   8    4.00    7.80
   0  -4  -8   -5.80    6.40
   0  -4  -8   15.30    7.00
   0  -4  -8    4.30    6.70
   0  -4  -8    8.30    6.30
   0   4  -8    5.70    6.50
   0   4   8    7.60    6.30
   0   4   8   13.50    9.00
   0   4   8    8.40    6.80
  -1  -4  -8  243.88   14.20
  -1  -4  -8  247.28   14.80
  -1  -4  -8  234.08   14.80
  -1   4  -8  265.37   15.70
   1   4   8  233.08   15.00
   1   4   8  251.17   17.30
   1   4   8  229.58   14.70
  -2  -4  -8  167.68   12.80
  -2  -4  -8  175.58   13.30
  -2  -4  -8  164.08   13.00
  -2  -4  -8  131.89   13.80
   2   4   8  189.68   13.50
   2   4   8  179.78   12.70
   2   4   8  185.38   16.60
  -2   4  -8  148.29   13.40
  -3  -4  -8   13.30    6.60
  -3  -4  -8   -3.70    7.60
  -3  -4  -8   15.90    5.70
   3   4   8    9.40    5.80
  -3   4  -8    3.80    6.40
   3   4   8    6.30    5.70
   3   4   8    3.80    9.90
  -3   4  -8   14.30    6.00
  -4  -4  -8   -3.10    5.10
  -4  -4  -8   -1.30    8.10
  -4  -4  -8    0.50    5.50
   4   4   8    5.30    5.50
  -4   4  -8   -7.30    8.70
   4   4   8    2.90    5.40
  -5  -4  -8   13.20    6.40
  -5  -4  -8    2.40    5.20
  -5  -4  -8   10.20    8.60
  -5   4  -8    4.80    7.20
  -5   4  -8    4.80    5.90
   5   4   8    3.20    5.80
   5   4   8   10.30    5.90
  -6  -4  -8    1.80    5.20
  -6  -4  -8    1.40    5.00
  -6  -4  -8    9.50    9.60
  -6  -4  -8    6.00    6.30
   6   4   8    4.30    5.40
   6   4   8    8.60    5.60
  -6   4  -8    2.90    5.60
  -7  -4  -8   14.60    5.40
  -7  -4  -8   23.60    5.30
  -7  -4  -8   34.00   12.20
  -7  -4  -8   18.10    7.30
  -7   4  -8   20.50    5.80
   7   4   8   18.30    5.50
   7   4   8   17.60    5.60
  -8  -4  -8   23.90    4.90
   8  -4   8    4.60    5.40
  -8  -4  -8   20.60    8.00
  -8  -4  -8   18.90    5.20
   8   4   8   15.80    4.90
   8   4   8   21.20    5.10
  12  -5  -8  142.99    8.50
 -12   5   8  153.58   11.20
  12   5  -8  144.79   11.30
  11  -5  -8   75.99    8.10
  11  -5  -8   73.99   12.50
  11  -5  -8   82.19   11.90
  11   5  -8   68.19   15.80
 -11   5   8   68.49    9.20
  11   5  -8   59.19    9.30
  10  -5  -8  144.59   10.50
  10  -5  -8  143.39   12.50
  10  -5  -8  134.49    9.70
 -10   5   8  144.89   11.90
 -10   5   8  108.09   16.90
  10   5  -8  131.09   12.10
  10   5  -8  104.29   12.40
   9  -5  -8  111.69   10.60
   9  -5  -8  100.09    9.70
   9  -5  -8  109.59   11.00
  -9   5   8   99.59   11.20
  -9   5   8  125.49   12.80
   9   5  -8  129.69   14.80
   9   5  -8   97.49   12.30
   9   5  -8  125.49   12.50
   8  -5  -8   12.90    7.30
   8  -5  -8   -4.50    5.60
   8  -5  -8    5.00    5.80
  -8   5   8   18.60    9.20
   8   5  -8   16.50   10.70
  -8   5   8    4.40    6.40
   8   5  -8    3.40    7.40
   8   5  -8   -1.10    7.10
   7  -5  -8  190.48   13.30
   7  -5  -8  219.88   13.20
   7   5  -8  217.18   16.30
   7   5  -8  212.68   14.70
  -7   5   8  217.08   13.70
   6  -5  -8    5.80    6.80
   6  -5  -8   -0.10    5.60
   6  -5  -8    5.70    6.10
   6   5  -8    4.60    7.20
  -6   5   8   12.10    7.40
  -6   5   8    8.00   10.40
   6   5  -8    5.70    8.10
   5  -5  -8   -2.40    6.50
   5  -5  -8   -1.60    6.60
   5  -5  -8    1.00    5.10
  -5   5   8   -0.60    7.00
   5   5  -8   -2.10    8.40
   5   5  -8   -7.00    7.10
  -5   5   8  -15.70   10.80
   4  -5  -8   -0.20    6.70
   4   5  -8   -1.80    9.40
  -4   5   8   -2.50   11.10
   3  -5  -8   20.20    7.30
   3  -5  -8   10.10   10.50
   3  -5  -8   16.10    6.70
  -3   5   8   32.50   10.00
   3   5  -8   12.40    7.90
   3   5  -8   20.70    9.80
  -3   5   8   68.99   24.30
   2  -5  -8    7.30    6.80
   2  -5  -8    6.20    9.40
  -2   5   8    7.40    7.40
   1  -5  -8  108.49   16.10
   1  -5  -8  119.99   11.40
   1  -5  -8  107.89   11.90
  -1   5   8   82.49   10.90
   1   5  -8   78.69   15.00
   0  -5  -8   -2.00    8.80
   0  -5  -8    6.40    7.10
   0  -5  -8    9.20    5.60
   0  -5  -8   -8.80    6.40
   0   5   8    4.60    6.20
   0   5   8    3.20    6.60
   0   5  -8    2.50    6.60
  -1  -5  -8   40.90    8.40
  -1  -5  -8   63.89   10.10
  -1  -5  -8   56.79    9.10
  -1  -5  -8   28.50    8.40
   1   5   8   60.49   10.20
   1   5   8   53.59    9.10
  -1   5  -8   50.49   10.40
  -2  -5  -8   96.39   11.40
  -2  -5  -8   76.29   11.90
  -2  -5  -8   99.79   10.50
  -2  -5  -8   83.19    9.40
  -2   5  -8   87.29    9.90
   2   5   8   86.99   10.30
   2   5   8   85.99    9.40
  -3  -5  -8    0.60    5.50
  -3  -5  -8    6.00    6.60
  -3  -5  -8   11.60    7.90
  -3  -5  -8   -0.50    5.10
   3   5   8    6.00    5.40
   3   5   8   -3.00    5.80
  -3   5  -8   -7.40    5.50
  -4  -5  -8    8.60    5.50
  -4  -5  -8    0.70    5.00
  -4  -5  -8   14.10    6.70
  -4  -5  -8   -3.50    8.10
   4   5   8    4.90    5.60
  -4   5  -8   -2.80    6.40
   4   5   8   -4.10    4.60
  -5  -5  -8    7.60    9.10
  -5  -5  -8   -8.10    4.50
  -5  -5  -8   -4.20    6.00
  -5  -5  -8   -4.20    4.80
   5   5   8   -2.80    4.60
   5   5   8    3.70    5.40
   6  -5   8   25.30    9.60
  -6  -5  -8   10.10    8.40
  -6  -5  -8   -0.10    5.60
  -6  -5  -8    3.20    6.50
   6   5   8    9.40    4.90
   6   5   8    7.00    5.80
   7  -6  -8   -1.40    4.20
   7   6  -8    3.40    7.00
   7   6  -8    3.70    5.00
  -7   6   8    4.20    6.80
   6  -6  -8   10.20    9.00
   6  -6  -8    5.50    6.10
   6  -6  -8    5.40    4.60
  -6   6   8    2.00    5.00
   6   6  -8  -12.20    8.20
   6   6  -8    8.00    6.50
   5  -6  -8    0.60    8.50
   5  -6  -8   15.80    6.00
   5  -6  -8    4.40    5.90
   5   6  -8    8.60    5.10
  -5   6   8    0.00    5.60
   4  -6  -8   70.59   11.60
   4  -6  -8   90.69   10.30
  -4   6   8   64.79    8.30
   4   6  -8   80.19    8.10
   3  -6  -8   10.30    8.00
   3  -6  -8   -4.60    4.40
   3   6  -8    2.40    4.50
  -3   6   8   -4.50    4.90
   2  -6  -8    3.30    6.00
   2  -6  -8    4.40    4.70
   2  -6  -8    6.90    8.00
  -2   6   8   17.20    5.70
   2   6  -8    8.30    5.00
   1  -6  -8   10.40    8.50
   1  -6  -8    8.90    5.80
   1  -6  -8    0.70    4.40
   1   6  -8   -0.50    4.80
  -1   6   8   -5.40    5.40
  -1   6   8   -4.30    8.20
   0  -6  -8   -2.50    5.70
   0  -6  -8    9.80    8.40
   0  -6  -8   -4.20    4.60
   0   6   8   -2.50    6.60
   0   6   8    4.80    6.30
   0   6  -8    1.50    7.70
  -1  -6  -8   -0.30    4.90
  -1  -6  -8   -9.10    7.20
  -1  -6  -8   -3.70    4.30
  -1   6  -8   -7.20    4.80
   1   6   8   -3.60    5.80
   1   6   8    4.90    4.90
  18   0  -9   -3.20    7.70
  18   0  -9   -3.90    5.40
 -18   0   9   -7.40    6.60
  17   0  -9   80.29   10.70
  17   0  -9   64.89    9.10
 -17   0   9   92.89   11.20
  17   0  -9   87.99   11.40
  16   0  -9    7.20   10.20
 -16   0   9   21.00    8.70
  16   0  -9   49.30   10.30
  16   0  -9   11.40    7.00
  16   0  -9   19.70    6.10
  15   0  -9 2952.10   98.09
 -15   0   9 3225.98  102.19
  15   0  -9 3098.79   97.59
  15   0  -9 3101.59  100.59
  14   0  -9   14.90    8.10
  14   0  -9    7.80    6.10
  14   0  -9    6.90    7.10
  14   0  -9   21.00    6.20
 -14   0   9   -2.20    7.20
  14   0  -9   17.70    8.00
  13   0  -9   34.40    8.40
  13   0  -9   30.00    7.30
  13   0  -9   37.50    9.20
 -13   0   9   25.70    9.00
  13   0  -9   29.90    8.50
  13   0  -9   30.50    7.20
  12   0  -9   -1.90    5.80
  12   0  -9    2.60    7.40
  12   0  -9   -6.20    7.20
  12   0  -9    7.70    7.60
  12   0  -9   -0.60    5.60
 -12   0   9   -5.20    9.20
  12   0  -9    3.80    5.90
 -11   0   9  231.48   17.70
  11   0  -9  181.48   13.60
  11   0  -9  178.28   11.60
  11   0  -9  178.88   11.80
  11   0  -9  200.18   13.60
  10   0  -9    6.10    5.10
  10   0  -9   -1.20    6.80
  10   0  -9    0.70    6.30
  10   0  -9    4.00    5.20
  10   0  -9   -3.50    6.50
   9   0  -9   24.40    7.00
   9   0  -9   25.90    5.10
   9   0  -9   26.20    6.30
   9   0  -9   24.60    5.40
   9   0  -9   19.40    8.40
   9   0  -9   25.60    6.00
  -9   0   9   15.70    7.90
   8   0  -9    9.50    5.00
   8   0  -9   -5.80    5.70
   8   0  -9   -6.20    5.50
  -8   0   9    0.90    5.20
   8   0  -9   -1.20    4.20
   8   0  -9   -3.40    4.70
   7   0  -9   17.20    6.40
   7   0  -9    4.60    4.90
  -7   0   9    6.80    4.30
   7   0  -9    1.40    4.90
   7   0  -9    7.70    4.60
   6   0  -9   -2.60    3.20
   6   0  -9    1.40    5.00
  -6   0   9    0.50    3.40
  -6   0   9   10.80    6.40
  -5   0   9  100.89    6.70
  -5   0   9   93.49    7.60
  -4   0   9    1.00    3.20
   4   0  -9   -2.40    2.60
  -4   0   9    5.10    3.90
  -3   0   9 5442.16  163.88
   3   0  -9 5338.77  162.48
  -2   0   9    7.20    3.90
   2   0  -9    6.50    3.20
  -2   0   9    6.20    3.60
   1   0  -9  555.14   20.00
  -1   0   9  554.14   21.00
  -1   0   9  558.24   20.30
   0   0  -9    0.00    4.60
   0   0  -9    4.40    5.40
   0   0   9   -0.90    5.50
   1   0   9  254.77   15.40
   1   0   9  279.17   16.10
  -1   0  -9  268.37   14.30
  -1   0  -9  260.47   12.80
  -2   0  -9    2.10    4.40
  -2   0  -9    4.30    5.20
   2   0   9   -2.40    6.50
  -2   0  -9    8.60    7.00
   3   0   9  274.57   14.80
  -3   0  -9  271.47   16.00
  -3   0  -9  296.17   13.50
  -3   0  -9  294.97   14.90
  -3   0  -9  266.37   19.20
  -4   0  -9    2.80    6.50
  -4   0  -9   14.20    8.80
  -4   0  -9    1.00    7.30
  -4   0  -9    3.80    4.80
   5   0   9   72.49   10.70
   5   0   9   65.29    9.90
  -5   0  -9   57.09    9.50
  -5   0  -9   63.79   10.40
  -5   0  -9   51.49    8.80
  -5   0  -9   50.99    9.70
  -6   0  -9  -11.40    5.40
  -6   0  -9   -3.40    8.10
   6   0   9   -2.50    5.80
   6   0   9    0.60    6.50
  -6   0  -9   -6.20    9.20
  -7   0  -9  103.59   14.80
   7   0   9  131.69   11.00
  -7   0  -9  135.09   11.80
  -7   0  -9  157.98   15.40
   7   0   9  148.99   12.40
   8   0   9    4.00    5.40
  -8   0  -9   -2.80    5.70
   8   0   9    1.60    5.80
   9   0   9   10.50    6.30
  -9   0  -9   19.40    6.30
   9   0   9   12.60    6.00
  -9   0  -9    0.00    8.50
  10   0   9   -6.00    5.00
  10   0   9    6.40    6.50
 -10   0  -9    3.90    6.00
  11   0   9   -5.80    7.30
  11   0   9    5.00    5.00
 -11   0  -9   -6.20    5.80
  18  -1  -9   42.20    7.30
  18   1  -9   26.70    6.20
  18   1  -9   32.90    7.90
 -18   1   9   42.80    6.90
 -17  -1   9    7.40   11.10
  17  -1  -9   15.10    5.30
  17  -1  -9    5.60    6.90
  17   1  -9   23.60    6.50
  17   1  -9   20.40    9.60
  17   1  -9   22.50    6.90
 -17   1   9   24.40    6.40
  16  -1  -9   -4.10    5.00
  16  -1  -9   -3.70    6.70
 -16  -1   9  -14.40   10.50
  16   1  -9    3.20    6.40
 -16   1   9    2.50    6.40
  16   1  -9   12.60    7.70
  16   1  -9    6.70    6.20
  16   1  -9   -0.90    5.80
  15  -1  -9   38.20    9.90
  15  -1  -9   33.40   12.70
  15  -1  -9   37.20   11.20
 -15  -1   9   57.19   12.20
 -15   1   9   67.19   10.60
  15   1  -9   58.09   11.40
  15   1  -9   25.80   11.10
  14  -1  -9  174.38   16.40
  14  -1  -9  158.48   11.70
  14  -1  -9  172.18   14.30
  14  -1  -9  184.68   11.70
  14  -1  -9  162.88   13.10
  14  -1  -9  175.88   15.70
  14   1  -9  160.58   14.70
  14   1  -9  169.18   14.40
  14   1  -9  168.78   13.00
 -14   1   9  187.38   13.40
  14   1  -9  179.78   13.40
  13  -1  -9  180.08   15.30
  13  -1  -9  185.98   15.50
  13  -1  -9  185.78   12.80
  13  -1  -9  191.18   12.30
  13  -1  -9  173.08   12.30
  13   1  -9  186.08   14.00
 -13   1   9  179.18   15.20
  13   1  -9  200.38   14.70
  13   1  -9  180.98   14.60
  13   1  -9  180.98   15.70
  12  -1  -9  727.53   27.10
  12  -1  -9  689.73   26.70
  12  -1  -9  688.43   26.80
  12  -1  -9  704.83   28.10
  12  -1  -9  713.53   29.00
 -12   1   9  719.63   28.70
  12   1  -9  745.33   28.80
  12   1  -9  711.43   29.00
  12   1  -9  720.63   28.00
  12   1  -9  701.23   28.40
  11  -1  -9   58.69   11.90
  11  -1  -9   37.30    7.80
  11  -1  -9   28.10    5.90
  11  -1  -9   23.90    6.30
  11  -1  -9   32.00    7.70
 -11   1   9   35.00    8.40
  11   1  -9   33.50    8.30
  11   1  -9   22.60    7.40
  11   1  -9   32.70    7.70
  11   1  -9   24.50    6.80
  11   1  -9   21.70    7.70
  10  -1  -9  591.34   24.20
  10  -1  -9  600.64   23.90
  10  -1  -9  656.53   24.50
  10  -1  -9  642.74   23.70
  10  -1  -9  650.53   25.80
  10  -1  -9  655.23   24.00
 -10   1   9  650.13   25.60
  10   1  -9  633.84   25.60
  10   1  -9  609.14   26.10
  10   1  -9  527.85   25.60
  10   1  -9  623.94   24.00
   9  -1  -9  786.42   27.80
   9  -1  -9  801.72   27.90
   9  -1  -9  819.92   28.00
   9  -1  -9  796.82   28.80
   9  -1  -9  772.22   29.90
   9  -1  -9  741.43   28.70
   9   1  -9  802.72   29.50
   9   1  -9  789.62   28.70
   9   1  -9  773.82   31.40
   9   1  -9  807.02   28.70
  -9   1   9  744.73   30.50
   9   1  -9  783.92   29.30
   8  -1  -9  230.78   12.40
   8  -1  -9  232.88   11.50
   8  -1  -9  249.38   15.30
   8  -1  -9  185.78   14.60
   8  -1  -9  238.18   11.70
   8   1  -9  257.57   14.80
   8   1  -9  245.38   13.10
  -8   1   9  199.18   17.50
   8   1  -9  222.08   12.00
   8   1  -9  230.18   15.90
   7  -1  -9   21.40    6.10
   7  -1  -9   21.90    5.10
   7  -1  -9   19.00    5.30
   7  -1  -9   20.20    8.30
   7   1  -9   28.00    9.20
  -7   1   9   19.30    6.80
   7   1  -9   17.50    5.50
   7   1  -9   25.90    6.30
   7   1  -9   26.30    6.40
   6  -1  -9  602.34   21.10
   6  -1  -9  617.14   23.40
   6  -1  -9  576.14   21.40
   6   1  -9  559.34   22.10
   6   1  -9  549.54   21.90
  -6   1   9  602.54   22.90
   5  -1  -9  362.96   14.60
   5  -1  -9  362.76   14.90
  -5   1   9  335.07   18.30
  -5   1   9  333.37   15.40
   4  -1  -9  747.53   26.20
   4  -1  -9  773.32   26.40
  -4   1   9  749.33   28.90
  -4   1   9  764.22   27.30
  -3  -1   9  920.21   27.80
   3  -1  -9  885.01   30.50
   3  -1  -9  872.61   29.80
  -3   1   9  812.42   32.20
  -3   1   9  923.21   31.40
  -2  -1   9 1856.41   58.49
  -2  -1   9 1889.81   57.99
   2  -1  -9 1883.41   59.79
   2   1  -9 2032.00   57.59
  -2   1   9 1900.21   61.09
  -2   1   9 1740.53   64.29
   1  -1  -9 2435.36   77.89
   1  -1  -9 2509.65   82.29
  -1  -1   9 2592.74   77.89
   1  -1  -9 2459.85   78.09
  -1   1   9 2525.75   79.69
   1   1  -9 2468.35   78.79
   0  -1  -9   50.29   10.00
   0  -1   9   50.99    9.60
   0  -1  -9   54.39    8.10
   0  -1  -9   55.49    8.20
   0   1   9   44.90   10.00
   0   1  -9   36.50    7.00
   0   1  -9   33.40    6.20
   0   1   9   52.59    8.40
  -1  -1  -9  895.61   30.20
  -1  -1  -9  873.81   30.60
  -1  -1  -9  880.81   30.10
   1  -1   9  871.71   32.80
  -1  -1  -9  840.72   30.80
   1   1   9  842.62   31.00
  -1   1  -9  858.31   29.30
  -1   1  -9  860.41   30.70
   1   1   9  853.51   30.20
  -2  -1  -9   31.90    6.10
  -2  -1  -9   23.60    7.10
  -2  -1  -9   34.50    6.40
  -2  -1  -9   45.10    8.40
   2   1   9   54.59    9.10
  -2   1  -9   30.60    5.60
   2   1   9   52.99   10.60
  -2   1  -9   27.50    6.70
  -3  -1  -9   11.40    5.30
  -3  -1  -9    0.30    5.70
  -3  -1  -9   13.10    7.00
  -3   1  -9   12.40    5.60
   3   1   9   10.90    5.80
  -3   1  -9    5.90    4.70
   3   1   9    6.20    5.80
  -4  -1  -9   24.50    7.50
  -4  -1  -9   20.00    6.70
  -4  -1  -9   44.50    8.80
  -4   1  -9   24.60    5.60
  -4   1  -9   26.90    7.00
   4   1   9   23.40    6.70
   4   1   9   38.60    7.00
  -5  -1  -9   44.00    7.70
  -5  -1  -9   39.10    7.20
  -5  -1  -9   41.80    8.20
   5  -1   9   47.50    8.30
   5   1   9   42.10    7.80
   5   1   9   62.69   10.10
  -5   1  -9   49.60    7.20
  -5   1  -9   51.29   10.10
  -6  -1  -9    5.00    6.70
   6  -1   9   10.10    6.60
  -6  -1  -9    9.20    6.30
  -6  -1  -9    9.40    7.30
   6   1   9   14.20    6.50
  -6   1  -9    9.20    6.90
   6   1   9   11.60    6.40
  -6   1  -9   10.80    5.90
  -7  -1  -9  148.39   13.40
  -7  -1  -9  159.58   12.10
  -7  -1  -9  146.79   12.80
   7  -1   9  157.38   12.90
   7   1   9  143.69   11.70
  -7   1  -9  166.98   13.60
  -7   1  -9  143.69   11.60
   7   1   9  158.38   12.20
   8  -1   9   43.20    8.60
   8  -1   9   58.69   10.40
  -8  -1  -9   36.40    7.80
   8   1   9   35.40    7.40
  -8   1  -9   32.90    6.60
   8   1   9   59.49    9.80
  -9  -1  -9   12.60    7.30
  -9  -1  -9   26.40    7.80
   9  -1   9   20.20    5.70
   9  -1   9   24.80    6.30
  -9  -1  -9   21.80    6.50
  -9   1  -9   26.70    6.10
   9   1   9   13.70    6.40
   9   1   9   20.50    6.20
  10  -1   9   19.30    5.60
 -10  -1  -9    4.60    6.80
 -10  -1  -9   16.30    6.90
 -10  -1  -9   23.60    7.50
  10  -1   9   24.80    5.50
  10   1   9   21.60    5.60
 -10   1  -9   21.40    5.70
  10   1   9   27.30    7.10
 -11  -1  -9    7.90    7.40
  11  -1   9    3.40    5.20
  11  -1   9    2.60    5.10
  11   1   9    4.70    5.00
 -11   1  -9   -1.10    4.90
  17  -2  -9   -1.40    4.20
  17  -2  -9   -2.10    6.90
  17   2  -9   -0.90    5.30
  17   2  -9    5.30    7.30
  17   2  -9   11.00   11.40
 -17   2   9   -6.20    5.60
  16  -2  -9   17.80    5.60
  16  -2  -9   25.80    6.70
  16   2  -9   14.60    7.00
  16   2  -9   18.80    6.60
  16   2  -9    4.50    7.10
 -16   2   9   18.30    6.60
  15  -2  -9   -6.00    5.00
  15  -2  -9    2.60    6.80
  15  -2  -9    2.80    5.40
  15  -2  -9   -4.50    6.00
  15   2  -9    1.70    6.90
  15   2  -9   -4.50    6.70
  15   2  -9   -0.60    6.30
 -15   2   9   -1.60    6.40
  14  -2  -9   15.00    7.80
  14  -2  -9   23.80    7.20
  14  -2  -9   22.90    9.40
 -14   2   9   29.20    7.90
  14   2  -9   12.00    7.90
  14   2  -9   23.60    7.60
  14   2  -9   31.30    8.40
  13  -2  -9    0.20    5.10
  13  -2  -9   -1.30    5.80
  13  -2  -9    4.70    5.40
 -13   2   9   -1.70    6.50
  13   2  -9    8.40    7.40
  13   2  -9   -3.70    6.70
  13   2  -9   -5.40    7.40
  12  -2  -9  -14.80    9.10
  12  -2  -9   -5.20    5.40
  12  -2  -9   -1.80    5.00
  12  -2  -9   10.20    6.20
  12   2  -9    0.00    8.10
  12   2  -9   -8.80    6.50
 -12   2   9  -13.80    6.80
  12   2  -9   -6.20    7.10
  11  -2  -9   24.90    6.40
  11  -2  -9   19.50    5.90
  11  -2  -9   18.70    9.00
  11  -2  -9   24.40    6.50
  11   2  -9   15.10    8.80
  11   2  -9   18.40    7.20
  11   2  -9   23.00    8.30
 -11   2   9   30.70    8.20
  10  -2  -9  327.77   15.80
  10  -2  -9  337.97   15.90
  10  -2  -9  351.26   17.80
  10  -2  -9  312.67   16.20
  10  -2  -9  340.67   15.80
  10   2  -9  319.67   17.30
  10   2  -9  332.87   16.40
  10   2  -9  324.37   17.30
 -10   2   9  329.17   17.60
   9  -2  -9  484.95   20.50
   9  -2  -9  504.05   20.50
   9  -2  -9  529.65   20.80
   9   2  -9  522.95   25.00
   9   2  -9  532.35   22.70
  -9   2   9  518.85   21.90
   9   2  -9  555.54   22.70
   8  -2  -9  163.08   10.60
   8  -2  -9  160.28   13.10
   8  -2  -9  169.28   10.50
   8  -2  -9  148.29   10.40
   8   2  -9  165.08   12.50
   8   2  -9  160.58   12.40
  -8   2   9  165.18   13.10
   8   2  -9  161.58   12.70
   7  -2  -9  103.59    9.20
   7  -2  -9  111.79    9.80
   7  -2  -9  113.69    7.70
   7  -2  -9  111.89   12.80
  -7   2   9  105.49   12.00
   7   2  -9  109.69   14.90
   7   2  -9  114.89   12.20
   7   2  -9  121.59   11.50
   7   2  -9  104.89   19.20
   6  -2  -9  356.26   15.10
   6  -2  -9  335.87   15.00
   6  -2  -9  309.27   20.30
   6  -2  -9  356.06   15.30
  -6   2   9  341.27   16.90
   6   2  -9  359.56   17.10
   6   2  -9  342.97   18.20
   6   2  -9  359.96   20.60
   6   2  -9  341.17   19.80
   5  -2  -9    8.90    7.50
   5  -2  -9    1.90    4.60
   5  -2  -9    0.50    5.20
   5  -2  -9    4.70    4.80
   5   2  -9    3.50    6.60
   5   2  -9    7.90    7.30
   5   2  -9   29.00   13.20
   5   2  -9   -0.20    9.40
  -5   2   9    2.30    6.80
   4  -2  -9  277.07   12.80
   4  -2  -9  280.47   13.30
   4  -2  -9  305.87   13.20
   4  -2  -9  256.87   15.80
  -4   2   9  278.07   15.10
   4   2  -9  258.07   13.90
   4   2  -9  301.17   16.80
   3  -2  -9  513.25   20.10
   3  -2  -9  520.45   21.10
   3  -2  -9  532.55   21.00
  -3   2   9  543.05   21.50
   3   2  -9  527.55   20.80
   3   2  -9  530.15   23.10
   2  -2  -9  321.87   15.70
   2  -2  -9  323.07   14.40
   2  -2  -9  338.17   15.70
   2   2  -9  332.87   19.50
  -2   2   9  335.97   15.90
  -2   2   9  379.86   23.00
   2   2  -9  287.67   15.70
   1  -2  -9   12.80    7.10
   1  -2  -9    4.40    5.80
   1  -2  -9    0.10    4.30
   1   2  -9   -0.90   10.90
  -1   2   9   -5.60    8.10
   1   2  -9    2.00    5.40
  -1   2   9    7.00   10.00
  -1   2   9   -5.50    5.60
   0  -2  -9  105.29   10.90
   0  -2  -9   88.09    7.30
   0  -2  -9   89.09   11.50
   0  -2  -9   91.79    9.10
   0  -2  -9   83.19    9.70
   0   2   9   68.49   12.90
   0   2  -9   86.19    9.60
   0   2   9   76.49   11.90
   0   2  -9   87.79   10.40
   0   2   9   96.49    9.80
  -1  -2  -9  168.68   11.20
  -1  -2  -9  141.39   12.30
  -1  -2  -9  132.69   13.20
  -1  -2  -9  164.18   10.50
  -1   2  -9  136.99   10.00
   1   2   9  140.89   10.90
   1   2   9  156.28   13.60
   1   2   9  137.39   11.90
  -1   2  -9  146.69   11.40
  -2  -2  -9  605.04   24.80
  -2  -2  -9  589.44   25.20
  -2  -2  -9  540.35   23.30
  -2   2  -9  604.84   21.50
   2   2   9  657.33   25.00
   2   2   9  538.15   23.70
  -3  -2  -9  163.48   17.60
  -3  -2  -9  123.69   10.20
  -3  -2  -9  132.99   12.10
  -3  -2  -9  126.09   11.30
   3   2   9  130.69   11.00
   3   2   9  125.79   11.90
  -3   2  -9  116.29    9.90
  -3   2  -9  125.89   11.50
  -4  -2  -9   24.50    6.40
  -4  -2  -9   43.80    8.30
  -4  -2  -9   38.30    7.60
   4   2   9   30.80    7.10
  -4   2  -9   33.80    7.20
  -4   2  -9   45.30    8.40
   4   2   9   52.09   10.80
  -5  -2  -9   36.80    8.00
  -5  -2  -9   25.80    8.10
  -5  -2  -9   25.10    6.60
   5   2   9   36.80    7.40
  -5   2  -9   23.60    6.00
  -5   2  -9   30.00    7.50
   5   2   9   24.30    6.50
  -6  -2  -9   -5.20    7.50
  -6  -2  -9   10.80    7.10
  -6  -2  -9   12.30    5.90
  -6   2  -9    1.90    5.20
  -6   2  -9    4.40    6.60
   6   2   9    1.40    6.00
   6   2   9   -1.20    7.10
   7  -2   9    0.00    6.20
  -7  -2  -9   -0.70    6.10
  -7  -2  -9    4.60    5.40
  -7  -2  -9    5.40    7.00
  -7   2  -9   -4.40    4.90
   7   2   9    1.50    5.50
   7   2   9   10.00    6.60
  -8  -2  -9   35.90    7.20
  -8  -2  -9   61.99   11.30
   8  -2   9   46.80    9.80
  -8  -2  -9   51.19    8.70
   8   2   9   31.10    6.70
   8   2   9   36.50    8.10
  -8   2  -9   46.80    8.30
  -9  -2  -9    2.40    5.20
  -9  -2  -9    2.80    6.30
   9  -2   9    0.60    5.80
  -9  -2  -9    6.40    8.30
   9  -2   9    2.20    4.80
   9   2   9    0.90    5.50
   9   2   9    5.00    8.30
  -9   2  -9    5.20    4.70
  10  -2   9   65.09    7.80
 -10  -2  -9   55.29    7.60
  10  -2   9   51.69    7.00
  10   2   9   53.99    9.40
  10   2   9   51.99    8.00
 -10   2  -9   74.79    7.60
  16  -3  -9    0.40    4.30
  16  -3  -9   12.50    6.80
 -16   3   9    0.10    5.80
  16   3  -9   -2.20    6.10
  16   3  -9    1.80    5.80
  16   3  -9    0.10    7.90
  15  -3  -9   10.10    9.30
  15  -3  -9    1.70    4.60
  15  -3  -9   11.20    5.90
  15   3  -9    5.30    6.10
  15   3  -9    3.30    6.20
  15   3  -9    3.10    6.70
 -15   3   9    2.90    6.00
  14  -3  -9   24.70    5.60
  14  -3  -9   19.40    6.10
  14  -3  -9    9.50    7.20
  14   3  -9   20.50    7.50
 -14   3   9   23.30    6.80
  14   3  -9   29.60    7.70
  14   3  -9   14.40    7.00
  13  -3  -9   10.50    5.80
  13  -3  -9   12.60    6.80
  13  -3  -9    9.50    5.80
  13   3  -9    8.30    7.40
  13   3  -9    2.40    8.10
 -13   3   9   12.70   14.90
 -13   3   9    4.00    7.70
  13   3  -9   10.30    7.60
  12  -3  -9    1.50    6.00
  12  -3  -9   -2.50    4.90
  12  -3  -9   -7.80    4.80
  12   3  -9   -5.20    6.60
  12   3  -9    0.80    7.10
 -12   3   9    1.10    6.80
  12   3  -9   -1.00    7.10
 -12   3   9  -14.80   21.20
  11  -3  -9   20.70    6.00
  11  -3  -9   24.70    6.20
  11  -3  -9   21.60    6.90
 -11   3   9   37.60   12.00
  11   3  -9   24.00    8.80
  11   3  -9   22.90    8.90
  11   3  -9   23.40    8.10
 -11   3   9   16.50    7.70
  10  -3  -9   79.79   10.80
  10  -3  -9  108.39   15.50
  10  -3  -9   79.09    9.40
  10  -3  -9   91.79    9.90
  10   3  -9   84.19   13.40
 -10   3   9   92.49   17.90
  10   3  -9   85.09   13.50
  10   3  -9   85.69   13.80
 -10   3   9   75.79   12.10
   9  -3  -9   11.00    6.00
   9  -3  -9   17.90    5.50
   9  -3  -9   14.20    7.20
   9  -3  -9   19.90    5.80
  -9   3   9   25.40   10.50
  -9   3   9   19.80    7.80
   9   3  -9   10.40    8.80
   9   3  -9   25.20    9.00
   9   3  -9   10.10    8.40
   8  -3  -9   41.70    7.00
   8  -3  -9   17.40    5.60
   8  -3  -9   23.70    6.60
   8  -3  -9   27.20    6.30
  -8   3   9   22.20    7.10
  -8   3   9   34.70    9.80
   8   3  -9   18.00    9.40
   8   3  -9   23.20    9.80
   8   3  -9   22.30   10.00
   8   3  -9   26.20    8.60
   7  -3  -9  159.48   13.00
   7  -3  -9  169.58   11.40
   7  -3  -9  167.58   12.30
   7  -3  -9  167.68   11.30
  -7   3   9  162.68   16.20
   7   3  -9  157.48   16.60
   7   3  -9  182.08   15.20
   7   3  -9  154.38   15.30
   7   3  -9  178.88   15.40
  -7   3   9  163.98   13.00
   6  -3  -9  146.19   10.80
   6  -3  -9  149.59   12.90
   6  -3  -9  144.09   10.90
   6  -3  -9  142.59   10.70
   6   3  -9  155.38   16.50
   6   3  -9  144.99   14.00
  -6   3   9  136.19   12.30
   6   3  -9  174.28   18.60
   5  -3  -9   56.09    8.40
   5  -3  -9   45.80    7.90
   5  -3  -9   66.59    9.60
   5   3  -9   45.00   12.80
   5   3  -9   53.89   14.10
  -5   3   9   36.20    7.20
   5   3  -9   46.70   11.50
  -5   3   9   39.00    8.90
   4  -3  -9   57.89    8.50
   4  -3  -9   45.20    8.30
  -4   3   9   61.29    9.20
  -4   3   9   62.29   11.90
   4   3  -9   55.89   13.10
   3  -3  -9  317.87   14.00
   3  -3  -9  303.57   15.10
  -3   3   9  286.57   15.10
   3   3  -9  307.57   17.20
  -3   3   9  285.47   16.80
   2  -3  -9   11.30    6.40
   2  -3  -9   -2.10    4.90
   2  -3  -9   -0.80    5.50
   2  -3  -9    0.80    5.80
  -2   3   9   20.30    8.10
  -2   3   9   16.50    6.00
  -2   3   9   11.60    7.80
   2   3  -9    7.20    6.00
   1  -3  -9   55.29    8.90
   1  -3  -9   42.70    7.20
   1  -3  -9   48.10    9.10
   1  -3  -9   43.40    7.60
   1   3  -9   38.40    6.30
  -1   3   9   38.10    8.30
  -1   3   9   63.29    9.50
   0  -3  -9   16.30    7.10
   0  -3  -9   13.80    6.00
   0  -3  -9    3.70    6.50
   0  -3  -9    8.40    6.00
   0   3  -9    7.20    4.90
   0   3   9    9.00    6.20
   0   3   9   11.90    6.50
   0   3   9   13.60    7.10
  -1  -3  -9   33.00    7.40
  -1  -3  -9   33.10    7.80
  -1  -3  -9   34.80    6.50
  -1  -3  -9   30.00    8.10
   1   3   9   38.80    7.40
   1   3   9   33.20    7.20
   1   3   9   28.20    7.60
  -1   3  -9   48.00    9.70
  -1   3  -9   29.30    6.90
  -2  -3  -9   -7.10    5.40
  -2  -3  -9   -0.90    6.40
  -2  -3  -9  -11.10    6.90
  -2   3  -9   -1.10    5.90
   2   3   9    7.00    6.80
   2   3   9    4.30    6.60
  -2   3  -9    5.10    6.40
   2   3   9    4.10    5.90
  -3  -3  -9   99.19   10.50
  -3  -3  -9  114.79   11.90
  -3  -3  -9  103.29   12.80
   3   3   9  128.69   12.90
   3   3   9  116.89   11.90
   3   3   9  100.79   11.50
  -3   3  -9  116.59   12.30
  -3   3  -9   98.39   10.30
  -4  -3  -9   59.39    9.80
  -4  -3  -9   24.00    9.10
  -4   3  -9   30.90    6.30
   4   3   9   35.30    8.20
  -4   3  -9   54.09   11.00
   4   3   9   43.10    7.90
   4   3   9   30.10    7.20
  -5  -3  -9  612.64   23.70
  -5  -3  -9  523.55   26.20
  -5  -3  -9  645.24   24.60
  -5   3  -9  602.14   22.30
   5   3   9  631.44   24.00
   5   3   9  643.64   24.50
   5   3   9  634.14   24.40
  -5   3  -9  597.14   24.10
   6   3   9    6.10   11.30
   6   3   9    6.80    8.70
  -6   3  -9   10.20    7.20
  -6   3  -9    7.20    5.80
  -7  -3  -9   10.50    4.90
  -7  -3  -9    2.30    5.60
  -7  -3  -9   24.50    8.60
   7   3   9    9.70    9.70
   7   3   9   -1.70    5.30
  -7   3  -9   -5.30    8.30
   7   3   9    8.00    6.00
  -7   3  -9    3.70    5.00
   8  -3   9   -2.30    5.20
  -8  -3  -9    3.40    4.50
  -8  -3  -9    4.70    5.40
   8   3   9    0.00    5.30
   8   3   9   -1.70    5.00
  -8   3  -9    3.10    5.30
  -9  -3  -9    4.20    4.60
   9  -3   9   -3.20    4.00
   9  -3   9   -5.90    4.70
  -9  -3  -9    6.20    4.30
  -9   3  -9   -4.60    5.20
   9   3   9   -1.20    5.50
   9   3   9    0.70    4.70
  14  -4  -9   -2.60    7.40
  14  -4  -9   10.90    8.80
  14  -4  -9    5.10    4.20
 -14   4   9    3.60   10.60
  14   4  -9    6.80    6.60
 -14   4   9   -7.70    6.90
  14   4  -9   -0.10    5.60
  13  -4  -9    1.80    7.30
  13  -4  -9   -6.80    5.50
  13  -4  -9   -4.70    4.90
  13   4  -9    8.70    6.40
  13   4  -9   -7.70    8.60
 -13   4   9    9.00    6.20
  13   4  -9    9.20    6.80
 -13   4   9   -1.50   11.10
  12  -4  -9    3.30    5.10
  12  -4  -9    9.60    7.10
  12  -4  -9    9.90    5.40
  12   4  -9   14.00    8.40
  12   4  -9   15.90    7.70
 -12   4   9   -7.70    9.50
 -12   4   9    9.70    6.60
  12   4  -9    1.40    6.80
  11  -4  -9   -3.40    6.40
  11  -4  -9    1.60    5.30
  11  -4  -9    0.70    5.20
 -11   4   9    0.20    7.10
  11   4  -9   18.70    9.10
  11   4  -9   12.30    7.70
 -11   4   9   23.40    8.80
  11   4  -9    9.80    7.90
  10  -4  -9   54.69   11.00
  10  -4  -9   76.39   10.20
  10   4  -9   69.19   14.80
 -10   4   9   68.59   13.50
   9  -4  -9 1194.98   40.90
   9  -4  -9 1171.88   39.90
   9  -4  -9 1185.38   40.10
   9   4  -9 1139.49   41.90
   9   4  -9 1184.18   43.10
  -9   4   9 1208.28   41.60
  -9   4   9 1203.48   41.00
   8  -4  -9  109.59   11.30
   8  -4  -9   84.29    9.10
   8  -4  -9  102.99   11.20
  -8   4   9   83.59   12.20
   8   4  -9   74.69   14.60
  -8   4   9  101.49   11.80
   8   4  -9   96.29   15.10
   8   4  -9   71.19   13.50
   7  -4  -9  322.47   15.80
   7  -4  -9  322.37   17.00
   7  -4  -9  305.57   16.30
  -7   4   9  329.77   17.90
   7   4  -9  295.57   20.70
   7   4  -9  341.47   20.30
   7   4  -9  322.57   19.10
  -7   4   9  343.37   18.60
   6  -4  -9  123.79   10.80
   6  -4  -9  113.09   13.10
   6  -4  -9  107.19   14.40
   6   4  -9  145.59   17.50
   6   4  -9  116.29   14.20
  -6   4   9  125.29   12.50
  -6   4   9   87.99   13.50
   5  -4  -9  134.49   13.80
   5  -4  -9  138.89   12.50
   5  -4  -9  142.69   12.20
   5  -4  -9  158.78   13.30
   5  -4  -9  152.48   11.60
  -5   4   9  165.38   14.10
  -5   4   9  142.09   13.10
   5   4  -9  157.18   19.30
   5   4  -9  141.69   14.10
   4  -4  -9    9.70    5.70
   4  -4  -9    9.20    7.20
   4  -4  -9   14.40    6.40
   4  -4  -9   19.00    6.80
   4   4  -9   17.00   11.20
  -4   4   9    5.50    7.60
  -4   4   9   13.70    7.30
   4   4  -9   18.50    6.90
   3  -4  -9   48.60    7.80
   3  -4  -9   46.70    8.40
   3  -4  -9   45.70    9.40
   3  -4  -9   44.00    7.90
  -3   4   9   41.10    9.80
  -3   4   9   62.89   11.90
  -3   4   9   65.99   11.60
   3   4  -9   73.09   11.20
   2  -4  -9   -3.50    6.80
   2  -4  -9   -3.80    4.80
   2  -4  -9    5.10    6.30
   2  -4  -9    1.90    6.40
  -2   4   9    1.90    6.50
   2   4  -9   -7.90    6.80
  -2   4   9    4.10    7.80
  -2   4   9   -6.90    7.20
   1  -4  -9    5.60    6.70
   1  -4  -9   -8.80    5.90
   1  -4  -9    4.70    6.20
  -1   4   9   -9.70    6.50
   1   4  -9    8.30    6.30
  -1   4   9    7.30    6.40
  -1   4   9    0.50    7.60
   0  -4  -9   64.09   11.50
   0  -4  -9   56.49   10.30
   0  -4  -9   61.69    8.20
   0  -4  -9   71.89   11.70
   0   4   9   56.29    8.70
   0   4  -9   70.29   11.20
   0   4   9   80.59   13.10
   0   4   9   50.69    8.00
  -1  -4  -9    7.90    6.10
  -1  -4  -9   -6.30    7.00
  -1  -4  -9    3.90    5.50
  -1  -4  -9    2.20    6.20
   1   4   9    8.90    6.20
  -1   4  -9    6.00    6.40
   1   4   9    0.10    6.00
   1   4   9    4.70    7.90
  -2  -4  -9  103.29    9.80
  -2  -4  -9   77.99   10.20
  -2  -4  -9  101.29   10.80
  -2  -4  -9   79.19   13.10
  -2   4  -9   91.79   10.90
   2   4   9   76.89   10.30
   2   4   9   91.79    9.90
   2   4   9   71.59   13.40
  -3  -4  -9    7.50    6.20
  -3  -4  -9    1.70    9.80
  -3  -4  -9    0.00    8.10
  -3  -4  -9    0.20    5.70
   3   4   9   14.20   10.20
   3   4   9    0.10    5.40
   3   4   9    5.20    6.20
  -4  -4  -9   19.20    6.60
  -4  -4  -9   14.10    6.30
  -4  -4  -9   23.00    5.90
  -4  -4  -9   27.10    9.10
   4   4   9   18.80    6.20
  -4   4  -9   22.50    6.80
   4   4   9   20.80    6.30
  -5  -4  -9    9.10   16.80
  -5  -4  -9   -0.10    5.00
  -5  -4  -9    0.20    5.50
  -5  -4  -9   -9.60    6.40
  -5   4  -9    2.70    6.80
   5   4   9    5.10    5.40
   5   4   9   -1.60    5.30
  -6  -4  -9    3.00    5.00
  -6  -4  -9   12.40    7.00
  -6  -4  -9    5.60    4.70
   6   4   9   16.50    5.40
  -6   4  -9   -1.60   10.90
   6   4   9   14.40    5.60
  -7  -4  -9   -1.90    4.30
  -7  -4  -9    0.70    4.50
   7  -4   9   -3.50    8.20
  -7  -4  -9   17.20    8.20
   7   4   9    3.80    4.60
   7   4   9   10.40    5.10
  -8  -4  -9   36.00    5.70
   8  -4   9   50.59    7.60
  -8  -4  -9   34.00    5.80
   8   4   9   36.30    7.00
   8   4   9   47.90    7.50
  12  -5  -9   85.19    6.60
  12   5  -9  112.79   11.70
  12   5  -9  101.99    9.60
 -12   5   9  106.09   11.10
  11  -5  -9   59.39   11.60
  11  -5  -9   27.50    6.70
  11   5  -9   27.90    7.20
  11   5  -9   37.20    9.80
 -11   5   9   20.20    9.60
  10  -5  -9   12.30    5.80
  10  -5  -9   -1.10    7.60
  10  -5  -9    0.40    5.50
 -10   5   9    4.90    7.00
 -10   5   9   -1.50    9.40
  10   5  -9    2.30   14.70
  10   5  -9   10.50    7.30
   9  -5  -9   12.60    5.50
   9  -5  -9   -9.10    7.30
   9  -5  -9   -1.20    5.60
   9   5  -9    4.30    7.10
  -9   5   9   13.70    8.90
  -9   5   9    2.30    6.70
   9   5  -9   10.10   18.60
   9   5  -9   17.80    7.40
   8  -5  -9    2.10    7.10
   8  -5  -9    5.30    5.50
   8  -5  -9    2.70    5.20
   8   5  -9    8.40    6.80
  -8   5   9   16.20    9.20
   8   5  -9   13.10    8.20
  -8   5   9    7.80    6.90
   7  -5  -9   -3.10    7.00
   7  -5  -9   -2.00    6.20
   7  -5  -9    1.70    5.30
  -7   5   9   -1.10    6.50
   7   5  -9    6.90    7.20
   7   5  -9   -9.80    8.10
  -7   5   9    6.80    9.50
   6  -5  -9    5.40    7.00
   6  -5  -9   10.50    5.10
   6  -5  -9    3.60    6.60
  -6   5   9   -1.90    9.70
   6   5  -9    1.70    8.40
  -6   5   9    0.60    6.80
   6   5  -9   -0.60    6.60
   5  -5  -9   20.60    7.30
   5  -5  -9   25.30    7.20
   5  -5  -9   29.10    6.30
   5   5  -9   24.10    7.30
  -5   5   9   26.20   10.40
  -5   5   9   30.90    7.60
   5   5  -9   41.90   10.10
   4  -5  -9    3.10    6.60
   4  -5  -9    1.10    6.80
   4  -5  -9   10.40    6.00
   4   5  -9    3.00    6.90
   4   5  -9  -19.10    9.80
  -4   5   9    5.90    6.30
  -4   5   9   -4.60    9.70
   3  -5  -9   33.60    6.70
   3  -5  -9   47.70   10.10
   3  -5  -9   34.90    7.50
  -3   5   9   45.60   10.60
  -3   5   9   48.60   12.10
   3   5  -9   16.90    7.30
  -3   5   9   30.50    7.10
   2  -5  -9   27.60    6.10
   2  -5  -9   33.00    7.90
   2  -5  -9   38.20    7.30
   2   5  -9   37.90    7.70
  -2   5   9   28.00    7.10
   1  -5  -9    3.50    6.40
   1  -5  -9    2.80    9.50
   1  -5  -9    4.30    5.40
   1  -5  -9    2.40    6.90
  -1   5   9   -7.80    7.20
   1   5  -9    3.80    6.20
  -1   5   9    0.40    5.90
   0  -5  -9    3.70    5.80
   0  -5  -9   -1.40    7.60
   0  -5  -9    9.90    7.60
   0  -5  -9   -2.90    5.30
   0   5   9   11.10    6.20
   0   5  -9   -6.10    5.60
   0   5   9   -0.10    5.80
  -1  -5  -9   10.00    7.70
  -1  -5  -9   -1.40    7.10
  -1  -5  -9   13.60    5.60
  -1  -5  -9   18.40    5.90
   1   5   9   16.50    6.50
   1   5   9    3.10    6.00
  -1   5  -9    7.90    6.10
  -2  -5  -9   18.40    6.80
  -2  -5  -9   10.80    8.60
  -2  -5  -9    1.20    5.40
  -2  -5  -9    2.60    5.20
   2   5   9   -2.20    5.20
  -2   5  -9    1.60    5.70
   2   5   9    1.30    5.80
  -3  -5  -9   23.00    6.90
  -3  -5  -9   10.60    8.20
  -3  -5  -9    5.30    5.30
  -3  -5  -9   -0.50    4.90
   3   5   9   -3.50    5.50
   3   5   9    7.20    5.40
  -3   5  -9   10.80    6.10
  -4  -5  -9    5.50    4.80
  -4  -5  -9   -4.00    9.10
  -4  -5  -9   11.90    6.60
  -4  -5  -9   -6.70    5.20
  -4   5  -9    9.00    7.00
   4   5   9   -8.40    5.00
   4   5   9    0.50    4.80
  -5  -5  -9    8.40    6.10
  -5  -5  -9    3.00    5.50
  -5  -5  -9   18.70    6.30
   5   5   9   20.30    4.60
   5   5   9    7.00    6.80
   6  -6  -9    6.90    4.60
   6  -6  -9    6.10    5.80
   6   6  -9    6.00    4.70
  -6   6   9    1.30    5.10
   5  -6  -9    8.90    8.30
   5  -6  -9   21.40    5.60
   5  -6  -9   13.10    5.40
  -5   6   9   25.10    9.90
   5   6  -9   27.20    7.80
   4  -6  -9   26.90    8.60
   4  -6  -9   51.59    7.20
   4  -6  -9   27.00    6.30
  -4   6   9   42.20    9.40
   4   6  -9   36.10    7.60
   3  -6  -9   -4.80    7.80
   3  -6  -9   -1.70    6.70
   3  -6  -9   -5.90    7.10
   3   6  -9   -6.10    6.80
  -3   6   9    8.30    6.10
   2  -6  -9   -2.80    8.20
   2  -6  -9   -4.40    4.40
   1  -6  -9   13.30    4.40
   1  -6  -9   17.10   12.10
  -1   6   9    5.60    5.10
   1   6  -9   -3.00    4.20
  18   0 -10    5.50    8.80
 -18   0  10   11.70    7.90
 -17   0  10   -8.70    8.10
  17   0 -10    0.70    6.40
  17   0 -10    4.50    6.90
  17   0 -10    0.60    5.30
  17   0 -10   15.90   17.70
  16   0 -10   36.00    9.60
  16   0 -10   62.89   10.90
  16   0 -10   54.89   10.30
  16   0 -10   85.69   12.10
 -16   0  10   50.99    9.60
  15   0 -10   26.10   14.00
 -15   0  10    7.10    9.10
  15   0 -10   10.40    8.70
  15   0 -10   16.60   12.00
  14   0 -10   57.79   10.90
 -14   0  10   71.09   13.40
  14   0 -10   60.19   11.50
  14   0 -10   36.20    8.30
  14   0 -10   61.09    9.70
  14   0 -10   57.89   11.80
  13   0 -10   -1.70    5.70
  13   0 -10    5.60    7.20
  13   0 -10    5.70    7.70
 -13   0  10    3.40    9.50
  13   0 -10    0.10    7.40
  13   0 -10   -4.00    6.90
 -12   0  10 1311.87   48.70
  12   0 -10 1411.86   47.90
  12   0 -10 1395.06   46.90
  12   0 -10 1443.66   48.90
  12   0 -10 1442.76   47.30
  12   0 -10 1352.86   46.90
  12   0 -10 1412.46   48.10
  11   0 -10    4.20    5.90
  11   0 -10   -6.70    5.40
  11   0 -10   -9.20    6.50
  11   0 -10    0.50    6.60
  11   0 -10    4.50    7.10
  11   0 -10  -12.50    6.50
  10   0 -10  133.69   10.20
  10   0 -10  170.98   15.50
  10   0 -10  111.69    9.90
  10   0 -10  127.09   14.40
   9   0 -10    2.00    4.80
   9   0 -10    2.60    4.30
   9   0 -10    1.50    6.20
   9   0 -10   -6.50    5.40
   9   0 -10    1.70    4.60
   8   0 -10  183.88   12.20
  -8   0  10  175.08   12.50
   8   0 -10  190.38   11.00
   8   0 -10  185.68   11.00
   8   0 -10  189.48   12.40
   8   0 -10  193.88   12.30
  -7   0  10    1.80    5.10
   7   0 -10   -2.20    7.00
   7   0 -10   -4.20    4.90
   7   0 -10    1.10    4.30
   7   0 -10   -2.50    4.80
   7   0 -10    1.00    4.60
   6   0 -10  451.55   19.10
   6   0 -10  450.75   17.90
   6   0 -10  440.56   18.00
  -5   0  10   -7.40    4.20
   5   0 -10    1.60    4.20
   5   0 -10    1.40    5.20
  -4   0  10  231.48   11.60
  -3   0  10   -0.10    4.90
   2   0 -10    8.30    5.80
  -2   0  10   10.20    5.80
   2   0 -10   16.70    7.00
   1   0 -10   -1.20    5.20
   1   0 -10   -3.10    5.80
   1   0 -10    2.00    6.40
  -1   0  10    7.40    7.10
   0   0  10  394.56   19.60
   0   0 -10  382.06   17.10
   0   0 -10  345.87   16.90
   0   0 -10  382.16   15.80
  -1   0 -10    2.30    4.10
  -1   0 -10  -12.40    5.90
   1   0  10   -2.70    6.90
  -1   0 -10   -1.60    4.60
  -2   0 -10   10.30    6.00
  -2   0 -10    1.50    7.00
   2   0  10    7.40    6.50
  -2   0 -10    9.80    4.80
  -3   0 -10    8.80    5.50
  -3   0 -10    2.90    5.90
  -3   0 -10    4.40    6.70
   3   0  10    0.50    6.20
  -4   0 -10  208.38   15.20
  -4   0 -10  187.88   12.50
   4   0  10  181.98   13.50
   4   0  10  193.98   12.40
  -4   0 -10  203.68   13.60
  -5   0 -10    2.00    8.30
  -5   0 -10   -2.40    5.80
   5   0  10   -3.60    6.20
  -5   0 -10   -0.70    6.00
   5   0  10   -4.40    5.70
  -6   0 -10   -1.40    6.10
   6   0  10   -2.30    5.40
  -6   0 -10    3.00    8.50
   6   0  10   17.10    6.80
   7   0  10   -1.60    5.20
   7   0  10   -0.50    5.70
  -7   0 -10   -5.20    5.10
  -8   0 -10   13.80    6.50
   8   0  10    0.50    6.20
   8   0  10   -0.80    5.60
   9   0  10    0.50    5.70
   9   0  10   -3.60    5.00
  -9   0 -10   -3.30    5.80
  10   0  10    0.20    4.80
 -10   0 -10   -4.30    5.20
  10   0  10   -5.50    5.60
  18  -1 -10   -2.50    3.90
  18  -1 -10    8.70    6.40
  18   1 -10   -0.10    5.20
 -18   1  10    4.70    5.50
  18   1 -10   -1.30    6.60
  17  -1 -10   11.50    6.40
  17  -1 -10    6.00    5.10
  17   1 -10    0.90    7.70
  17   1 -10    4.20    6.70
 -17   1  10   14.60    6.10
  17   1 -10    7.60    5.90
  16  -1 -10   17.70    6.60
  16  -1 -10    8.60    5.50
  16   1 -10   10.30    6.70
 -16   1  10   18.20    7.20
  16   1 -10   10.30    6.90
  16   1 -10   18.70    6.60
  16   1 -10   24.60    7.50
  15  -1 -10    2.80    6.60
  15  -1 -10   13.70   10.30
  15  -1 -10   -9.20    7.20
  15  -1 -10   -3.50   10.20
  15  -1 -10   -2.20    5.70
  15   1 -10   -6.90    7.00
 -15   1  10    0.40    6.80
  15   1 -10    3.50    6.60
  15   1 -10    2.90    7.50
  15   1 -10    1.30    7.90
  14  -1 -10  177.08   14.90
  14  -1 -10  194.98   13.20
  14  -1 -10  163.78   11.70
  14  -1 -10  183.28   11.70
  14  -1 -10  159.58   15.50
  14  -1 -10  185.28   14.10
  14   1 -10  205.78   13.50
  14   1 -10  166.58   13.50
  14   1 -10  185.38   12.80
  14   1 -10  186.88   14.80
 -14   1  10  184.18   12.90
  13  -1 -10  693.23   28.60
  13  -1 -10  724.23   27.10
  13  -1 -10  705.73   28.40
  13  -1 -10  730.13   27.30
 -13   1  10  721.23   28.30
  13   1 -10  726.93   29.70
  13   1 -10  715.33   28.10
  13   1 -10  717.73   28.90
  13   1 -10  730.33   28.60
  12  -1 -10 2240.58   74.89
  12  -1 -10 2305.87   73.49
  12  -1 -10 2295.97   73.79
  12  -1 -10 2269.37   73.99
  12  -1 -10 2362.36   74.49
  12   1 -10 2289.47   74.09
  12   1 -10 2331.87   76.09
  12   1 -10 2393.36   75.69
 -12   1  10 2339.97   74.69
  12   1 -10 2277.87   74.99
  11  -1 -10  152.38   11.70
  11  -1 -10  160.98   12.60
  11  -1 -10  168.48   12.80
  11  -1 -10  158.08   11.10
  11  -1 -10  177.08   14.20
  11   1 -10  177.38   12.70
  11   1 -10  187.08   14.50
  11   1 -10  169.68   16.20
  11   1 -10  169.18   13.40
  11   1 -10  180.48   13.00
 -11   1  10  155.58   14.70
  10  -1 -10    5.00    7.80
  10  -1 -10    8.30    4.00
  10  -1 -10    4.70    5.10
  10  -1 -10    5.30    6.10
  10  -1 -10   12.90    7.20
  10  -1 -10   -0.40    5.00
 -10   1  10    7.30    8.10
  10   1 -10   11.80    9.50
  10   1 -10    9.60    7.50
  10   1 -10   10.60    7.20
  10   1 -10   -1.70    4.50
   9  -1 -10   38.90    8.50
   9  -1 -10   38.00    8.50
   9  -1 -10   41.60    7.30
   9  -1 -10   39.90    7.80
   9  -1 -10   41.90    7.80
   9  -1 -10   37.20    7.50
   9   1 -10   42.90    8.10
  -9   1  10   44.50    9.80
   9   1 -10   37.70    7.30
   9   1 -10   48.00    9.20
   9   1 -10   33.20    7.50
   8  -1 -10  262.27   12.70
   8  -1 -10  255.07   15.20
   8  -1 -10  253.87   12.50
   8  -1 -10  233.98   12.90
   8   1 -10  264.97   15.90
   8   1 -10  266.77   14.00
   8   1 -10  266.17   16.80
   8   1 -10  258.17   14.00
  -8   1  10  227.18   18.50
   7  -1 -10  196.08   10.30
   7  -1 -10  185.08   10.40
   7  -1 -10  191.28   13.80
   7  -1 -10  175.48   10.50
   7   1 -10  179.48   12.50
   7   1 -10  158.58   15.80
   7   1 -10  205.48   12.10
  -7   1  10  193.78   16.70
   7   1 -10  174.28   11.60
   7   1 -10  221.68   18.50
   6  -1 -10   34.50    6.50
   6  -1 -10   48.70    8.60
   6  -1 -10   37.60    7.40
   6  -1 -10   35.90    7.20
   6   1 -10   50.29    8.50
   6   1 -10   39.20    6.80
  -6   1  10   27.00    7.70
  -6   1  10   28.70   10.40
   6   1 -10   50.79    7.70
   5  -1 -10   80.59    7.80
   5  -1 -10   75.49   11.30
   5  -1 -10   76.49   10.20
   5  -1 -10   68.59    8.80
   5   1 -10   62.59   11.60
  -5   1  10   85.39   15.70
   5   1 -10   68.19    9.80
  -5   1  10   68.89   10.20
   4  -1 -10   13.80    3.90
   4  -1 -10   14.50    6.20
   4   1 -10   23.00    7.80
  -4   1  10   21.30    7.50
   4   1 -10   17.70    6.70
   3  -1 -10  650.43   23.00
   3  -1 -10  656.33   24.10
  -3   1  10  642.94   26.00
   3   1 -10  667.03   25.20
   3   1 -10  627.34   24.90
  -3   1  10  655.93   25.80
   2  -1 -10  247.08   12.20
   2  -1 -10  253.17   15.30
   2  -1 -10  254.67   13.00
  -2  -1  10  264.37   12.60
   2   1 -10  260.77   14.20
  -2   1  10  226.68   15.50
  -2   1  10  241.08   15.40
   1  -1 -10  103.19   11.50
   1  -1 -10  127.59    9.90
   1  -1 -10  118.19    9.10
   1   1 -10  108.99   10.20
  -1   1  10  123.19   12.30
   1   1 -10  109.89    8.80
   0  -1 -10 1950.70   62.09
   0  -1 -10 2001.10   61.49
   0  -1 -10 1957.90   61.39
   0  -1 -10 1802.42   62.29
   0   1 -10 1917.71   60.49
   0   1  10 1963.40   62.09
   0   1 -10 1921.51   62.09
   0   1  10 1865.91   61.69
  -1  -1 -10  249.48   12.90
  -1  -1 -10  252.47   13.30
   1  -1  10  233.98   16.00
  -1  -1 -10  248.38   16.00
  -1  -1 -10  261.07   13.10
   1   1  10  270.87   14.50
  -1   1 -10  261.07   14.10
   1   1  10  264.97   14.40
  -1   1 -10  279.77   12.40
  -2  -1 -10   24.40    7.70
   2  -1  10   26.90    7.50
  -2  -1 -10   13.00    5.20
  -2   1 -10   24.00    5.30
   2   1  10   15.10    6.10
  -3  -1 -10   24.60    6.80
  -3  -1 -10   24.00    5.70
  -3  -1 -10   14.70    7.80
   3  -1  10   18.20    7.30
   3   1  10   15.40    6.80
  -3   1 -10   26.40    5.80
  -3   1 -10   21.30    6.20
   3   1  10   19.40    6.00
  -4  -1 -10   54.89    9.70
  -4  -1 -10   64.69   12.30
   4  -1  10   26.90    7.60
  -4  -1 -10   50.19    8.00
   4   1  10   54.89    9.50
   4   1  10   37.60    7.90
  -4   1 -10   42.60    6.90
  -4   1 -10   30.70    7.50
  -5  -1 -10   76.69   10.70
  -5  -1 -10   54.79   10.40
   5  -1  10   52.39    8.60
  -5  -1 -10   81.19   13.70
  -5   1 -10   64.89   10.60
  -5   1 -10   49.90    9.60
   5   1  10   70.19   10.00
   6  -1  10   50.39   10.50
  -6  -1 -10   51.99   10.20
  -6  -1 -10   44.30    8.80
  -6  -1 -10   64.49   10.80
  -6   1 -10   35.60    7.50
  -6   1 -10   36.00    6.60
   6   1  10   36.30    7.40
   6   1  10   38.70    6.80
  -7  -1 -10   10.80    6.30
   7  -1  10    8.80    6.10
   7  -1  10   15.40    5.80
  -7   1 -10    3.40    5.20
   7   1  10    3.10    6.30
   7   1  10    8.40    6.00
  -8  -1 -10   -4.30    7.40
  -8  -1 -10   -8.50    5.90
   8  -1  10    9.50    5.60
   8  -1  10    7.70    6.10
  -8  -1 -10    6.70    6.40
  -8   1 -10   -3.10    5.20
   8   1  10   -0.40    5.70
   8   1  10    1.40    5.50
  -9  -1 -10   10.50    7.10
   9  -1  10   11.40    5.60
   9  -1  10   16.70    5.20
  -9  -1 -10  -17.20    9.50
  -9  -1 -10    7.30    6.40
   9   1  10   10.30    7.20
   9   1  10    6.70    5.30
  -9   1 -10   19.30    5.50
  10  -1  10    6.50    4.50
  10  -1  10    4.40    5.00
 -10  -1 -10   -4.10    6.40
  10   1  10   -0.60    7.90
 -10   1 -10    3.90    4.70
  10   1  10   -6.90    4.30
  10   1  10    1.50    7.90
  17  -2 -10    4.00    5.40
  17  -2 -10   15.30    7.10
  17   2 -10    1.00    9.10
  17   2 -10   -2.00    6.20
 -17   2  10   14.30    6.10
  17   2 -10   -7.50    5.10
  16  -2 -10   10.30    5.10
  16  -2 -10   -8.20    4.60
  16  -2 -10   -0.80    5.70
 -16   2  10   -8.00    5.60
  16   2 -10   -1.10    6.00
  16   2 -10   -3.50    6.50
  16   2 -10    3.80    6.40
  15  -2 -10   -0.80    4.80
  15  -2 -10   -2.20    5.10
  15  -2 -10   -9.20    6.40
  15  -2 -10    1.30    5.90
  15   2 -10   -0.60    6.90
  15   2 -10    5.60    6.80
  15   2 -10   -3.70    6.30
 -15   2  10    2.10    6.10
  14  -2 -10   -9.20    6.10
  14  -2 -10   -4.50    6.50
  13  -2 -10   -8.10    9.60
  13  -2 -10    1.90    5.30
  13  -2 -10   -7.70    5.80
  13  -2 -10   -7.50    4.30
 -13   2  10   -6.60    6.40
  13   2 -10   -4.10    6.60
  13   2 -10    4.20    6.40
  13   2 -10  -10.40    7.20
  12  -2 -10   12.10    5.90
  12  -2 -10   18.70    5.70
  12  -2 -10   17.40    8.60
  12   2 -10   19.60    7.80
  12   2 -10   26.30    8.00
 -12   2  10   11.40    7.80
  12   2 -10    7.60    8.10
  11  -2 -10   30.50    6.40
  11  -2 -10   32.40    6.60
  11  -2 -10   25.50    6.50
  11  -2 -10   38.30    8.90
  11   2 -10   39.00    8.40
  11   2 -10   40.90    8.90
  11   2 -10   42.90    8.70
 -11   2  10   43.20    8.90
  10  -2 -10  491.35   20.80
  10  -2 -10  495.15   20.90
  10  -2 -10  479.35   20.20
  10  -2 -10  495.85   20.40
  10  -2 -10  455.95   20.00
  10   2 -10  495.85   23.70
  10   2 -10  506.45   22.00
  10   2 -10  489.35   22.00
 -10   2  10  459.15   21.60
   9  -2 -10 1227.58   40.50
   9  -2 -10 1226.68   40.80
   9  -2 -10 1059.59   42.30
   9  -2 -10 1206.58   40.90
  -9   2  10 1192.58   41.90
   9   2 -10 1237.08   42.40
   9   2 -10 1247.68   43.90
   9   2 -10 1228.68   42.50
   8  -2 -10  244.48   16.10
   8  -2 -10  291.37   14.70
   8  -2 -10  280.77   13.50
   8  -2 -10  269.47   13.20
  -8   2  10  217.88   17.10
   8   2 -10  241.58   16.70
   7  -2 -10  174.88   10.80
   7  -2 -10  157.48   10.30
   7  -2 -10  142.89    9.10
   7  -2 -10  134.79   14.80
   7   2 -10  184.78   12.80
   7   2 -10  176.18   17.00
   7   2 -10  176.58   16.70
  -7   2  10  157.08   12.90
   7   2 -10  170.68   13.70
   6  -2 -10  635.74   23.40
   6  -2 -10  595.54   26.40
   6  -2 -10  626.14   23.10
   6  -2 -10  625.14   23.20
  -6   2  10  615.74   24.40
   6   2 -10  607.94   25.80
   6   2 -10  642.24   29.70
   6   2 -10  631.74   24.80
   6   2 -10  605.44   25.60
   5  -2 -10  219.48   11.60
   5  -2 -10  186.38   15.30
   5  -2 -10  192.38   11.80
   5  -2 -10  199.28   11.30
   5  -2 -10  190.38   15.90
   5   2 -10  212.18   14.50
   5   2 -10  216.78   14.30
   5   2 -10  207.78   18.70
  -5   2  10  200.58   13.20
   4  -2 -10  314.67   15.10
   4  -2 -10  315.07   14.10
   4  -2 -10  325.27   14.80
   4  -2 -10  291.97   17.20
   4   2 -10  307.37   15.90
  -4   2  10  328.07   16.00
   4   2 -10  312.07   16.80
   3  -2 -10  496.95   19.10
   3  -2 -10  467.25   20.30
   3  -2 -10  484.45   19.10
   3  -2 -10  471.75   19.30
  -3   2  10  474.45   20.10
   3   2 -10  504.15   20.50
   3   2 -10  515.85   22.00
   2  -2 -10  390.46   17.20
   2  -2 -10  390.26   18.40
   2  -2 -10  377.76   17.40
   2  -2 -10  382.46   16.30
   2   2 -10  373.46   19.90
  -2   2  10  401.06   30.40
  -2   2  10  402.46   17.90
   2   2 -10  412.06   17.80
   1  -2 -10   46.70    9.70
   1  -2 -10   65.09   11.10
   1  -2 -10   53.49   10.20
   1  -2 -10   55.59    7.90
  -1   2  10   76.99    9.70
   1   2 -10   55.89    8.70
  -1   2  10   58.39    9.00
  -1   2  10   75.29   14.80
   1   2 -10   50.69   10.60
   0  -2 -10  431.46   19.10
   0  -2 -10  441.56   20.10
   0  -2 -10  466.45   20.60
   0  -2 -10  476.65   19.50
   0   2 -10  447.26   17.80
   0   2  10  431.56   19.90
   0   2 -10  434.96   22.80
   0   2  10  419.76   21.40
  -1  -2 -10  268.47   13.90
  -1  -2 -10  267.17   16.50
  -1  -2 -10  287.97   14.70
  -1  -2 -10  258.87   17.60
  -1  -2 -10  273.67   15.20
   1   2  10  258.27   16.40
  -1   2 -10  273.17   14.60
   1   2  10  280.77   14.50
  -2  -2 -10  495.75   19.90
  -2  -2 -10  444.96   21.80
  -2  -2 -10  478.85   20.60
  -2  -2 -10  451.15   20.50
   2   2  10  450.95   21.50
   2   2  10  492.15   20.30
  -2   2 -10  477.65   18.90
  -2   2 -10  479.55   20.80
   2   2  10  485.25   20.50
  -3  -2 -10    5.10   10.30
  -3  -2 -10    8.60    7.10
  -3  -2 -10   12.50    6.20
  -3  -2 -10    5.50    6.60
  -3   2 -10   11.20    5.80
   3   2  10   -5.60    5.40
   3   2  10   15.90    8.10
   3   2  10   11.20    6.90
  -3   2 -10    6.90    6.10
  -4  -2 -10   44.30    8.30
  -4  -2 -10   48.50    8.40
  -4  -2 -10   65.99    9.50
   4   2  10   52.09   10.60
  -4   2 -10   46.80    9.30
  -4   2 -10   61.79   10.70
   4   2  10   56.19    8.60
  -5  -2 -10   -0.30    7.10
   5  -2  10   -1.10    6.20
  -5  -2 -10    0.00    5.10
  -5  -2 -10    2.20    6.70
  -5   2 -10   -3.90    6.20
   5   2  10    7.10    6.90
  -5   2 -10   -1.80    5.10
   5   2  10   -2.00    5.70
   6  -2  10    3.60    5.90
  -6  -2 -10   10.20    5.80
  -6  -2 -10   10.30    6.90
  -6  -2 -10   12.40    7.10
  -6   2 -10   10.50    6.50
   6   2  10   14.50    6.90
   6   2  10   18.10    6.00
  -6   2 -10    7.60    5.50
  -7  -2 -10  161.48   12.20
  -7  -2 -10  148.39   10.80
  -7  -2 -10  130.69   12.00
   7  -2  10  131.39   11.40
   7   2  10  155.18   12.20
   7   2  10  150.08   11.40
  -7   2 -10  150.78   10.40
  -7   2 -10  137.89   12.60
   7   2  10  125.09   12.50
  -8  -2 -10    1.50    7.60
  -8  -2 -10   -1.90    5.30
   8  -2  10   10.00    4.90
   8  -2  10   -7.20    5.30
  -8  -2 -10    2.80    6.30
   8   2  10    0.80    6.90
  -8   2 -10   -9.20    4.80
   8   2  10    0.80    6.70
   8   2  10   -4.50    5.20
  -9  -2 -10   -5.70    8.30
   9  -2  10   13.10    4.70
  -9  -2 -10   -0.50    5.40
   9  -2  10   -0.50    4.60
  -9   2 -10    1.30    4.70
   9   2  10    3.40   11.50
   9   2  10    8.00    6.70
   9   2  10   -1.60    4.80
  10  -2  10    7.50    4.80
 -10  -2 -10    8.80    5.20
 -10   2 -10   15.50    4.60
  10   2  10    9.00    4.30
  10   2  10   13.50    6.00
  16  -3 -10   10.20    5.40
  16   3 -10   -0.70    6.50
  16   3 -10    8.10    6.70
 -16   3  10   10.50    7.60
  16   3 -10    6.50    6.20
  15  -3 -10    8.80    5.00
  15  -3 -10   -2.50    5.20
  15  -3 -10    0.70    7.30
  15   3 -10    8.80    6.30
  15   3 -10    6.20    6.30
  15   3 -10   -0.60    5.90
 -15   3  10   -0.60    5.70
  14  -3 -10    6.80    6.80
  14  -3 -10   -1.70    4.90
  14  -3 -10    4.70    5.30
  14   3 -10    3.50    6.90
 -14   3  10   -6.10    6.10
  14   3 -10    7.00    7.10
  14   3 -10    7.40    6.70
  13  -3 -10    1.10    5.30
  13  -3 -10   13.10    6.40
  13  -3 -10    7.90    5.80
 -13   3  10   -0.40    6.50
  13   3 -10    6.80    7.40
  13   3 -10    1.80    6.70
  13   3 -10    8.10    7.70
  12  -3 -10   -0.50    4.80
  12  -3 -10  -10.20    5.50
  12  -3 -10   -1.20    6.10
  12   3 -10    2.00    7.80
  12   3 -10   -1.30    7.30
 -12   3  10    3.90    6.70
  12   3 -10   10.80    7.40
  11  -3 -10   62.19   11.00
  11  -3 -10   75.19   10.10
  11  -3 -10   62.79   10.00
  11  -3 -10   62.49    8.90
 -11   3  10   90.19   11.20
  11   3 -10   80.29   12.30
  11   3 -10   72.29   12.40
  11   3 -10   78.49   13.50
  10  -3 -10    3.10    5.10
  10  -3 -10    0.80    5.80
  10  -3 -10   -1.10    5.90
  10  -3 -10    5.30    7.00
  10  -3 -10    4.10    8.30
 -10   3  10   -3.10    7.00
  10   3 -10   -6.60    7.60
  10   3 -10   -2.60    8.00
  10   3 -10    1.30    8.50
 -10   3  10   18.30   12.60
   9  -3 -10    1.40    5.30
   9  -3 -10    9.40    6.10
   9  -3 -10   -1.00    5.40
   9  -3 -10   -2.90    6.50
  -9   3  10   -0.90    7.00
   9   3 -10   -2.30    8.30
   9   3 -10   -0.40    8.30
   9   3 -10   -6.60    8.10
  -9   3  10  -17.90   11.10
   8  -3 -10  149.79   12.70
   8  -3 -10  162.38   11.40
   8  -3 -10  138.89   12.00
   8  -3 -10  147.89   11.40
   8   3 -10  134.39   14.40
  -8   3  10  171.08   14.30
   8   3 -10  159.68   15.40
   8   3 -10  139.69   16.70
   8   3 -10  143.19   17.00
  -8   3  10  142.29   18.00
   7  -3 -10  662.43   25.40
   7  -3 -10  637.44   25.10
   7  -3 -10  627.74   26.00
   7  -3 -10  640.44   24.80
  -7   3  10  675.23   26.90
   7   3 -10  683.33   30.00
  -7   3  10  649.83   28.60
   7   3 -10  686.43   29.00
   7   3 -10  639.44   27.90
   7   3 -10  683.23   27.30
   6  -3 -10 4876.91  148.29
   6  -3 -10 4903.91  149.09
   6  -3 -10 4835.32  148.49
   6  -3 -10 4863.81  148.79
   6   3 -10 4736.43  150.88
   6   3 -10 4683.13  150.08
  -6   3  10 4658.53  149.88
   6   3 -10 4963.70  149.88
   6   3 -10 4811.92  149.99
  -6   3  10 5018.50  149.69
   5  -3 -10   19.50    6.30
   5  -3 -10   17.40    5.20
   5  -3 -10   16.30   13.20
   5  -3 -10   28.40    7.90
  -5   3  10   15.80    8.50
   5   3 -10   31.20   19.30
   5   3 -10   21.40    7.00
   4  -3 -10  835.02   29.90
   4  -3 -10  820.32   30.40
   4  -3 -10  803.72   29.20
   4  -3 -10  830.62   30.00
  -4   3  10  837.12   30.60
   4   3 -10  820.12   31.10
  -4   3  10  807.32   31.80
   3  -3 -10  152.58   12.90
   3  -3 -10  120.89   10.60
   3  -3 -10  149.29   11.20
   3  -3 -10  139.59   11.30
  -3   3  10  132.79   14.00
   3   3 -10  132.09   11.90
  -3   3  10  138.49   12.30
   2  -3 -10   81.79   10.20
   2  -3 -10   82.79   10.30
   2  -3 -10   88.69   10.80
   2  -3 -10   82.49    9.70
  -2   3  10   93.19   10.40
  -2   3  10   80.19   13.30
   2   3 -10   83.29   10.90
  -2   3  10   68.59   12.20
   1  -3 -10    5.90    6.70
   1  -3 -10   -4.40    6.60
   1  -3 -10    1.80    5.60
   1  -3 -10   -4.20    5.40
  -1   3  10    2.00    6.00
  -1   3  10    5.20    7.40
   1   3 -10    3.50    5.80
  -1   3  10   -4.30    6.50
   0  -3 -10    8.30    6.90
   0  -3 -10   14.40    5.80
   0  -3 -10    5.60    6.80
   0  -3 -10   14.70    6.70
   0   3  10   -0.90    6.50
   0   3  10   -7.50    6.90
   0   3 -10    4.20    6.30
   0   3  10    4.70    6.40
  -1  -3 -10   -0.90    6.70
  -1  -3 -10    1.50    5.80
  -1  -3 -10    9.40    7.00
  -1  -3 -10    9.50    6.90
   1   3  10    8.90    6.30
   1   3  10   13.30    7.30
   1   3  10    8.50    6.70
  -1   3 -10   16.90    6.40
  -2  -3 -10   36.70    8.00
  -2  -3 -10   24.40    6.60
  -2  -3 -10   39.10    8.30
  -2  -3 -10   21.00    9.40
   2   3  10   22.00    7.80
   2   3  10   30.90    7.70
  -2   3 -10   27.20    6.80
  -2   3 -10   33.60    7.60
   2   3  10   28.70    6.90
  -3  -3 -10   42.20    8.20
  -3  -3 -10   32.90    8.20
  -3  -3 -10   16.70    9.20
  -3  -3 -10   37.90    6.80
   3   3  10   54.89   10.90
   3   3  10   37.80    7.20
  -3   3 -10   34.70    6.50
  -3   3 -10   50.39   10.60
   3   3  10   42.10    8.10
  -4  -3 -10  171.18   12.20
  -4  -3 -10  186.48   11.90
  -4  -3 -10  174.18   13.60
   4   3  10  167.88   11.90
   4   3  10  176.18   12.50
  -4   3 -10  172.48   12.40
   4   3  10  168.78   13.00
  -5  -3 -10   14.70    8.40
  -5  -3 -10    4.10    6.60
   5   3  10    2.60    6.50
  -5   3 -10   14.10    6.60
  -5   3 -10    9.60    5.80
   5   3  10    7.40   10.40
   5   3  10   15.20    7.80
  -6  -3 -10    6.90    5.20
   6  -3  10   17.10    6.60
  -6  -3 -10    6.30    6.20
  -6   3 -10   14.80    6.80
   6   3  10   -6.50    7.80
   6   3  10    6.20    5.40
  -6   3 -10   17.90    5.80
   6   3  10    7.50    6.30
  -7  -3 -10    9.30    5.80
  -7  -3 -10   22.40    5.10
   7  -3  10   21.00    5.80
   7   3  10   18.30    6.60
  -7   3 -10   18.50    6.00
  -7   3 -10  -11.70   11.40
   7   3  10    1.70    5.00
   8  -3  10    0.10    4.00
   8  -3  10   -9.40    4.50
  -8  -3 -10   -0.40    5.30
  -8  -3 -10    1.20    4.10
   8   3  10    0.30    4.50
  -8   3 -10    6.60    6.80
   8   3  10    6.30    5.80
  14  -4 -10    3.00    5.90
  14  -4 -10    4.10    4.90
  14  -4 -10    4.70    8.30
  14   4 -10    8.60    6.00
  14   4 -10    1.10    6.40
 -14   4  10    5.20    8.80
  13  -4 -10   13.00    7.60
  13  -4 -10    2.20    5.10
  13  -4 -10    0.30    5.80
 -13   4  10   -4.40    6.30
  13   4 -10    1.70    6.90
  13   4 -10   10.40   10.50
 -13   4  10    1.50   12.40
  13   4 -10    4.70    6.90
  12  -4 -10   12.00    5.10
  12  -4 -10    7.60    7.00
  12  -4 -10    1.60    5.90
  12   4 -10    9.10    7.40
  12   4 -10    3.20    8.90
 -12   4  10   -0.40    6.10
 -12   4  10    0.10   11.30
  12   4 -10    6.60    8.70
  11  -4 -10  286.27   14.50
  11  -4 -10  275.37   14.50
  11  -4 -10  267.57   13.20
  11   4 -10  259.37   16.20
  11   4 -10  259.67   17.00
 -11   4  10  282.37   15.10
 -11   4  10  282.57   17.20
  10  -4 -10   51.79    9.80
  10  -4 -10   62.29   10.10
  10  -4 -10   47.80    8.80
 -10   4  10   40.20    8.50
 -10   4  10   76.09   14.70
  10   4 -10   24.80    9.70
  10   4 -10   41.40    9.60
  10   4 -10   36.00    9.10
   9  -4 -10  653.33   23.80
   9  -4 -10  520.55   29.30
   9  -4 -10  639.44   24.40
   9   4 -10  612.44   25.50
  -9   4  10  642.24   24.90
  -9   4  10  611.14   31.90
   9   4 -10  600.44   29.00
   8  -4 -10  119.69   11.60
   8  -4 -10  115.99   10.90
   8  -4 -10  103.19    9.60
  -8   4  10   85.29   11.10
   8   4 -10   76.99   15.20
  -8   4  10   84.19   13.50
   8   4 -10   98.49   12.90
   8   4 -10  144.89   15.20
   7  -4 -10   24.40    6.50
   7  -4 -10   14.20    6.90
   7  -4 -10   19.40    6.50
   7  -4 -10   19.10    7.50
   7   4 -10   36.40   12.30
   7   4 -10   11.20    7.50
  -7   4  10   10.20    7.30
   7   4 -10   17.50    9.20
  -7   4  10   33.00    8.00
   6  -4 -10   31.00    6.90
   6  -4 -10   25.30    7.20
   6  -4 -10   47.80    8.10
   6  -4 -10   52.49    9.10
  -6   4  10   11.20    7.40
   6   4 -10   30.80    8.30
   6   4 -10   24.70   10.20
  -6   4  10   20.80    8.20
   5  -4 -10   29.60    7.60
   5  -4 -10   29.90    6.40
   5  -4 -10   56.89   11.10
   5  -4 -10   43.90    8.60
   5  -4 -10   51.59   10.40
   5   4 -10   33.30    7.80
  -5   4  10   22.20    8.40
  -5   4  10   22.20    8.20
   5   4 -10   30.50   12.00
   4  -4 -10    4.90    5.80
   4  -4 -10   -5.10    8.50
   4  -4 -10    6.30    7.00
   4  -4 -10    9.50    6.10
   4  -4 -10   14.50    7.70
  -4   4  10    8.30    8.00
   4   4 -10   13.20    7.10
  -4   4  10   12.70    8.00
   3  -4 -10  223.78   13.50
   3  -4 -10  241.98   14.30
   3  -4 -10  216.38   14.30
   3  -4 -10  207.58   13.00
  -3   4  10  212.58   15.40
  -3   4  10  254.67   16.00
   3   4 -10  227.18   15.10
   2  -4 -10   -2.00    6.50
   2  -4 -10   -2.60    6.30
   2  -4 -10    7.80    5.90
   2  -4 -10   10.50    7.20
  -2   4  10    4.60    6.80
   2   4 -10   14.30    7.00
  -2   4  10   -3.60    7.70
  -2   4  10    6.00    7.30
   1  -4 -10   11.10    6.20
   1  -4 -10    7.90    5.60
   1  -4 -10   15.40    7.30
   1  -4 -10   12.50    6.90
  -1   4  10   19.40    8.10
  -1   4  10    5.40    7.70
   1   4 -10   15.40    6.70
  -1   4  10   21.20    7.30
   0  -4 -10   21.20    6.70
   0  -4 -10   25.90    8.20
   0  -4 -10   36.20    7.60
   0  -4 -10   32.10    6.40
   0   4  10   39.20    7.10
   0   4 -10   30.30    7.00
   0   4  10   31.80    7.80
   0   4  10   28.90    6.70
  -1  -4 -10   13.10    6.20
  -1  -4 -10   21.50    7.10
  -1  -4 -10   14.30    5.50
  -1  -4 -10   27.00    8.40
   1   4  10   27.70    9.00
   1   4  10    7.60    7.60
   1   4  10   11.70    6.40
  -1   4 -10   19.20    6.40
  -2  -4 -10   15.50    8.80
  -2  -4 -10    2.00    9.70
  -2  -4 -10   13.70    6.60
  -2  -4 -10    9.40   11.50
  -2   4 -10    0.70    7.00
   2   4  10    1.70    8.60
   2   4  10    2.10    5.90
  -3  -4 -10   19.50    9.30
  -3  -4 -10   19.70    5.60
  -3  -4 -10   19.40    6.30
  -3  -4 -10   29.80    7.00
   3   4  10   19.90    6.20
  -3   4 -10   27.10    6.80
   3   4  10   36.80   10.30
   3   4  10   24.80    6.80
  -4  -4 -10    1.00    6.30
  -4  -4 -10   -0.60    5.50
  -4  -4 -10   -5.20    4.70
  -4   4 -10    7.20    6.10
   4   4  10    4.50    5.90
   4   4  10   -0.30    5.30
  -5  -4 -10    3.70    5.10
   5  -4  10    9.10    7.50
  -5  -4 -10    4.90    4.60
  -5  -4 -10   -4.70    6.80
  -5   4 -10   -8.60    7.20
   5   4  10   -0.20    4.90
   5   4  10   12.90    5.80
  -6  -4 -10   14.20    4.90
  -6  -4 -10    9.20    4.30
   6  -4  10   16.40    6.80
   6   4  10   22.60    5.80
   6   4  10    7.90    4.90
  -7  -4 -10    7.70    3.80
  -7  -4 -10   17.50    4.30
   7  -4  10    1.10    5.90
   7   4  10    2.10    4.60
   7   4  10    4.80    5.20
  11  -5 -10    1.70    4.80
  11  -5 -10    5.20    5.60
  11  -5 -10   19.90    7.90
 -11   5  10    7.50    8.10
  11   5 -10   16.70    8.90
  10  -5 -10   10.60    5.40
  10  -5 -10   11.40    7.90
  10  -5 -10   -0.60    4.90
 -10   5  10   -4.30    7.10
 -10   5  10    7.20    7.50
  10   5 -10    3.00    7.10
   9  -5 -10  105.69   14.80
   9  -5 -10   66.79    8.90
   9  -5 -10   62.69    8.30
  -9   5  10   77.69   11.80
  -9   5  10   68.39    8.80
   9   5 -10   65.09   13.60
   9   5 -10   89.59   12.40
   8  -5 -10   16.90    7.80
   8  -5 -10    2.30    5.20
   8  -5 -10    2.90    6.40
  -8   5  10   15.40    8.90
   8   5 -10   -2.30    8.70
  -8   5  10    0.00    6.80
   8   5 -10   -1.10    6.40
   7  -5 -10   19.10    7.50
   7  -5 -10   13.00    5.20
   7  -5 -10   32.80    7.30
   7   5 -10   22.10    7.00
  -7   5  10   26.10    7.70
   7   5 -10    9.50    9.40
  -7   5  10   18.30    9.20
   6  -5 -10   39.50    7.60
   6  -5 -10   30.30    7.50
   6  -5 -10   25.00    7.70
  -6   5  10   27.10    9.40
   6   5 -10   27.60    6.90
  -6   5  10   34.00    7.80
   6   5 -10   36.90   10.00
   5  -5 -10    7.30    5.10
   5  -5 -10    3.40    7.30
   5  -5 -10    6.20    7.00
   5   5 -10    0.40    6.40
  -5   5  10    5.90    9.90
  -5   5  10    2.40    6.60
   4  -5 -10    2.30    5.00
   4  -5 -10    2.10    6.60
   4  -5 -10    6.00    7.10
  -4   5  10   -2.60    6.20
  -4   5  10   14.00    9.90
   4   5 -10   13.70    6.40
   3  -5 -10    1.80    7.40
   3  -5 -10   -9.30    7.40
   3  -5 -10    1.10    5.00
   3  -5 -10   -6.10    6.30
   3   5 -10    3.80    6.10
  -3   5  10    8.40   10.00
  -3   5  10    2.40   10.60
  -3   5  10   -2.50    6.00
   2  -5 -10    1.50    5.10
   2  -5 -10    3.00    8.10
   2  -5 -10   -6.20    6.00
   2  -5 -10  -10.50    7.10
  -2   5  10   -2.50    6.10
   2   5 -10    9.70    6.20
   1  -5 -10   -0.30    7.40
   1  -5 -10    0.90    5.70
   1  -5 -10   -9.10    7.70
   1  -5 -10   -2.10    5.00
   1   5 -10   10.20    6.00
  -1   5  10   12.20    7.50
  -1   5  10    8.80    6.10
   0  -5 -10  101.09    9.30
   0  -5 -10   79.79   12.40
   0  -5 -10  102.69    9.70
   0   5  10   86.69   10.80
   0   5 -10   90.59    9.70
   0   5  10  107.29   10.80
  -1  -5 -10   13.80    6.90
  -1  -5 -10   20.30   10.10
  -1  -5 -10   -3.70    5.10
  -1  -5 -10   -3.70    5.20
   1   5  10    6.70    6.10
  -1   5 -10    1.90    5.50
   1   5  10   15.40    6.10
  -2  -5 -10   -0.70    5.00
  -2  -5 -10   -3.40    8.90
  -2  -5 -10    0.00    5.30
   2   5  10   -2.80    5.50
   2   5  10    1.70    5.70
  -2   5 -10    5.00    5.20
  -3  -5 -10   -0.40    5.10
  -3  -5 -10  -13.20    6.00
  -3  -5 -10    0.20    4.40
  -3  -5 -10   -0.70   12.70
  -3   5 -10    3.70    7.10
   3   5  10   -2.10    8.10
   3   5  10    4.50    6.00
  -4  -5 -10   -5.20    3.90
  -4  -5 -10   -1.30    5.90
   4   5  10    0.50    5.00
   4   5  10    4.40    5.20
  18   0 -11    3.80    6.00
  17   0 -11   35.10    7.80
 -17   0  11   64.19   17.00
  17   0 -11   30.30    6.80
  17   0 -11   28.80    6.80
  16   0 -11    3.20    6.40
 -16   0  11   13.20    9.00
  16   0 -11    3.00    6.60
  16   0 -11   11.50    7.90
  16   0 -11   11.40    6.90
  15   0 -11   74.49   11.10
  15   0 -11   73.29   14.90
 -15   0  11   70.89   15.20
  15   0 -11   86.69   11.90
  15   0 -11   85.09   11.60
  14   0 -11   -8.90    6.20
  14   0 -11    1.80    5.50
  14   0 -11   -2.10    6.60
  14   0 -11    0.60    6.60
  14   0 -11   -1.20    5.80
 -14   0  11    7.30    9.50
 -13   0  11   -9.10   10.50
  13   0 -11    1.60    7.50
  13   0 -11    5.60    7.60
  13   0 -11    0.30    6.70
  13   0 -11   -5.10    4.90
  13   0 -11   -5.50    6.50
  12   0 -11   -0.60    7.20
  12   0 -11  -10.10    8.20
  12   0 -11  -10.90    5.30
 -12   0  11   -6.40   12.60
  12   0 -11   -1.20    7.20
  12   0 -11   -3.40    6.00
  12   0 -11   -0.50    6.60
  11   0 -11  631.24   25.30
  11   0 -11  550.54   27.10
  11   0 -11  662.23   26.10
  11   0 -11  663.23   25.00
  11   0 -11  643.24   24.70
  11   0 -11  661.83   25.70
  10   0 -11   12.60    6.30
  10   0 -11  -10.40    5.30
  10   0 -11   -2.30    5.90
  10   0 -11    2.10    6.00
   9   0 -11   74.09    9.50
   9   0 -11   71.99    9.80
   9   0 -11   90.89   10.40
   9   0 -11   65.19   10.60
   9   0 -11   73.49    9.60
   8   0 -11    6.60    5.50
   8   0 -11    0.40    5.50
   8   0 -11   10.00    4.60
   8   0 -11    8.10    6.10
   8   0 -11    4.40    6.10
   7   0 -11   10.80    4.90
   7   0 -11    8.10    4.60
   7   0 -11   17.70    7.90
   7   0 -11    3.50    5.90
   6   0 -11  -11.70    9.10
   6   0 -11   -7.50    4.30
   6   0 -11   -4.40    6.90
  -6   0  11    1.60    6.50
   6   0 -11    3.60    4.30
   5   0 -11  209.78   11.90
   5   0 -11  218.88   12.50
  -5   0  11  195.98   13.30
   4   0 -11    5.00    7.40
  -4   0  11   -2.40    6.80
   4   0 -11    4.80    5.70
   3   0 -11    0.20    5.70
   3   0 -11   14.30    6.40
  -3   0  11    2.30    7.40
   2   0 -11   -7.60    5.80
   2   0 -11    4.70    5.30
   2   0 -11   -0.40    6.10
  -2   0  11    2.80   10.10
   1   0 -11  494.45   20.50
   1   0 -11  482.45   19.30
   1   0 -11  505.15   20.30
  -1   0  11  507.25   22.50
   0   0 -11    6.80    5.70
   0   0 -11    1.10    6.20
   0   0 -11    1.20    4.90
   0   0  11   -0.70    7.50
   1   0  11  549.54   21.70
  -1   0 -11  556.34   22.20
   1   0  11  540.75   22.20
  -2   0 -11    5.60    6.10
   2   0  11   -4.00    6.10
   2   0  11    5.00    6.10
  -2   0 -11    4.00    5.50
  -3   0 -11 1171.28   39.60
  -3   0 -11 1163.08   39.90
   3   0  11 1117.59   40.00
   3   0  11 1145.09   39.40
  -3   0 -11 1162.28   40.60
  -4   0 -11    2.50    6.50
  -4   0 -11   -3.40    5.70
   4   0  11   -0.50    6.20
   4   0  11   -2.00    5.40
  -4   0 -11   -1.20    7.80
   5   0  11   13.60    6.20
  -5   0 -11   15.90    8.60
  -5   0 -11   18.10    6.50
   5   0  11   14.90    6.40
   6   0  11    1.50    5.00
  -6   0 -11   -0.20    5.70
  -7   0 -11    3.50    5.80
   7   0  11   -8.60    5.90
   7   0  11   -0.20    5.30
   8   0  11   -2.30    5.50
   8   0  11    2.20    5.00
  -8   0 -11   -4.50    5.50
  -9   0 -11    5.00    5.20
   9   0  11   -7.70    5.10
   9   0  11   -0.50    4.50
  10   0  11   -0.60    5.00
 -10   0 -11   -3.60    4.60
  10   0  11   -8.00    4.30
  18  -1 -11   25.80    6.10
  18  -1 -11   16.50    5.50
  18   1 -11   22.40    6.10
 -18   1  11   20.90    6.10
  18   1 -11   16.60    5.40
  17  -1 -11   23.40    6.40
  17  -1 -11   40.40    8.70
 -17   1  11   48.80    7.80
  17   1 -11   28.10    7.60
  17   1 -11   34.20    6.50
  17   1 -11   10.10    6.50
  16  -1 -11   13.40    6.40
  16  -1 -11   16.60   11.30
  16  -1 -11    1.20    5.90
  16   1 -11   15.50    7.10
 -16   1  11    1.40    6.50
  16   1 -11    9.70    6.20
  16   1 -11   13.50    6.80
  15  -1 -11   69.89   15.10
  15  -1 -11   64.79   10.10
  15  -1 -11   76.19   10.80
  15  -1 -11   48.10    8.30
  15  -1 -11   53.39    8.40
  15   1 -11   76.89   11.50
  15   1 -11   49.10    8.60
  15   1 -11   43.60    8.20
 -15   1  11   57.29   11.00
  15   1 -11   65.59   12.00
  14  -1 -11  151.58   10.80
  14  -1 -11  154.68   12.20
  14  -1 -11  156.88   12.40
  14  -1 -11  131.09   13.80
  14  -1 -11  138.39   22.90
  14  -1 -11  168.48   13.20
  14   1 -11  155.68   18.80
  14   1 -11  158.58   12.80
  14   1 -11  148.19   12.50
 -14   1  11  163.48   12.90
  14   1 -11  174.08   13.90
  13  -1 -11   17.20    8.20
  13  -1 -11    9.00    6.30
  13  -1 -11   10.60    6.20
  13  -1 -11    7.60    7.90
  13  -1 -11   14.80    6.80
  13   1 -11    6.10    7.30
  13   1 -11    7.80    6.30
 -13   1  11   -1.90    7.30
  13   1 -11    4.50    7.80
  13   1 -11   18.50    7.40
  12  -1 -11  332.97   17.40
  12  -1 -11  330.17   18.90
  12  -1 -11  328.17   16.40
  12  -1 -11  304.77   15.50
  12  -1 -11  325.17   18.10
 -12   1  11  352.16   18.70
  12   1 -11  327.67   17.90
  12   1 -11  335.67   18.60
  12   1 -11  319.27   17.70
  11  -1 -11   -3.90    5.70
  11  -1 -11   10.00    6.10
  11  -1 -11    8.00    8.00
  11  -1 -11    5.30    7.30
  11  -1 -11   12.60    6.80
  11   1 -11   11.20    6.40
 -11   1  11    4.40    8.20
  11   1 -11    7.20    6.60
  11   1 -11   10.10    7.30
  11   1 -11    4.00    6.80
  10  -1 -11  157.08   12.80
  10  -1 -11  166.68   10.90
  10  -1 -11  136.29   10.80
  10  -1 -11  147.89   11.60
  10  -1 -11  153.28   11.30
 -10   1  11  136.59   14.40
  10   1 -11  167.28   12.40
  10   1 -11  153.48   12.60
  10   1 -11  169.68   14.80
  10   1 -11  149.88   12.40
   9  -1 -11  592.84   22.60
   9  -1 -11  611.64   23.30
   9  -1 -11  566.74   21.80
   9  -1 -11  591.14   22.60
   9   1 -11  611.44   24.10
  -9   1  11  583.14   25.70
   9   1 -11  573.24   23.40
   9   1 -11  573.64   23.70
   8  -1 -11  153.38   10.40
   8  -1 -11  137.79    9.70
   8  -1 -11  161.08   10.60
   8  -1 -11  161.88   12.30
   8   1 -11  136.59   15.00
   8   1 -11  153.18   11.40
   8   1 -11  150.28   14.70
   8   1 -11  120.09    9.50
  -8   1  11  176.48   16.10
   7  -1 -11    6.30    5.20
   7  -1 -11    3.60    6.80
   7  -1 -11    5.20    5.50
   7  -1 -11    1.70    4.50
   7   1 -11   -4.40    6.10
   7   1 -11    0.80    5.20
  -7   1  11    9.40    8.80
   7   1 -11   -2.80    6.50
   7   1 -11    9.60   10.30
   6  -1 -11    9.80    5.30
   6  -1 -11    8.20    6.50
   6  -1 -11    3.30    6.30
   6  -1 -11    9.70    4.70
  -6   1  11   20.30    8.90
   6   1 -11    3.10    5.30
   6   1 -11    0.50    9.80
   6   1 -11    2.30    7.10
   6   1 -11    5.70    6.60
   5  -1 -11  392.86   18.10
   5  -1 -11  397.66   18.00
   5  -1 -11  399.36   16.00
   5  -1 -11  327.07   21.70
   5   1 -11  376.76   19.50
  -5   1  11  360.66   19.50
   5   1 -11  382.16   17.40
   5   1 -11  381.76   18.50
   5   1 -11  394.56   18.90
   4  -1 -11   11.00    4.90
   4  -1 -11   10.00    9.40
   4  -1 -11   14.20    8.40
   4  -1 -11   23.40    7.70
   4   1 -11   17.90    9.90
  -4   1  11   10.30    8.60
   4   1 -11   -4.20   10.30
   4   1 -11   13.20    7.20
   4   1 -11   20.60    6.20
   3  -1 -11  507.95   22.10
   3  -1 -11  521.95   19.10
   3  -1 -11  442.76   25.30
   3   1 -11  527.85   20.40
  -3   1  11  524.15   22.00
   3   1 -11  512.65   21.00
   2  -1 -11  293.77   13.60
   2  -1 -11  305.77   15.80
   2   1 -11  272.27   14.20
   2   1 -11  288.87   14.90
  -2   1  11  287.17   16.10
   1  -1 -11   86.19   10.70
   1  -1 -11  112.39    9.30
   1  -1 -11  106.99    9.50
   1   1 -11  114.29   10.40
  -1   1  11  110.99   11.70
  -1   1  11   76.69   14.20
   1   1 -11   98.79    9.80
   0  -1  11   69.79   14.80
   0  -1 -11   75.99    9.20
   0  -1 -11   80.29    9.10
   0  -1 -11   93.29    8.90
   0   1  11   87.99   10.70
   0   1  11  111.49   11.30
   0   1 -11   74.49    9.10
   0   1 -11   81.09    7.90
  -1  -1 -11    2.20    5.40
   1  -1  11    7.90    7.30
  -1  -1 -11   -2.30    9.40
  -1  -1 -11    8.00    4.70
  -1  -1 -11    1.20    5.10
   1   1  11   -0.20    6.30
  -1   1 -11   -2.70    5.00
  -1   1 -11    4.90    5.40
  -2  -1 -11   32.30    6.80
   2  -1  11   36.80    7.90
  -2  -1 -11   34.60    6.90
  -2  -1 -11   33.70    9.50
   2   1  11   32.90    7.20
  -2   1 -11   34.00    7.00
   2   1  11   40.60    7.10
  -2   1 -11   32.90    6.20
  -3  -1 -11   31.10    7.60
  -3  -1 -11   38.80    9.70
  -3  -1 -11   36.90    7.00
   3  -1  11   34.70    8.10
   3   1  11   42.20    7.30
   3   1  11   46.60    7.90
  -3   1 -11   40.70    7.00
  -3   1 -11   42.90    9.30
  -4  -1 -11    3.90    9.30
  -4  -1 -11   -4.90    5.90
   4  -1  11   -6.00    6.40
  -4  -1 -11   -6.70    6.00
   4   1  11    1.50    5.90
  -4   1 -11    4.80    6.50
  -4   1 -11   -2.90    5.30
   4   1  11    3.10    6.70
  -5  -1 -11   11.30    6.50
   5  -1  11   -0.90    6.30
  -5  -1 -11    0.50    8.40
  -5  -1 -11   -2.20    5.90
   5   1  11    3.10    6.20
  -5   1 -11   -3.90    5.30
   5   1  11    4.20    5.80
  -5   1 -11    5.30    6.40
  -6  -1 -11   39.50   11.20
  -6  -1 -11   46.90    9.50
   6  -1  11   48.20    8.80
   6  -1  11   49.40    7.70
   6   1  11   38.20    7.30
   6   1  11   35.20    6.70
  -6   1 -11   42.60    8.80
  -6   1 -11   19.60    7.50
   7  -1  11   -1.70    5.70
  -7  -1 -11   -0.90    6.40
   7  -1  11    3.30    5.20
  -7  -1 -11   -4.00    5.70
   7   1  11    2.90    5.90
   7   1  11    1.80    5.70
  -7   1 -11    7.70    5.30
  -8  -1 -11    7.90    6.10
   8  -1  11   -1.30    5.50
  -8  -1 -11   11.10    7.20
   8  -1  11   20.20    5.30
   8   1  11   13.20    6.90
   8   1  11    3.50    5.20
  -8   1 -11   16.80    5.60
   9  -1  11   -0.70    4.80
  -9  -1 -11    9.50    5.90
   9  -1  11    2.40    4.30
   9   1  11    0.10    9.50
   9   1  11   -5.00    4.30
   9   1  11   -4.90    5.90
  -9   1 -11    3.60    4.80
  17  -2 -11   -5.50    7.20
  17  -2 -11    6.00    4.80
  17   2 -11    5.70    5.10
  17   2 -11   21.20   10.90
 -17   2  11    3.00    6.90
  17   2 -11   14.80    6.60
  16  -2 -11   28.70    6.30
  16  -2 -11   30.20    6.20
  16  -2 -11   28.20    5.60
  16   2 -11   57.69   10.50
  16   2 -11   26.90    6.30
 -16   2  11   40.60    8.00
  16   2 -11   32.40    7.30
  15  -2 -11   10.90    6.00
  15  -2 -11   10.70    4.90
  15  -2 -11   22.80    7.20
  15  -2 -11   -2.30    5.60
  15   2 -11   10.10    6.30
 -15   2  11    3.50    6.30
  15   2 -11    1.20    6.90
  15   2 -11    0.70    6.50
  14  -2 -11    1.10    6.30
  14  -2 -11   10.40    6.40
  14  -2 -11   -2.70   10.80
  14  -2 -11    2.20    5.10
  14   2 -11    0.00    7.20
  14   2 -11   -6.20    7.10
  14   2 -11    2.50    6.50
 -14   2  11    2.00    6.60
  13  -2 -11   45.30    8.80
  13  -2 -11   36.50    6.20
  13  -2 -11   36.40    7.30
  13   2 -11   31.50    7.30
 -13   2  11   39.50    8.00
  13   2 -11   36.40    8.00
  13   2 -11   39.90    8.70
  12  -2 -11   83.29   11.40
  12  -2 -11   80.49   10.30
  12  -2 -11   86.39   12.30
  12  -2 -11   89.89    9.70
 -12   2  11   99.89   11.90
  12   2 -11   82.29   11.90
  12   2 -11  108.69   13.00
  12   2 -11   92.49   11.70
  11  -2 -11  106.49   13.50
  11  -2 -11   87.29   10.40
  11  -2 -11   92.09   10.00
  11  -2 -11   93.89   11.80
  11   2 -11  126.89   14.70
  11   2 -11  111.19   12.70
  11   2 -11  110.89   12.10
 -11   2  11  112.99   12.70
  10  -2 -11 1207.98   41.00
  10  -2 -11 1205.08   40.90
  10  -2 -11 1165.98   40.50
  10  -2 -11 1181.58   41.30
  10  -2 -11 1212.38   41.20
 -10   2  11 1207.68   41.90
  10   2 -11 1173.58   42.40
  10   2 -11 1216.98   42.60
  10   2 -11 1166.08   43.60
   9  -2 -11 2192.48   71.59
   9  -2 -11 2195.68   72.09
   9  -2 -11 2283.87   72.09
   9  -2 -11 2260.37   72.19
   9   2 -11 2309.17   73.69
   9   2 -11 2313.47   73.49
  -9   2  11 2262.07   72.99
   9   2 -11 2231.08   74.69
   8  -2 -11   70.69    8.70
   8  -2 -11   80.89    9.20
   8  -2 -11   83.59    9.10
   8   2 -11   81.59   11.60
   8   2 -11   99.59   11.50
  -8   2  11   56.89   11.60
   8   2 -11   79.19   15.00
   7  -2 -11   35.20    6.30
   7  -2 -11   58.69   12.20
   7  -2 -11   38.70    8.00
   7  -2 -11   41.30    8.40
   7   2 -11   40.00    8.00
   7   2 -11   37.70   11.20
  -7   2  11   43.80    8.20
   7   2 -11   35.10    9.80
   6  -2 -11   42.10    8.30
   6  -2 -11   21.60    6.00
   6  -2 -11   21.30    8.80
   6   2 -11   39.90    8.70
   6   2 -11   30.60    9.50
   6   2 -11   31.30    7.50
   6   2 -11   23.50   13.70
   5  -2 -11   21.20    7.50
   5  -2 -11    6.00    6.00
   5  -2 -11   -4.60    4.70
   5   2 -11   -1.50   11.30
  -5   2  11    7.90    7.10
   5   2 -11   -4.00    6.60
   5   2 -11    1.20    6.50
   4  -2 -11 1087.09   39.90
   4  -2 -11 1177.68   39.00
   4  -2 -11 1049.59   39.10
   4  -2 -11 1161.38   38.90
   4   2 -11 1199.78   39.80
   4   2 -11 1186.28   40.20
  -4   2  11 1144.39   39.60
   3  -2 -11 2626.14   79.69
   3  -2 -11 2445.06   79.49
   3   2 -11 2460.25   81.19
   3   2 -11 2534.75   80.39
   2  -2 -11   11.10    4.50
   2  -2 -11   13.10    6.40
   2  -2 -11   12.80    8.10
   2  -2 -11   16.50    7.90
   2   2 -11   -0.30    7.80
  -2   2  11    9.00    6.60
   2   2 -11   13.30    6.00
   1  -2 -11  750.22   26.50
   1  -2 -11  722.43   28.40
  -1   2  11  682.33   27.10
   1   2 -11  722.23   26.80
  -1   2  11  759.32   27.50
  -1   2  11  649.04   29.30
   1   2 -11  717.73   28.30
   0  -2 -11   14.60    5.80
   0  -2 -11   15.50    7.60
   0  -2 -11   14.50    8.60
   0   2 -11   38.70    7.60
   0   2  11   15.00    7.10
   0   2 -11   11.60   10.00
   0   2  11   15.90    7.30
   0   2 -11   24.50    6.90
   0   2  11   21.00    9.90
  -1  -2 -11   -4.10    9.00
  -1  -2 -11    4.50    7.70
  -1  -2 -11    2.10    5.60
  -1  -2 -11   11.40    7.00
   1   2  11    1.60    6.40
  -1   2 -11    6.90    6.00
  -1   2 -11    8.50   10.00
   1   2  11   -5.30    6.30
  -1   2 -11    3.70    6.20
   1   2  11    8.00    8.70
  -2  -2 -11   35.80    8.20
  -2  -2 -11   27.40    8.10
  -2  -2 -11   34.50    6.80
   2  -2  11   28.70    8.80
   2   2  11   26.80    7.80
  -2   2 -11   47.00    9.70
  -2   2 -11   31.60    6.20
   2   2  11   33.40    7.10
   2   2  11   32.70    9.30
  -3  -2 -11   -7.00    7.30
  -3  -2 -11    2.70    5.40
   3  -2  11   -1.60    6.50
  -3  -2 -11   -5.10    6.10
   3   2  11   -0.20    6.50
  -3   2 -11   -1.40    5.50
  -3   2 -11    1.20    6.30
   3   2  11   -0.10    7.70
   3   2  11   -3.50    5.90
  -4  -2 -11    2.20    7.10
   4  -2  11   -9.00    5.60
  -4  -2 -11   -0.10    6.70
  -4  -2 -11    3.90    5.30
  -4   2 -11    5.70    6.20
   4   2  11   -3.00    5.80
  -4   2 -11   -0.90    5.30
   4   2  11  -14.40    7.30
   4   2  11   -5.10    6.30
  -5  -2 -11   38.40    6.80
  -5  -2 -11   44.00    7.50
  -5  -2 -11   34.10   12.00
   5  -2  11   51.09    9.70
   5   2  11   46.40    9.20
   5   2  11   34.40    7.40
  -5   2 -11   43.10    8.20
  -5   2 -11   68.19   10.00
   6  -2  11   35.00    7.00
  -6  -2 -11   57.29   11.30
  -6  -2 -11   43.60    7.80
  -6  -2 -11   65.29    9.10
  -6   2 -11   64.29   10.60
   6   2  11   59.99   12.00
  -6   2 -11   63.89    8.60
   6   2  11   44.30    9.40
  -7  -2 -11    4.40    5.60
   7  -2  11   13.80    5.10
   7  -2  11    4.20    5.40
  -7  -2 -11   -6.10    6.90
  -7  -2 -11    4.90    7.10
   7   2  11    2.60    5.30
   7   2  11    7.20    6.70
   7   2  11   -0.90    7.00
  -7   2 -11   11.30    5.20
  -8  -2 -11   35.70    9.40
   8  -2  11   51.89    7.30
   8  -2  11   66.69    8.20
   8   2  11   54.29    8.10
   8   2  11   77.19   10.10
  -8   2 -11   52.09    7.50
   8   2  11   52.49   10.80
  -9  -2 -11    8.20    5.50
   9  -2  11    3.50    6.00
   9  -2  11    9.30    4.30
   9   2  11   -5.40    6.70
   9   2  11    7.00    5.80
  -9   2 -11    4.00    4.50
  16  -3 -11    9.90    5.00
  16  -3 -11   12.10    5.00
 -16   3  11    3.00    6.70
  16   3 -11    0.20    5.40
  16   3 -11    9.20    6.70
  16   3 -11    6.50    8.30
  15  -3 -11   53.49    9.60
  15  -3 -11   49.80    8.30
  15  -3 -11   38.30    6.80
  15  -3 -11   50.09    8.00
 -15   3  11   53.79    7.70
  15   3 -11   32.70    7.10
  15   3 -11   44.80    8.60
  15   3 -11   60.09    9.50
  14  -3 -11   -6.50    7.00
  14  -3 -11   -0.30    4.70
  14  -3 -11   -2.10    5.30
  14   3 -11    4.90    6.90
  14   3 -11    8.30    6.60
 -14   3  11    0.80    6.00
  14   3 -11   -1.00    6.50
  13  -3 -11   47.80    7.50
  13  -3 -11   33.40    6.50
  13  -3 -11   39.20    7.60
  13   3 -11   45.20    8.70
  13   3 -11   31.40    8.30
  13   3 -11   40.20    8.10
 -13   3  11   31.30    7.50
  12  -3 -11   26.40   10.40
  12  -3 -11   12.20    6.80
  12  -3 -11   16.70    6.70
  12   3 -11   15.80    8.70
  12   3 -11   28.70    7.90
  11  -3 -11   12.70    5.20
  11  -3 -11    7.70    5.70
  11  -3 -11   20.20    6.90
  11  -3 -11   15.50   12.50
  11   3 -11   13.50    8.30
  11   3 -11    9.80    7.30
 -11   3  11   20.50    7.10
  11   3 -11   22.00    8.30
  10  -3 -11    9.20    7.50
  10  -3 -11   19.30    6.10
  10  -3 -11   12.90    5.90
  10  -3 -11    8.80    6.50
  10  -3 -11    9.20    6.50
 -10   3  11   14.00    7.60
  10   3 -11   13.90    8.00
  10   3 -11   -3.40    8.20
  10   3 -11   18.60    9.20
   9  -3 -11   85.09   11.20
   9  -3 -11   90.19   13.00
   9  -3 -11   91.29   10.10
   9   3 -11   75.99   13.90
   9   3 -11   86.09   16.40
   9   3 -11   89.89   13.00
  -9   3  11   76.69   20.30
  -9   3  11   75.59   12.40
   8  -3 -11  634.44   24.40
   8  -3 -11  611.24   23.70
   8  -3 -11  650.63   24.00
   8  -3 -11  603.84   25.20
   8   3 -11  605.14   28.80
   8   3 -11  593.74   27.40
   8   3 -11  577.34   26.10
  -8   3  11  578.54   29.70
  -8   3  11  636.74   25.40
   8   3 -11  632.64   27.10
   7  -3 -11 1047.20   39.40
   7  -3 -11 1127.69   38.20
   7  -3 -11 1105.29   38.70
   7  -3 -11 1149.89   39.00
   7   3 -11 1104.79   40.70
   7   3 -11 1107.89   41.90
   7   3 -11 1144.29   40.50
  -7   3  11 1158.18   42.10
  -7   3  11 1118.79   39.80
   6  -3 -11  226.98   13.00
   6  -3 -11  238.48   13.90
   6  -3 -11  230.08   13.10
  -6   3  11  218.38   18.60
   6   3 -11  235.98   16.10
   6   3 -11  232.98   22.30
   6   3 -11  195.28   18.00
  -6   3  11  244.08   15.40
   6   3 -11  203.68   20.90
   5  -3 -11   91.39   10.10
   5  -3 -11   94.39   12.60
   5  -3 -11   85.19    9.80
   5  -3 -11   93.49    9.20
  -5   3  11   91.29   15.90
  -5   3  11  102.09   11.70
   5   3 -11   82.59   11.70
   5   3 -11   66.09   12.00
   4  -3 -11  264.07   14.20
   4  -3 -11  257.87   14.90
   4  -3 -11  279.07   16.40
   4  -3 -11  255.37   13.90
  -4   3  11  267.07   16.20
   4   3 -11  272.87   15.70
  -4   3  11  263.87   18.50
   3  -3 -11   -2.60    5.70
   3  -3 -11    0.40    7.30
   3  -3 -11   -2.60    5.80
   3  -3 -11    3.10    4.90
  -3   3  11    0.00    6.60
   3   3 -11   -1.70    5.80
  -3   3  11   -1.90    8.20
   2  -3 -11    1.50    5.30
   2  -3 -11   13.60    6.40
   2  -3 -11   11.80    6.80
   2  -3 -11    1.40    7.50
  -2   3  11   -3.50    7.90
   2   3 -11    0.60    6.00
  -2   3  11   12.10    6.60
   1  -3 -11    2.30    7.10
   1  -3 -11    5.20    6.60
   1  -3 -11    1.50    6.20
   1  -3 -11    1.50    5.30
  -1   3  11   11.20    7.80
   1   3 -11    1.90    6.30
  -1   3  11   -6.90    6.20
  -1   3  11   -1.30    7.30
   0  -3 -11    6.50    7.50
   0  -3 -11   -0.50    5.70
   0  -3 -11    3.10    6.90
   0  -3 -11    2.40    7.20
   0   3  11   10.10    8.00
   0   3  11    2.60    6.80
   0   3 -11    9.70    6.90
   0   3  11   12.60    6.60
  -1  -3 -11   46.00   10.20
  -1  -3 -11   38.70    7.20
  -1  -3 -11   67.69   11.50
  -1  -3 -11   55.39   11.10
   1   3  11   53.69   10.90
  -1   3 -11   59.99   10.80
   1   3  11   60.39   10.40
   1   3  11   57.39    8.60
  -2  -3 -11   54.09   11.00
  -2  -3 -11   52.39   10.50
  -2  -3 -11   52.39    8.20
  -2  -3 -11   46.00    9.40
   2   3  11   61.89    9.80
   2   3  11   65.89   10.90
   2   3  11   60.89   10.40
  -3  -3 -11  157.48   11.50
  -3  -3 -11  165.38   11.90
   3   3  11  175.68   12.60
   3   3  11  174.88   11.60
  -3   3 -11  147.49   15.50
  -3   3 -11  172.88   12.30
   3   3  11  178.38   12.60
  -4  -3 -11   21.20    6.90
  -4  -3 -11   30.10    8.20
  -4  -3 -11   19.60    6.30
   4  -3  11   11.50    6.70
  -4   3 -11   29.30    6.70
   4   3  11   20.20    6.70
   4   3  11   14.50    6.40
   4   3  11   15.00    7.40
  -4   3 -11   29.90    6.80
   5  -3  11    4.10    6.40
  -5  -3 -11    0.90    6.00
  -5  -3 -11    1.70    5.00
   5   3  11    4.40    6.20
  -5   3 -11   -6.50    6.10
   5   3  11    9.50    7.10
  -5   3 -11   -3.00    5.80
   5   3  11   -4.50    5.10
  -6  -3 -11    3.40    5.90
   6  -3  11   13.80    6.00
  -6  -3 -11    2.10    4.60
   6   3  11    7.30    6.20
  -6   3 -11   -4.20    6.20
   6   3  11    7.70    5.20
  -6   3 -11    3.60    6.90
   6   3  11   -5.00    7.30
  -7  -3 -11    5.30    4.20
  -7  -3 -11    0.00    9.70
   7  -3  11    1.30    5.20
   7   3  11    5.90    6.40
   7   3  11    4.60    4.60
   8  -3  11    2.50    3.80
  -8  -3 -11    0.20    3.90
   8   3  11   -0.10    3.80
  14  -4 -11    8.10    5.80
  14  -4 -11    9.90    5.30
  14  -4 -11   -8.40    8.70
  14   4 -11   -8.70    8.90
  14   4 -11    9.40    6.30
 -14   4  11    1.70    5.80
  13  -4 -11    1.20    4.60
  13  -4 -11    1.30    7.50
  13  -4 -11    9.10    7.10
  13   4 -11    8.10   10.00
  13   4 -11   -7.80    6.70
 -13   4  11    7.70    6.10
  12  -4 -11   23.50    5.30
  12  -4 -11   29.80    9.00
  12  -4 -11   13.60    6.10
  12   4 -11   21.40   14.50
 -12   4  11   16.80   15.90
 -12   4  11   13.80    6.30
  12   4 -11   20.80    8.50
  12   4 -11   19.30    7.40
  11  -4 -11   48.40   10.00
  11  -4 -11   79.39   10.50
  11  -4 -11   70.19    8.10
 -11   4  11   90.19   10.50
  11   4 -11   72.39   12.70
 -11   4  11   78.99   15.00
  11   4 -11   74.29   13.30
  11   4 -11   43.90   10.50
  10  -4 -11   20.80    5.60
  10  -4 -11   13.70   16.90
  10  -4 -11   24.40    7.00
  10  -4 -11   19.60    7.00
  10   4 -11   30.20    9.60
  10   4 -11   30.20    8.90
 -10   4  11   16.50    7.30
 -10   4  11   11.80   10.20
   9  -4 -11   78.69    9.30
   9  -4 -11   51.59   10.00
   9  -4 -11   82.39   11.40
   9   4 -11   35.50    8.00
   9   4 -11   56.89   10.20
  -9   4  11   58.09   10.60
   9   4 -11   32.90   10.40
  -9   4  11   64.99   11.00
   8  -4 -11    4.00    7.70
   8  -4 -11    8.80    7.20
   8  -4 -11    0.00    6.20
   8  -4 -11    3.40    7.40
  -8   4  11    5.80   10.90
  -8   4  11   11.20    9.60
   8   4 -11   -1.50    9.10
   8   4 -11  -11.00    9.70
   7  -4 -11   -6.70    4.80
   7  -4 -11   -2.10    6.20
  -7   4  11   -4.20    6.40
  -7   4  11   -7.70   13.70
   7   4 -11   -4.40    7.30
   6  -4 -11   97.19   11.10
   6  -4 -11   84.99   10.80
   6  -4 -11   88.79    9.30
   6   4 -11   88.59   11.90
  -6   4  11   90.69   12.90
  -6   4  11   85.29   11.70
   5  -4 -11  248.38   19.90
   5  -4 -11  254.67   13.80
   5  -4 -11  251.77   14.90
   5  -4 -11  241.28   13.70
   5   4 -11  274.57   15.20
  -5   4  11  258.17   15.60
  -5   4  11  261.17   15.80
   4  -4 -11   31.70    7.90
   4  -4 -11   27.30    6.50
   4  -4 -11   35.50    7.80
   4  -4 -11   43.90    8.40
   4   4 -11   30.30    7.30
  -4   4  11   40.90    8.10
  -4   4  11   37.60    7.80
   3  -4 -11  353.46   18.10
   3  -4 -11  369.36   17.30
   3  -4 -11  375.56   17.70
   3  -4 -11  366.56   16.50
   3   4 -11  388.86   18.40
  -3   4  11  375.66   18.50
  -3   4  11  354.66   18.10
   2  -4 -11   -5.10    6.30
   2  -4 -11   -6.10    5.10
   2  -4 -11   -0.10    7.10
   2  -4 -11    4.10    6.00
  -2   4  11    3.30    6.80
  -2   4  11   15.30    6.70
   2   4 -11    6.60    5.80
   1  -4 -11   54.39    8.60
   1  -4 -11   56.79    9.70
   1  -4 -11   55.19    9.20
   1  -4 -11   64.99   10.80
  -1   4  11   60.99   10.60
   1   4 -11   67.89   10.50
  -1   4  11   55.99   10.50
  -1   4  11   67.79   10.30
   0  -4 -11   13.00    7.90
   0   4  11   20.40   10.30
   0   4  11    6.00   12.70
   0   4 -11   22.80    7.80
   0   4  11   19.00    7.30
  -1  -4 -11    0.50    6.20
  -1  -4 -11   -8.70    8.00
  -1  -4 -11    3.60    5.30
  -1  -4 -11    5.10    6.70
  -1   4 -11   12.60    6.40
   1   4  11    2.50    6.50
   1   4  11    9.30    6.30
   1   4  11   15.30    8.00
  -2  -4 -11   17.20    6.50
  -2  -4 -11   17.00    5.60
  -2  -4 -11   21.30    6.90
  -2  -4 -11    3.80    9.10
   2   4  11   34.70    8.90
   2   4  11   11.20    6.30
   2   4  11   28.40    6.90
  -2   4 -11   21.90    6.40
  -3  -4 -11   10.60    6.60
  -3  -4 -11   -3.40    4.70
  -3  -4 -11   -2.00    6.30
   3   4  11   -5.90    9.60
   3   4  11    2.70    6.20
  -3   4 -11    8.30    5.70
   3   4  11    2.30    5.60
   4  -4  11    5.50   11.70
  -4  -4 -11    3.20    4.30
  -4  -4 -11   13.40    7.50
  -4  -4 -11   -1.30    5.40
   4   4  11    5.80    5.30
   4   4  11    2.90    5.90
  -4   4 -11    1.00    6.20
  -5  -4 -11    2.70    4.00
   5  -4  11    1.80    7.90
  -5  -4 -11  -10.20    5.20
   5   4  11    2.80    5.70
   5   4  11   -2.00    4.90
  -5   4 -11   -3.70    6.90
  -6  -4 -11    1.70    3.70
  -6  -4 -11    5.40    4.60
   6   4  11   -0.70    4.40
   6   4  11   17.70    6.10
  11  -5 -11    5.40    5.30
  11   5 -11   15.80    7.30
 -11   5  11   14.80    8.30
  10  -5 -11    8.70    7.50
  10  -5 -11   -9.20    6.10
  10  -5 -11   13.40    7.40
 -10   5  11   -3.30    8.40
 -10   5  11    2.90    7.70
  10   5 -11   19.90    8.50
   9  -5 -11    9.80    6.60
   9  -5 -11    3.30    4.50
   9  -5 -11  -11.80    7.20
  -9   5  11    4.30    9.40
  -9   5  11   -7.50    7.50
   9   5 -11    8.40    7.40
   9   5 -11   -2.80   10.60
   8  -5 -11  -11.00    9.50
   8  -5 -11    1.90    7.40
   8  -5 -11    2.60    4.70
  -8   5  11   17.20    7.50
   8   5 -11    7.10    6.20
  -8   5  11   13.40    8.10
   8   5 -11   -2.40   15.30
   7  -5 -11   -4.90    4.40
   7  -5 -11    5.20    8.20
   7  -5 -11   -9.00    7.70
  -7   5  11   -3.80    8.30
  -7   5  11   -0.30    7.00
   7   5 -11    3.00    5.90
   6  -5 -11    9.90    7.50
   6  -5 -11    0.00    4.70
   6  -5 -11    2.20    9.00
  -6   5  11   -6.30    8.60
  -6   5  11   11.30    7.30
   6   5 -11   -2.90    5.70
   5  -5 -11    9.90    7.80
   5  -5 -11   -2.90   15.80
   5  -5 -11    5.80    4.90
  -5   5  11    0.60    6.90
  -5   5  11    7.80    9.00
   5   5 -11   16.60    6.50
   4  -5 -11    6.20    4.80
   4  -5 -11    3.20    7.30
   4   5 -11    0.50    5.80
  -4   5  11   -1.20    9.20
  -4   5  11    0.50    6.50
   3  -5 -11    5.70    7.60
   3  -5 -11    0.50    5.00
  -3   5  11    2.00   10.50
   3   5 -11   -1.20    5.50
  -3   5  11   -2.50    6.40
   2  -5 -11   10.90   14.00
   2  -5 -11    3.50    5.00
   2  -5 -11   -1.80   10.30
   2  -5 -11    3.50    6.00
  -2   5  11   12.80    6.40
   2   5 -11   -2.40    5.60
  -2   5  11    9.60    8.70
   1  -5 -11   26.30    9.50
   1  -5 -11   29.00    5.90
   1  -5 -11   23.10    6.10
   1  -5 -11   10.10    7.80
   1   5 -11   27.20    6.10
  -1   5  11   37.80    7.00
   0  -5 -11   69.39   10.30
   0  -5 -11   65.69    8.70
   0  -5 -11   56.39   11.30
   0  -5 -11   70.99    8.80
   0   5 -11   69.79    8.40
   0   5  11   91.79   12.30
   0   5  11   77.49    8.90
  -1  -5 -11    9.30    5.00
  -1  -5 -11   -4.00    9.80
  -1  -5 -11    1.50    6.70
  -1  -5 -11   -3.20    5.20
   1   5  11   -1.60    5.70
   1   5  11   18.20    7.80
  -1   5 -11    7.00    5.50
  -2  -5 -11   15.60    6.30
  -2  -5 -11   14.60    8.30
  -2  -5 -11   14.20    6.20
   2   5  11   16.70    5.80
  -2   5 -11   11.10    8.00
   2   5  11   18.10    6.50
  17   0 -12   -3.70    5.50
 -17   0  12   12.50   11.30
  17   0 -12    8.30    7.10
  16   0 -12   11.20    6.80
  16   0 -12    4.40    7.00
  16   0 -12   -5.50    6.10
 -16   0  12  -21.10   10.10
  16   0 -12    5.30    6.40
  15   0 -12    6.70    6.30
 -15   0  12    8.90   10.30
  15   0 -12   -3.80    7.70
  15   0 -12   -3.60    6.50
  15   0 -12    4.70    6.90
  14   0 -12   83.39   11.30
  14   0 -12   91.89   10.90
  14   0 -12   88.69    9.80
  14   0 -12   99.79   11.80
 -14   0  12  132.79   17.30
  13   0 -12   11.10    8.50
  13   0 -12   -4.40    6.50
  13   0 -12   -2.70    6.70
  13   0 -12    1.90    6.60
  13   0 -12   -6.50    5.20
 -13   0  12   18.10   12.90
  12   0 -12    4.40    5.60
  12   0 -12    7.70    6.90
  12   0 -12   12.50    7.30
  12   0 -12    8.20    6.50
  12   0 -12   -6.00    6.60
  11   0 -12  -10.40    6.20
  11   0 -12    5.90    6.30
  11   0 -12   -0.30    6.80
  11   0 -12    2.10    7.50
  11   0 -12   -0.30    5.50
  10   0 -12   19.80    7.00
  10   0 -12   22.30    6.90
  10   0 -12   27.90    8.00
  10   0 -12   21.70    6.10
  10   0 -12   33.60    6.40
  10   0 -12   26.60    6.90
   9   0 -12  -10.20    6.40
   9   0 -12   -1.20    5.90
   9   0 -12    0.40    6.10
   9   0 -12   -2.10    6.40
   9   0 -12    4.20    5.10
   9   0 -12   -0.50    8.30
   8   0 -12   66.99   14.00
   8   0 -12   52.19    8.70
   8   0 -12   49.10    8.90
   8   0 -12   52.99   10.00
   8   0 -12   61.49    8.90
   7   0 -12    1.20   11.00
   7   0 -12    3.70    4.20
   7   0 -12    5.30    4.50
   7   0 -12   -2.10    8.40
   7   0 -12    0.60    7.80
   7   0 -12    0.70    5.60
   6   0 -12   14.30    4.60
   6   0 -12   18.70    5.40
   5   0 -12  -13.20    8.80
   5   0 -12   -1.40    4.10
   5   0 -12   -6.90    5.10
   4   0 -12  259.07   16.40
   4   0 -12  265.77   13.30
   4   0 -12  253.17   13.90
  -3   0  12   13.40   10.90
   3   0 -12   12.10    6.10
   3   0 -12   -1.80    5.60
  -2   0  12  423.56   20.70
   2   0 -12  437.46   18.50
   2   0 -12  413.16   17.40
   2   0 -12  442.46   19.10
[truncated: 1,757,674 more chars]
