# Supplementary material for: Crystal structures of (E)-1-{3-[(5-fluoro-2-hy­droxy­benzyl­idene)amino]­phen­yl}ethanone and of a fourth polymorph of (E)-1-{3-[(2-hy­droxy-3-meth­oxy­benzyl­idene)amino]­phen­yl}ethanone
Source: Acta Crystallogr E Crystallogr Commun. 2017 Nov 7;73(Pt 12):1835–9. doi: 10.1107/S2056989017015985 (PMC5730235; doi:10.1107/S2056989017015985)
Supplement: Supplementary file 2 [file e-73-01835-Isup2.hkl]

data_I                                                                          
_shelx_title ' z8cga'                                                           
_shelx_refln_list_code          4                                               
_shelx_F_calc_maximum       60.13                                               
_exptl_crystal_F_000       536.00                                               
_reflns_d_resolution_high  0.8082                                               
                                                                                
loop_                                                                           
 _space_group_symop_operation_xyz                                               
 'x, y, z'                                                                      
 '-x+1/2, y+1/2, -z+1/2'                                                        
 '-x, -y, -z'                                                                   
 'x-1/2, -y-1/2, z-1/2'                                                         
                                                                                
_cell_length_a    14.9527                                                       
_cell_length_b     5.5152                                                       
_cell_length_c    16.6918                                                       
_cell_angle_alpha  90.000                                                       
_cell_angle_beta  114.739                                                       
_cell_angle_gamma  90.000                                                       
                                                                                
_shelx_F_squared_multiplier     1.000                                           
                                                                                
loop_                                                                           
 _refln_index_h                                                                 
 _refln_index_k                                                                 
 _refln_index_l                                                                 
 _refln_F_squared_calc                                                          
 _refln_F_squared_meas                                                          
 _refln_F_squared_sigma                                                         
 _refln_observed_status                                                         
   4   0   0       1805.05       1720.79        25.89 o                         
   6   0   0        391.21        373.74         6.06 o                         
   8   0   0        290.95        296.67         7.15 o                         
  10   0   0          4.01          4.95         1.09 o                         
  12   0   0         22.92         19.38         1.64 o                         
  14   0   0          1.08          2.70         2.03 o                         
  16   0   0          1.84          6.76         4.99 o                         
   1   1   0       1116.79        987.25        13.29 o                         
   2   1   0         75.97         75.35         0.93 o                         
   4   1   0        401.00        414.79         4.60 o                         
   5   1   0        762.78        823.13        10.37 o                         
   6   1   0        197.37        218.23         2.88 o                         
   7   1   0          0.09          0.83         0.62 o                         
   8   1   0        118.91        108.44         1.69 o                         
   9   1   0        257.99        257.45         3.07 o                         
  10   1   0         15.06         15.55         1.58 o                         
  11   1   0         48.70         52.16         1.58 o                         
  12   1   0         28.05         27.07         1.53 o                         
  13   1   0         20.48         22.14         1.41 o                         
  14   1   0         19.26         20.73         1.34 o                         
  15   1   0          2.08          1.02         1.13 o                         
  16   1   0          1.05          0.99         0.93 o                         
   0   2   0         89.25        106.13         1.89 o                         
   1   2   0        968.04        950.60        10.22 o                         
   2   2   0         75.82         74.63         1.19 o                         
   3   2   0         51.11         60.74         1.08 o                         
   4   2   0         11.72         15.26         0.67 o                         
   5   2   0        358.83        376.59         6.13 o                         
   6   2   0       1170.56       1179.75        13.78 o                         
   7   2   0        269.00        279.78         2.97 o                         
   8   2   0         22.07         24.09         1.13 o                         
   9   2   0          4.34          4.52         0.85 o                         
  10   2   0          0.32         -0.54         0.74 o                         
  11   2   0          0.34         -0.24         0.79 o                         
  12   2   0          8.11          7.32         0.96 o                         
  13   2   0          1.99          0.54         1.54 o                         
  14   2   0          4.15          4.05         1.01 o                         
  15   2   0          0.50          1.24         1.16 o                         
  16   2   0          1.34         -1.75         3.12 o                         
   1   3   0         85.60         74.40         1.36 o                         
   2   3   0          4.83          4.10         0.55 o                         
   3   3   0          0.63          1.04         0.58 o                         
   4   3   0        211.53        197.23         2.55 o                         
   5   3   0        147.12        129.53         2.08 o                         
   6   3   0        185.16        166.86         2.56 o                         
   7   3   0          0.31          1.64         0.77 o                         
   8   3   0         59.49         61.48         1.64 o                         
   9   3   0          2.51          3.37         1.03 o                         
  10   3   0          0.42          2.51         0.88 o                         
  11   3   0          5.70          7.54         1.00 o                         
  12   3   0          0.93         -0.44         1.06 o                         
  13   3   0          0.22          0.07         0.93 o                         
  14   3   0          5.49          3.17         0.92 o                         
  15   3   0          0.01          0.41         0.96 o                         
   0   4   0          4.12          3.35         0.89 o                         
   1   4   0          0.43          0.13         0.56 o                         
   2   4   0          0.80          1.67         0.66 o                         
   3   4   0         27.83         30.14         1.65 o                         
   4   4   0         72.78         74.04         1.71 o                         
   5   4   0         26.52         21.73         1.55 o                         
   6   4   0        618.88        613.15         7.14 o                         
   7   4   0          1.93          0.67         0.89 o                         
   8   4   0         29.78         29.77         1.46 o                         
   9   4   0          4.01          4.79         1.15 o                         
  10   4   0          7.13          5.32         0.86 o                         
  11   4   0          5.60          5.72         0.90 o                         
  12   4   0          0.26          0.65         0.98 o                         
  13   4   0          5.36          8.72         1.06 o                         
   1   5   0         69.39         70.05         1.47 o                         
   2   5   0          3.50          4.60         0.91 o                         
   3   5   0        395.20        407.92         4.76 o                         
   4   5   0         32.93         35.88         1.62 o                         
   5   5   0         53.04         50.37         1.46 o                         
   6   5   0         13.87         10.66         0.99 o                         
   7   5   0          6.44          5.76         0.92 o                         
   8   5   0          3.95          2.96         0.84 o                         
   9   5   0          0.14         -0.83         0.87 o                         
  10   5   0          5.86          7.41         1.14 o                         
  11   5   0          0.90          0.45         2.61 o                         
   0   6   0        170.40        169.25        11.95 o                         
   1   6   0          0.33          3.44         1.10 o                         
   2   6   0         24.76         24.06         1.67 o                         
   3   6   0         10.12          8.49         1.29 o                         
   4   6   0          5.14          4.71         0.89 o                         
   5   6   0          0.14         -0.82         0.82 o                         
   6   6   0          0.56          0.16         0.83 o                         
   7   6   0          0.17         -0.24         0.82 o                         
   8   6   0          3.07         -1.07         1.76 o                         
 -17   0   1          8.90          6.29         1.80 o                         
 -15   0   1          0.01         -1.50         1.50 o                         
 -13   0   1          2.55          3.42         1.34 o                         
 -11   0   1        806.68        810.88        12.95 o                         
  -9   0   1        248.10        250.15         4.21 o                         
  -7   0   1        533.16        549.52         7.87 o                         
  -5   0   1       1625.10       1509.76        24.66 o                         
  -1   0   1         17.71          8.12         0.37 o                         
   1   0   1        423.36        416.77         7.07 o                         
   5   0   1        200.42        193.04         3.31 o                         
   7   0   1         81.73         71.87         2.14 o                         
   9   0   1        103.55         98.14         3.10 o                         
  11   0   1         26.10         26.53         2.22 o                         
  13   0   1          1.30          0.27         1.32 o                         
  15   0   1          0.57          0.30         1.96 o                         
 -16   1   1          0.61          0.45         1.08 o                         
 -15   1   1          3.15          2.63         1.11 o                         
 -14   1   1         37.19         36.61         2.17 o                         
 -13   1   1          4.14          2.32         0.86 o                         
 -12   1   1          0.00          0.63         0.87 o                         
 -11   1   1          0.05         -0.76         0.80 o                         
 -10   1   1          2.80          4.42         0.69 o                         
  -9   1   1         74.22         66.41         1.47 o                         
  -8   1   1         27.39         26.74         1.04 o                         
  -7   1   1         46.28         43.58         1.04 o                         
  -6   1   1         10.81         19.10         0.76 o                         
  -5   1   1        661.28        708.28         8.26 o                         
  -4   1   1       1673.80       1634.13        17.40 o                         
  -3   1   1       1057.24       1036.61        11.82 o                         
  -1   1   1        161.81        158.13         1.75 o                         
   0   1   1         15.72         25.56         0.38 o                         
   1   1   1       1499.90       1521.80        45.60 o                         
   4   1   1        232.43        259.60         3.00 o                         
   5   1   1          3.68          2.91         0.35 o                         
   6   1   1          0.28          1.17         0.45 o                         
   7   1   1         92.87         81.95         1.91 o                         
   8   1   1         21.48         16.45         0.82 o                         
   9   1   1         13.92         14.57         1.09 o                         
  10   1   1          1.06         -0.20         0.75 o                         
  11   1   1         26.59         25.68         1.35 o                         
  12   1   1         25.95         22.87         1.41 o                         
  13   1   1          0.17          2.79         0.91 o                         
  14   1   1          0.90          1.79         1.07 o                         
  15   1   1          6.02          5.41         1.25 o                         
  16   1   1          0.00         -0.73         1.09 o                         
 -16   2   1          0.08         -1.13         1.13 o                         
 -15   2   1          0.05         -0.43         1.94 o                         
 -14   2   1          5.04          4.99         1.10 o                         
 -13   2   1          6.75          4.98         0.94 o                         
 -12   2   1          2.69          0.89         0.92 o                         
 -11   2   1         12.70         11.54         0.93 o                         
 -10   2   1         16.01         17.54         1.51 o                         
  -9   2   1         18.85         19.21         1.00 o                         
  -8   2   1        210.35        209.75         2.67 o                         
  -7   2   1         19.34         25.27         0.95 o                         
  -6   2   1          0.02         -0.05         0.52 o                         
  -5   2   1        472.93        494.38         5.25 o                         
  -4   2   1         15.69         21.96         0.86 o                         
  -3   2   1         37.05         39.74         0.81 o                         
  -2   2   1        456.81        452.20         5.29 o                         
  -1   2   1        632.02        604.92         6.57 o                         
   0   2   1        106.40        106.18         1.34 o                         
   1   2   1        174.72        167.26         2.00 o                         
   2   2   1       1058.47       1048.52        13.06 o                         
   3   2   1        363.11        380.15         4.97 o                         
   4   2   1          7.57          6.65         0.57 o                         
   5   2   1        147.61        140.07         2.31 o                         
   6   2   1       1362.54       1275.90        12.52 o                         
   7   2   1        118.17        110.27         1.87 o                         
   8   2   1         22.60         23.20         1.21 o                         
   9   2   1         79.18         78.08         1.68 o                         
  10   2   1          1.15          2.18         0.98 o                         
  11   2   1         11.99          9.80         1.07 o                         
  12   2   1         62.81         65.38         1.80 o                         
  13   2   1          1.47          4.29         1.04 o                         
  14   2   1          4.12          3.97         1.05 o                         
  15   2   1          3.17          0.33         1.01 o                         
 -15   3   1          0.00         -0.06         1.17 o                         
 -14   3   1          0.09         -0.97         0.97 o                         
 -13   3   1          0.82         -0.52         0.85 o                         
 -12   3   1          3.71          6.50         1.56 o                         
 -11   3   1         15.75         14.89         1.06 o                         
 -10   3   1          2.43          4.47         0.92 o                         
  -9   3   1         45.50         35.79         1.54 o                         
  -8   3   1         25.66         21.51         1.27 o                         
  -7   3   1         21.60         24.13         1.20 o                         
  -6   3   1         44.10         39.91         1.35 o                         
  -5   3   1          0.14          1.14         0.73 o                         
  -4   3   1         60.91         54.50         1.24 o                         
  -3   3   1        563.02        594.11         7.21 o                         
  -2   3   1          2.61          1.34         0.50 o                         
  -1   3   1        128.06        125.00         1.89 o                         
   0   3   1          0.02         -0.40         0.46 o                         
   1   3   1         22.87         17.48         0.96 o                         
   2   3   1         55.37         48.65         1.98 o                         
   3   3   1          4.17          4.26         0.68 o                         
   4   3   1         21.64         17.89         1.02 o                         
   5   3   1          7.17          7.24         0.97 o                         
   6   3   1         59.34         63.69         1.60 o                         
   7   3   1         18.51         18.88         1.33 o                         
   8   3   1        123.15        128.83         2.28 o                         
   9   3   1        757.13        755.24         9.24 o                         
  10   3   1          4.93         10.96         1.39 o                         
  11   3   1         42.67         41.32         1.91 o                         
  12   3   1          1.25          1.36         0.96 o                         
  13   3   1          0.13         -0.13         0.83 o                         
  14   3   1          0.22          1.47         1.23 o                         
 -13   4   1          0.58          0.18         0.93 o                         
 -12   4   1          5.34          3.71         0.89 o                         
 -11   4   1          0.62          0.47         0.85 o                         
 -10   4   1          2.67          3.82         0.91 o                         
  -9   4   1          1.47         -0.77         0.77 o                         
  -8   4   1         11.01          7.73         0.89 o                         
  -7   4   1         49.00         54.02         1.71 o                         
  -6   4   1          3.77          3.33         0.85 o                         
  -5   4   1        173.07        169.66         2.94 o                         
  -4   4   1         10.82         11.44         1.66 o                         
  -3   4   1        271.73        259.70         4.93 o                         
  -2   4   1          0.28          1.35         0.57 o                         
  -1   4   1         96.55         93.30         1.47 o                         
   0   4   1         12.81         15.85         1.00 o                         
   1   4   1          2.03          1.24         0.68 o                         
   2   4   1         35.95         35.47         1.22 o                         
   3   4   1          6.15          5.49         1.19 o                         
   4   4   1        139.13        130.67         2.53 o                         
   5   4   1         77.28         84.68         1.78 o                         
   6   4   1        473.26        471.97         5.68 o                         
   7   4   1         82.39         76.47         1.79 o                         
   8   4   1          5.57          6.20         0.83 o                         
   9   4   1          1.34          1.26         0.82 o                         
  10   4   1          8.17          7.97         0.80 o                         
  11   4   1          0.01         -0.53         0.81 o                         
  12   4   1         15.12         16.32         1.52 o                         
  13   4   1          0.39          0.71         1.06 o                         
 -11   5   1          1.05          1.32         1.67 o                         
 -10   5   1          4.49          4.01         0.87 o                         
  -9   5   1          1.96          2.88         0.99 o                         
  -8   5   1         18.51         14.60         1.17 o                         
  -7   5   1          1.01          2.49         1.52 o                         
  -6   5   1         11.96         11.92         1.27 o                         
  -5   5   1         73.64         75.67         1.93 o                         
  -4   5   1         24.97         30.09         1.42 o                         
  -3   5   1        158.82        152.84         2.64 o                         
  -2   5   1         43.65         44.80         1.82 o                         
  -1   5   1         13.15         14.13         0.93 o                         
   0   5   1          7.27          9.51         0.83 o                         
   1   5   1         87.20         89.96         1.82 o                         
   2   5   1          1.18          3.41         0.83 o                         
   3   5   1         93.57         96.96         1.97 o                         
   4   5   1          4.81          3.79         0.80 o                         
   5   5   1          0.01          1.54         0.87 o                         
   6   5   1         40.85         35.56         1.75 o                         
   7   5   1          0.30         -0.03         0.79 o                         
   8   5   1          9.39          8.14         0.94 o                         
   9   5   1          4.12          2.97         0.95 o                         
  10   5   1          0.00          0.22         1.00 o                         
  -8   6   1          1.83          2.63         1.11 o                         
  -7   6   1          0.16         -0.24         1.32 o                         
  -6   6   1          0.00          0.02         0.94 o                         
  -5   6   1          0.03         -0.84         0.84 o                         
  -4   6   1          3.29          1.93         0.91 o                         
  -3   6   1          0.95          0.71         0.94 o                         
  -2   6   1         20.59         28.03         2.61 o                         
  -1   6   1         55.21         68.62         2.84 o                         
   0   6   1         30.18         35.05         1.92 o                         
   1   6   1          6.62          7.57         1.14 o                         
   2   6   1          1.42          2.17         0.97 o                         
   3   6   1          0.25          0.80         0.80 o                         
   4   6   1          0.45          0.36         0.85 o                         
   5   6   1          1.15          1.94         0.95 o                         
   6   6   1          0.38          0.63         1.01 o                         
   7   6   1          0.01          1.48         1.10 o                         
 -16   0   2          0.98         -1.20         2.06 o                         
 -14   0   2          3.85          2.13         1.22 o                         
 -12   0   2          0.03          1.87         1.16 o                         
 -10   0   2        333.27        336.48         5.38 o                         
  -8   0   2        106.57         97.78         2.33 o                         
  -6   0   2         16.38         10.71         0.65 o                         
  -4   0   2        437.54        481.22         7.38 o                         
   0   0   2         33.32         58.97         0.98 o                         
   2   0   2         79.47         92.78         1.60 o                         
   4   0   2        450.02        507.69         7.95 o                         
   6   0   2        110.54        118.85         2.54 o                         
   8   0   2         24.51         22.20         1.36 o                         
  10   0   2          5.67          8.43         1.21 o                         
  12   0   2          0.11         -0.04         1.29 o                         
  14   0   2          0.18          0.23         1.52 o                         
 -17   1   2         12.07         12.49         1.88 o                         
 -16   1   2          2.87          3.73         1.10 o                         
 -15   1   2          4.64          4.93         1.05 o                         
 -14   1   2          4.77          2.53         1.59 o                         
 -13   1   2          7.19          4.69         0.94 o                         
 -12   1   2          0.07         -0.80         0.80 o                         
 -11   1   2         15.58         14.72         0.96 o                         
 -10   1   2          0.00         -0.69         0.69 o                         
  -9   1   2         21.58         26.55         1.21 o                         
  -8   1   2       1141.21       1210.06        15.28 o                         
  -7   1   2        232.53        260.48         3.44 o                         
  -6   1   2        551.45        588.39         6.97 o                         
  -5   1   2        453.66        447.38         4.94 o                         
  -4   1   2          1.03          2.09         0.29 o                         
  -3   1   2        948.71        942.27        12.75 o                         
  -2   1   2       1719.60       1554.35        33.04 o                         
  -1   1   2        151.66        154.26         1.84 o                         
   2   1   2         22.93         32.97         1.09 o                         
   3   1   2       3112.07       3014.56        45.25 o                         
   4   1   2         81.31         86.44         1.60 o                         
   5   1   2         16.24         21.13         0.74 o                         
   6   1   2        164.38        173.19         3.01 o                         
   7   1   2         13.18         13.66         0.85 o                         
   8   1   2         20.12         20.67         1.04 o                         
   9   1   2         14.19         13.33         0.88 o                         
  10   1   2          4.28          3.93         0.78 o                         
  11   1   2          0.67          0.47         0.86 o                         
  12   1   2         30.36         29.33         1.37 o                         
  13   1   2          6.75          7.69         1.10 o                         
  14   1   2         10.98         13.74         1.99 o                         
  15   1   2          3.07          5.02         1.17 o                         
 -16   2   2          0.07         -0.95         1.47 o                         
 -15   2   2          1.27          0.13         1.03 o                         
 -14   2   2          0.18          0.10         0.91 o                         
 -13   2   2          6.50          7.57         1.41 o                         
 -12   2   2          4.61          4.71         1.21 o                         
 -11   2   2          1.54          2.05         0.73 o                         
 -10   2   2         11.07         13.70         1.25 o                         
  -9   2   2         26.35         29.19         1.28 o                         
  -8   2   2         79.18         88.81         1.58 o                         
  -7   2   2         51.81         55.74         1.42 o                         
  -6   2   2         96.08        103.48         1.67 o                         
  -5   2   2        107.92        126.39         1.98 o                         
  -4   2   2        225.13        222.09         2.84 o                         
  -3   2   2          0.37          0.23         0.19 o                         
  -2   2   2         97.91         90.34         1.33 o                         
  -1   2   2        296.05        308.76         6.08 o                         
   0   2   2        237.84        263.58         3.45 o                         
   1   2   2        309.11        322.79         3.65 o                         
   2   2   2        274.08        266.59         3.31 o                         
   3   2   2        294.95        305.59         3.83 o                         
   4   2   2        667.28        692.44         8.25 o                         
   5   2   2       1382.45       1379.84        17.38 o                         
   6   2   2       2137.94       2061.64        20.98 o                         
   7   2   2          7.96          8.24         0.87 o                         
   8   2   2         37.71         36.17         1.43 o                         
   9   2   2         33.20         31.74         1.46 o                         
  10   2   2          5.18          4.92         1.08 o                         
  11   2   2         55.39         66.03         1.98 o                         
  12   2   2         49.85         53.00         1.89 o                         
  13   2   2          0.41         -0.41         0.94 o                         
  14   2   2         21.32         15.20         1.48 o                         
  15   2   2          2.91          2.71         0.87 o                         
 -15   3   2          0.32         -0.54         1.32 o                         
 -14   3   2          0.78          0.45         1.23 o                         
 -13   3   2          4.90          3.72         0.98 o                         
 -12   3   2          0.05         -0.89         0.89 o                         
 -11   3   2          3.52          3.14         0.88 o                         
 -10   3   2         56.10         54.60         2.53 o                         
  -9   3   2          7.57          9.32         0.88 o                         
  -8   3   2          0.84          0.31         0.79 o                         
  -7   3   2          7.55          5.98         0.79 o                         
  -6   3   2         11.69         13.05         0.76 o                         
  -5   3   2        128.41        114.27         1.92 o                         
  -4   3   2          0.71          1.09         0.57 o                         
  -3   3   2         36.81         35.75         1.10 o                         
  -2   3   2        401.00        415.65         5.53 o                         
  -1   3   2          6.57          8.36         0.65 o                         
   0   3   2        138.38        155.74         2.43 o                         
   1   3   2          0.53          0.24         0.53 o                         
   2   3   2          3.52          2.66         0.72 o                         
   3   3   2          1.11         -0.44         0.66 o                         
   4   3   2          0.19          0.66         0.90 o                         
   5   3   2        238.94        227.48         3.40 o                         
   6   3   2          0.46          0.43         0.85 o                         
   7   3   2         28.01         31.40         1.53 o                         
   8   3   2        297.34        305.92         4.29 o                         
   9   3   2         21.49         35.73         2.80 o                         
  10   3   2         18.24         21.09         1.49 o                         
  11   3   2         33.17         32.54         2.36 o                         
  12   3   2          0.90          1.22         0.85 o                         
  13   3   2          2.30         -0.44         1.40 o                         
  14   3   2          0.42         -0.28         1.02 o                         
 -14   4   2          2.95          3.28         1.01 o                         
 -13   4   2         20.67         21.92         1.28 o                         
 -12   4   2          0.31         -0.44         0.88 o                         
 -11   4   2          4.50          4.68         0.93 o                         
 -10   4   2         17.95         20.58         1.77 o                         
  -9   4   2          1.53         -0.06         0.87 o                         
  -8   4   2         14.45         12.37         0.92 o                         
  -7   4   2         14.16         16.21         1.45 o                         
  -6   4   2          1.47          2.55         0.74 o                         
  -5   4   2         44.88         44.60         1.64 o                         
  -4   4   2        103.83         98.22         1.76 o                         
  -3   4   2         22.89         21.76         1.30 o                         
  -2   4   2         15.81         17.78         0.92 o                         
  -1   4   2          3.21          2.99         0.66 o                         
   0   4   2          5.24          6.77         0.71 o                         
   1   4   2         18.36         19.61         1.02 o                         
   2   4   2          4.50          4.12         0.94 o                         
   3   4   2         15.79         14.79         1.66 o                         
   4   4   2        307.88        295.90         3.85 o                         
   5   4   2          3.63          4.42         0.82 o                         
   6   4   2         13.62         12.86         1.27 o                         
   7   4   2          1.16         -0.78         0.78 o                         
   8   4   2          6.77          8.82         0.85 o                         
   9   4   2         10.22          6.50         1.32 o                         
  10   4   2         26.62         26.03         1.26 o                         
  11   4   2          1.34          1.91         0.85 o                         
  12   4   2         28.08         27.01         2.55 o                         
 -12   5   2          0.10         -0.27         1.09 o                         
 -11   5   2          0.95          1.65         1.31 o                         
 -10   5   2          4.76          3.84         0.92 o                         
  -9   5   2          0.65          0.39         0.86 o                         
  -8   5   2         34.49         33.09         1.54 o                         
  -7   5   2          7.34          5.66         1.36 o                         
  -6   5   2          9.49          5.10         0.90 o                         
  -5   5   2        108.63        109.49         2.22 o                         
  -4   5   2          8.05         11.21         1.08 o                         
  -3   5   2          0.88          1.13         0.92 o                         
  -2   5   2         32.39         35.99         1.93 o                         
  -1   5   2         11.88         11.41         0.95 o                         
   0   5   2         64.22         65.48         1.60 o                         
   1   5   2         25.50         28.99         1.60 o                         
   2   5   2          6.71          7.52         0.90 o                         
   3   5   2          3.39          2.31         0.84 o                         
   4   5   2         22.83         20.75         1.32 o                         
   5   5   2          1.63          0.17         0.85 o                         
   6   5   2          0.48         -0.67         0.80 o                         
   7   5   2          0.00          0.46         0.80 o                         
   8   5   2          0.36         -0.30         0.82 o                         
   9   5   2          0.04         -0.52         0.97 o                         
  10   5   2          4.79          3.58         1.42 o                         
  -8   6   2          0.02          0.31         0.82 o                         
  -7   6   2          1.50          2.05         0.97 o                         
  -6   6   2          1.27          2.73         0.88 o                         
  -5   6   2          1.57         -0.65         0.89 o                         
  -4   6   2          3.07          2.92         1.04 o                         
  -3   6   2          9.84         10.61         1.60 o                         
  -2   6   2         88.76         97.32         2.48 o                         
  -1   6   2          2.74          5.08         1.02 o                         
   0   6   2         75.96         75.98         2.39 o                         
   1   6   2         11.76         10.51         1.81 o                         
   2   6   2          8.31          8.50         0.90 o                         
   3   6   2          7.99         12.53         1.76 o                         
   4   6   2          3.12          1.73         0.90 o                         
   5   6   2          0.45          1.26         1.11 o                         
   6   6   2          5.30          0.98         1.08 o                         
   7   6   2          0.16         -0.83         1.18 o                         
 -17   0   3          2.45          4.41         1.45 o                         
 -15   0   3          3.13          1.92         1.53 o                         
 -13   0   3         35.62         33.35         2.06 o                         
 -11   0   3        258.37        255.96         4.35 o                         
  -9   0   3         32.23         32.46         1.30 o                         
  -7   0   3        116.51        135.00         2.94 o                         
  -5   0   3        189.35        182.96         3.00 o                         
   3   0   3       2900.93       2708.22        40.68 o                         
   5   0   3          0.02         -0.07         0.57 o                         
   7   0   3         36.51         34.60         2.02 o                         
   9   0   3          8.61          8.58         1.17 o                         
  11   0   3          5.03          4.92         1.24 o                         
  13   0   3          1.34          2.02         1.20 o                         
  15   0   3          0.35          1.95         3.86 o                         
 -17   1   3          5.11          4.88         1.09 o                         
 -16   1   3         27.54         32.26         1.58 o                         
 -15   1   3          5.02          5.55         0.96 o                         
 -14   1   3         19.74         24.34         1.42 o                         
 -13   1   3          3.49          3.89         0.86 o                         
 -12   1   3          2.78          2.50         0.76 o                         
 -11   1   3         45.80         45.11         1.34 o                         
 -10   1   3         58.65         54.76         1.35 o                         
  -9   1   3          0.27          2.81         0.65 o                         
  -8   1   3       1257.78       1300.49        15.15 o                         
  -7   1   3        408.19        429.42         6.14 o                         
  -6   1   3          0.50          0.59         0.30 o                         
  -5   1   3        117.12        132.72         1.92 o                         
  -4   1   3        473.89        460.76         5.01 o                         
  -3   1   3        745.50        727.92        11.12 o                         
  -2   1   3         76.69         91.57         1.62 o                         
  -1   1   3       1003.96        962.35        14.54 o                         
   0   1   3       1159.51       1221.34        18.43 o                         
   2   1   3        102.68        113.50         1.44 o                         
   3   1   3        323.02        318.39         3.89 o                         
   4   1   3        635.90        672.29        12.70 o                         
   5   1   3         11.20          9.70         0.72 o                         
   6   1   3         10.67         11.14         1.03 o                         
   7   1   3         71.23         73.36         1.58 o                         
   8   1   3          9.56          9.24         0.76 o                         
   9   1   3         12.17         12.54         0.96 o                         
  10   1   3          1.21          0.72         0.97 o                         
  11   1   3          3.55          4.32         0.87 o                         
  12   1   3          7.84          6.29         0.94 o                         
  13   1   3          4.89          9.55         1.44 o                         
  14   1   3          9.37         16.56         1.69 o                         
  15   1   3         11.10         13.47         2.01 o                         
 -16   2   3          4.64          5.55         1.07 o                         
 -15   2   3          4.80          3.67         1.11 o                         
 -14   2   3         35.66         33.53         2.07 o                         
 -13   2   3          8.69          6.78         0.87 o                         
 -12   2   3          1.65          0.49         0.74 o                         
 -11   2   3         60.70         57.57         1.45 o                         
 -10   2   3          1.52          1.47         0.70 o                         
  -9   2   3         23.53         22.59         1.10 o                         
  -8   2   3          3.40          3.13         0.84 o                         
  -7   2   3          2.01          3.68         0.58 o                         
  -6   2   3        104.80        129.97         2.22 o                         
  -5   2   3       1262.59       1290.56        13.91 o                         
  -4   2   3        153.73        170.73         2.06 o                         
  -3   2   3         11.56         14.89         0.36 o                         
  -2   2   3        699.73        682.93         8.79 o                         
  -1   2   3          1.92          4.16         0.38 o                         
   0   2   3        212.65        230.92         3.09 o                         
   1   2   3        154.42        155.15         1.93 o                         
   2   2   3        106.87         96.02         1.66 o                         
   3   2   3       1593.88       1700.39        19.57 o                         
   4   2   3       2458.77       2401.15        29.74 o                         
   5   2   3        225.58        225.25         3.03 o                         
   6   2   3        259.32        273.92         3.40 o                         
   7   2   3         60.39         58.91         1.66 o                         
   8   2   3          0.97          2.46         0.94 o                         
   9   2   3         93.71         88.69         2.18 o                         
  10   2   3        105.61        112.08         2.45 o                         
  11   2   3         93.24        114.97         2.54 o                         
  12   2   3         33.26         35.99         1.81 o                         
  13   2   3         12.06         10.48         1.10 o                         
  14   2   3          3.65          3.31         0.99 o                         
 -16   3   3          2.95          0.13         1.40 o                         
 -15   3   3          0.26         -0.36         1.02 o                         
 -14   3   3          4.95          4.64         1.14 o                         
 -13   3   3          0.15          0.23         0.90 o                         
 -12   3   3         17.33         19.93         1.19 o                         
 -11   3   3        129.63        132.95         2.39 o                         
 -10   3   3         45.05         47.22         1.92 o                         
  -9   3   3          2.22          2.58         0.77 o                         
  -8   3   3         45.21         44.28         1.36 o                         
  -7   3   3        118.34        118.14         1.81 o                         
  -6   3   3         19.66         22.11         1.53 o                         
  -5   3   3         48.07         52.50         2.02 o                         
  -4   3   3          0.11         -0.19         0.49 o                         
  -3   3   3         17.59         17.97         0.74 o                         
  -2   3   3        348.28        348.84         5.24 o                         
  -1   3   3        237.62        239.07         3.15 o                         
   0   3   3          4.93          4.81         0.68 o                         
   1   3   3         69.45         69.51         1.65 o                         
   2   3   3          1.21          2.63         0.76 o                         
   3   3   3          9.57         11.07         0.75 o                         
   4   3   3         81.91         80.75         1.87 o                         
   5   3   3         21.52         21.21         1.14 o                         
   6   3   3          3.87          4.63         0.92 o                         
   7   3   3       1005.27        950.15        12.31 o                         
   8   3   3        194.48        195.46         3.62 o                         
   9   3   3        207.86        196.16         3.60 o                         
  10   3   3          0.00          1.38         1.02 o                         
  11   3   3          4.30          5.17         1.15 o                         
  12   3   3          3.72          2.44         0.82 o                         
  13   3   3          0.76          0.09         0.70 o                         
 -14   4   3         13.55          9.85         1.64 o                         
 -13   4   3          5.14          3.14         1.43 o                         
 -12   4   3          2.23          2.08         1.00 o                         
 -11   4   3          0.64          0.47         0.98 o                         
 -10   4   3          0.43         -0.49         0.80 o                         
  -9   4   3          0.31          0.00         0.83 o                         
  -8   4   3         65.04         64.32         1.59 o                         
  -7   4   3         22.34         20.47         1.13 o                         
  -6   4   3          6.70          6.96         0.88 o                         
  -5   4   3        123.18        117.04         2.15 o                         
  -4   4   3         78.02         75.33         1.59 o                         
  -3   4   3         90.35         91.06         1.83 o                         
  -2   4   3         19.93         17.59         0.97 o                         
  -1   4   3         44.57         46.18         1.24 o                         
   0   4   3         13.09         15.12         1.06 o                         
   1   4   3         17.04         20.71         1.91 o                         
   2   4   3          0.14          1.18         0.76 o                         
   3   4   3         75.63         73.85         1.69 o                         
   4   4   3         89.94         88.50         1.77 o                         
   5   4   3         44.89         43.20         1.44 o                         
   6   4   3          1.61          0.85         0.80 o                         
   7   4   3         49.36         52.24         1.52 o                         
   8   4   3          3.52          1.70         0.81 o                         
   9   4   3          1.80          3.04         0.82 o                         
  10   4   3         12.92         12.35         1.18 o                         
  11   4   3         10.65          8.75         0.88 o                         
  12   4   3         12.04         20.19         4.16 o                         
 -12   5   3          1.20          0.17         1.03 o                         
 -11   5   3          7.37          3.88         1.20 o                         
 -10   5   3          0.71         -0.17         0.88 o                         
  -9   5   3          1.49          0.92         0.94 o                         
  -8   5   3         24.03         21.51         1.51 o                         
  -7   5   3          3.60          2.28         1.03 o                         
  -6   5   3          1.26          1.96         0.88 o                         
  -5   5   3          8.78          8.62         1.18 o                         
  -4   5   3          2.88          1.77         0.99 o                         
  -3   5   3         15.65         13.96         1.09 o                         
  -2   5   3         25.40         27.61         1.51 o                         
  -1   5   3          7.91          6.51         0.91 o                         
   0   5   3         36.58         36.57         1.31 o                         
   1   5   3         56.47         59.10         1.48 o                         
   2   5   3          6.75          5.89         0.94 o                         
   3   5   3          5.52          5.18         0.81 o                         
   4   5   3          2.43          0.50         0.78 o                         
   5   5   3          1.31          1.63         1.06 o                         
   6   5   3         19.76         18.34         1.30 o                         
   7   5   3          0.00         -0.73         0.73 o                         
   8   5   3          0.15         -0.41         0.79 o                         
   9   5   3          0.00         -0.48         0.94 o                         
  10   5   3          0.00         -0.48         1.01 o                         
  -8   6   3          0.12          0.14         1.20 o                         
  -7   6   3          0.59          2.40         0.91 o                         
  -6   6   3          1.60         -0.34         0.89 o                         
  -5   6   3          0.30          0.67         0.98 o                         
  -4   6   3          0.98         -0.16         0.93 o                         
  -3   6   3         16.80         13.50         1.43 o                         
  -2   6   3         39.11         40.56         1.81 o                         
  -1   6   3          0.64          2.73         1.51 o                         
   0   6   3          1.83          2.05         0.94 o                         
   1   6   3          5.98          6.80         0.94 o                         
   2   6   3          0.01         -0.63         0.84 o                         
   3   6   3          5.18          5.42         1.01 o                         
   4   6   3          0.00          0.83         1.26 o                         
   5   6   3          0.19          2.14         1.01 o                         
   6   6   3          0.53         -0.07         1.13 o                         
 -16   0   4          0.01         -1.08         1.27 o                         
 -14   0   4         16.12         16.16         1.45 o                         
 -12   0   4         80.67         88.89         3.29 o                         
 -10   0   4         68.21         76.55         1.88 o                         
  -8   0   4          1.49          3.71         0.69 o                         
  -6   0   4         14.74         14.30         0.76 o                         
  -4   0   4        718.59        666.67        10.10 o                         
   2   0   4       1219.38       1181.51        17.92 o                         
   4   0   4        399.35        388.09         7.58 o                         
   6   0   4          5.69          3.50         0.93 o                         
   8   0   4          1.12          0.68         0.82 o                         
  10   0   4          0.07          1.23         0.99 o                         
  12   0   4          6.78          7.12         1.58 o                         
  14   0   4          6.69          5.38         1.95 o                         
 -17   1   4          0.03          0.45         1.06 o                         
 -16   1   4          0.05          0.34         0.92 o                         
 -15   1   4          0.47          2.11         0.99 o                         
 -14   1   4         12.00         12.80         0.97 o                         
 -13   1   4          0.22         -0.62         0.76 o                         
 -12   1   4          5.50          3.73         0.73 o                         
 -11   1   4          1.26          0.76         0.77 o                         
 -10   1   4        181.86        185.33         2.43 o                         
  -9   1   4         40.22         36.14         0.98 o                         
  -8   1   4         29.51         20.25         0.92 o                         
  -7   1   4          0.06          0.23         0.33 o                         
  -6   1   4        704.68        697.66         7.61 o                         
  -5   1   4        401.51        433.94         5.13 o                         
  -4   1   4         87.10         78.29         1.06 o                         
  -3   1   4        142.48        109.11         1.94 o                         
  -2   1   4        341.65        325.50         5.13 o                         
  -1   1   4         40.30         26.47         0.41 o                         
   0   1   4        757.47        797.39         9.14 o                         
   1   1   4        143.13        146.97         1.91 o                         
   2   1   4       1353.04       1394.60        15.99 o                         
   3   1   4        203.87        213.83         3.84 o                         
   4   1   4        699.92        753.16         9.30 o                         
   5   1   4         29.74         30.51         1.27 o                         
   6   1   4        248.33        226.64         3.06 o                         
   7   1   4          3.95          3.46         0.71 o                         
   8   1   4         20.09         17.51         1.43 o                         
   9   1   4          1.56          0.33         1.07 o                         
  10   1   4         28.65         29.00         1.66 o                         
  11   1   4          2.72          1.57         0.82 o                         
  12   1   4         52.24         58.72         1.70 o                         
  13   1   4         15.03         21.38         1.41 o                         
  14   1   4         13.29         23.16         3.03 o                         
 -17   2   4          0.73          1.27         1.45 o                         
 -16   2   4         32.07         31.13         3.72 o                         
 -15   2   4          1.73          2.89         1.13 o                         
 -14   2   4         37.91         40.27         1.77 o                         
 -13   2   4         16.38         17.45         1.15 o                         
 -12   2   4         17.46         13.66         0.92 o                         
 -11   2   4         13.43         15.35         0.95 o                         
 -10   2   4          3.07          1.45         0.86 o                         
  -9   2   4         61.60         67.24         1.42 o                         
  -8   2   4        287.05        283.88         3.13 o                         
  -7   2   4       1455.71       1446.85        14.83 o                         
  -6   2   4        221.07        230.28         4.53 o                         
  -5   2   4       2568.72       2524.86        34.11 o                         
  -4   2   4         80.85         95.83         1.63 o                         
  -3   2   4         40.34         44.53         1.09 o                         
  -2   2   4          0.01          0.11         0.29 o                         
  -1   2   4        138.02        156.15         2.20 o                         
   0   2   4       1168.20       1193.14        19.18 o                         
   1   2   4       1510.63       1617.71        18.54 o                         
   2   2   4        120.00        150.96         2.17 o                         
   3   2   4        620.57        653.09         8.93 o                         
   4   2   4       1275.46       1319.21        15.43 o                         
   5   2   4         12.39         11.60         0.92 o                         
   6   2   4        322.69        308.38         6.87 o                         
   7   2   4        111.20        112.65         2.93 o                         
   8   2   4         13.42         13.48         1.11 o                         
   9   2   4        139.16        151.98         2.91 o                         
  10   2   4        273.04        290.26         6.14 o                         
  11   2   4          0.44          3.29         1.34 o                         
  12   2   4          4.15          3.73         0.91 o                         
  13   2   4          0.80          0.77         0.83 o                         
  14   2   4          4.54          5.04         0.93 o                         
 -16   3   4          0.01          0.14         1.01 o                         
 -15   3   4          0.44         -1.26         1.26 o                         
 -14   3   4          0.04          0.46         0.85 o                         
 -13   3   4         45.25         49.51         1.89 o                         
 -12   3   4          1.58          2.16         0.91 o                         
 -11   3   4          0.01          1.17         0.88 o                         
 -10   3   4         77.70         71.14         1.72 o                         
  -9   3   4         28.82         27.55         1.29 o                         
  -8   3   4         14.70         14.86         1.52 o                         
  -7   3   4          5.33          4.95         0.71 o                         
  -6   3   4          0.02         -0.34         0.57 o                         
  -5   3   4        149.96        152.44         1.87 o                         
  -4   3   4       1248.09       1216.66        11.91 o                         
  -3   3   4        148.02        152.41         1.68 o                         
  -2   3   4       1823.31       1823.09        17.60 o                         
  -1   3   4         70.21         66.76         1.35 o                         
   0   3   4        262.31        252.75         3.25 o                         
   1   3   4         11.99         16.50         0.97 o                         
   2   3   4         13.33         15.05         0.82 o                         
   3   3   4          2.19          2.14         0.68 o                         
   4   3   4          4.70          3.32         1.04 o                         
   5   3   4         63.45         65.76         3.71 o                         
   6   3   4        752.37        722.64         9.54 o                         
   7   3   4         85.14         85.74         2.51 o                         
   8   3   4         54.05         65.90         2.04 o                         
   9   3   4         83.64        100.33         2.36 o                         
  10   3   4         21.64         22.40         4.69 o                         
  11   3   4         13.42         16.47         1.26 o                         
  12   3   4          0.08          0.20         0.99 o                         
  13   3   4          1.12          0.87         0.72 o                         
 -14   4   4          1.65          2.31         0.99 o                         
 -13   4   4          3.40          1.21         0.95 o                         
 -12   4   4          6.82          6.96         1.06 o                         
 -11   4   4          6.04          1.30         1.09 o                         
 -10   4   4          9.39          6.25         0.88 o                         
  -9   4   4         20.43         17.83         1.19 o                         
  -8   4   4          3.21          1.88         0.79 o                         
  -7   4   4         55.79         57.50         1.56 o                         
  -6   4   4         62.30         64.27         1.67 o                         
  -5   4   4         49.88         48.08         1.43 o                         
  -4   4   4         84.81         84.53         1.71 o                         
  -3   4   4          1.15          0.76         0.68 o                         
  -2   4   4          9.94          7.41         0.98 o                         
  -1   4   4         21.62         20.92         1.35 o                         
   0   4   4          7.87          8.89         0.79 o                         
   1   4   4         55.89         59.26         1.76 o                         
   2   4   4          1.83          1.90         0.80 o                         
   3   4   4         16.88         17.86         1.12 o                         
   4   4   4         60.18         61.52         1.58 o                         
   5   4   4         14.15         13.75         1.21 o                         
   6   4   4          1.48          1.36         0.76 o                         
   7   4   4         11.32          7.32         0.92 o                         
   8   4   4          0.00          0.35         1.17 o                         
   9   4   4         64.70         59.79         1.74 o                         
  10   4   4         17.81         18.07         1.25 o                         
  11   4   4         16.54         13.41         1.67 o                         
 -12   5   4          0.00          2.17         1.10 o                         
 -11   5   4          0.53         -0.36         0.90 o                         
 -10   5   4         14.08         13.80         1.14 o                         
  -9   5   4          1.93          1.80         0.96 o                         
  -8   5   4         11.36         10.19         1.07 o                         
  -7   5   4          2.11         -0.15         1.02 o                         
  -6   5   4          0.59         -0.20         0.91 o                         
  -5   5   4         29.96         32.32         1.62 o                         
  -4   5   4          0.22          0.47         0.92 o                         
  -3   5   4          3.94          2.61         0.89 o                         
  -2   5   4          1.32          1.25         0.89 o                         
  -1   5   4          6.19          6.20         0.85 o                         
   0   5   4         10.89         11.59         0.91 o                         
   1   5   4          1.28          2.70         0.81 o                         
   2   5   4         21.13         23.44         1.28 o                         
   3   5   4         10.91          9.79         0.97 o                         
   4   5   4          4.40          2.39         0.97 o                         
   5   5   4          2.46          1.83         0.77 o                         
   6   5   4          3.69          1.98         0.84 o                         
   7   5   4          3.16          3.99         0.87 o                         
   8   5   4          2.24          3.16         0.82 o                         
   9   5   4          0.19          0.50         1.04 o                         
  -8   6   4          1.40          2.53         0.91 o                         
  -7   6   4          2.77          1.98         1.07 o                         
  -6   6   4          0.18          0.51         0.92 o                         
  -5   6   4          1.54         -0.03         0.94 o                         
  -4   6   4          0.03          0.37         0.94 o                         
  -3   6   4          1.39          3.35         1.11 o                         
  -2   6   4         23.84         28.21         1.64 o                         
  -1   6   4          0.89          3.02         1.02 o                         
   0   6   4         13.35         14.03         1.07 o                         
   1   6   4         14.65         13.50         1.10 o                         
   2   6   4          0.20          1.42         0.88 o                         
   3   6   4          0.54          1.29         0.87 o                         
   4   6   4          7.10          8.50         1.62 o                         
   5   6   4          0.66          7.46         1.66 o                         
 -17   0   5          2.61          2.00         2.55 o                         
 -15   0   5          1.53          0.72         1.19 o                         
 -13   0   5         75.59         71.80         2.60 o                         
 -11   0   5         15.85         15.97         1.07 o                         
  -9   0   5         16.76         15.91         1.07 o                         
  -7   0   5        338.09        338.19         6.34 o                         
  -5   0   5       2616.71       2444.69        51.85 o                         
  -1   0   5         55.06         53.56         1.85 o                         
   1   0   5        111.54        130.56         2.29 o                         
   3   0   5        540.36        607.03        11.02 o                         
   5   0   5        545.83        528.23        14.58 o                         
   7   0   5        158.45        157.43         3.77 o                         
   9   0   5          0.95         -0.69         1.07 o                         
  11   0   5          5.36          6.37         1.17 o                         
  13   0   5         15.51         12.02         1.41 o                         
 -17   1   5          0.00          0.01         1.02 o                         
 -16   1   5          0.30          2.04         0.98 o                         
 -15   1   5          7.58          4.52         1.55 o                         
 -14   1   5         17.23         16.88         1.08 o                         
 -13   1   5         14.57         14.73         1.00 o                         
 -12   1   5          3.57          3.27         0.70 o                         
 -11   1   5          3.96          5.04         1.20 o                         
 -10   1   5         40.99         42.55         1.26 o                         
  -9   1   5        332.08        311.99         3.18 o                         
  -8   1   5          0.45          0.10         0.50 o                         
  -7   1   5         25.84         27.22         1.38 o                         
  -6   1   5          9.51         17.94         0.84 o                         
  -5   1   5       2993.51       2769.63        41.62 o                         
  -4   1   5        962.01        985.61        15.04 o                         
  -3   1   5         69.70         61.36         1.54 o                         
  -2   1   5        236.95        232.16         3.02 o                         
  -1   1   5        367.68        334.10         3.69 o                         
   0   1   5         26.69         28.14         0.54 o                         
   1   1   5        608.87        616.87         6.77 o                         
   2   1   5        554.46        554.92         6.60 o                         
   3   1   5       1428.40       1471.69        15.90 o                         
   4   1   5        907.54        976.66        12.45 o                         
   5   1   5          0.45          1.07         0.64 o                         
   6   1   5          0.25          1.42         0.77 o                         
   7   1   5         23.04         21.04         1.37 o                         
   8   1   5         23.86         21.96         1.37 o                         
   9   1   5          7.73          5.65         0.97 o                         
  10   1   5          4.30          3.16         0.83 o                         
  11   1   5          2.97          4.93         0.92 o                         
  12   1   5         67.72         81.26         1.78 o                         
  13   1   5         41.27         45.52         2.09 o                         
  14   1   5          1.05          2.66         1.28 o                         
 -17   2   5          2.18          1.87         1.62 o                         
 -16   2   5          1.05         -0.87         1.42 o                         
 -15   2   5         36.76         37.76         1.63 o                         
 -14   2   5          9.25         10.18         1.12 o                         
 -13   2   5          3.58          2.45         0.76 o                         
 -12   2   5          2.57          2.14         0.77 o                         
 -11   2   5         24.48         21.44         1.12 o                         
 -10   2   5        277.90        284.34         6.38 o                         
  -9   2   5         92.60         91.25         1.64 o                         
  -8   2   5        586.12        604.41         5.69 o                         
  -7   2   5         76.90         93.67         1.41 o                         
  -6   2   5         32.90         38.96         1.31 o                         
  -5   2   5         15.06         11.21         0.87 o                         
  -4   2   5         76.87         81.12         1.89 o                         
  -3   2   5         73.89         79.85         1.89 o                         
  -2   2   5        331.72        346.51         4.53 o                         
  -1   2   5       3395.29       3230.70        48.67 o                         
   0   2   5         16.46         15.34         0.90 o                         
   1   2   5        356.79        468.80         6.17 o                         
   2   2   5        138.55        141.28         2.16 o                         
   3   2   5         67.24         75.32         1.61 o                         
   4   2   5         30.94         36.74         1.24 o                         
   5   2   5         59.00         59.30         1.55 o                         
   6   2   5         28.81         27.66         1.35 o                         
   7   2   5         74.76         78.78         2.07 o                         
   8   2   5          2.36          4.34         1.06 o                         
   9   2   5          6.41          9.08         1.47 o                         
  10   2   5         24.85         24.48         1.63 o                         
  11   2   5          0.00          0.11         0.79 o                         
  12   2   5         18.41         25.17         1.31 o                         
  13   2   5          8.96          4.74         0.98 o                         
 -16   3   5          2.52         -0.43         1.74 o                         
 -15   3   5          0.11         -0.55         1.14 o                         
 -14   3   5         10.47         11.06         1.47 o                         
 -13   3   5        102.68         99.03         3.93 o                         
 -12   3   5          8.92          8.70         1.17 o                         
 -11   3   5        169.98        169.74         2.86 o                         
 -10   3   5         38.02         35.03         1.58 o                         
  -9   3   5          0.08         -0.70         0.70 o                         
  -8   3   5         52.80         52.75         1.81 o                         
  -7   3   5          7.85          4.71         0.69 o                         
  -6   3   5         66.34         64.24         1.48 o                         
  -5   3   5        156.34        168.81         2.19 o                         
  -4   3   5         50.89         52.74         1.28 o                         
  -3   3   5        556.15        549.87         6.17 o                         
  -2   3   5        385.93        359.66         3.88 o                         
  -1   3   5          7.46          7.61         0.62 o                         
   0   3   5         28.94         27.34         1.13 o                         
   1   3   5          9.08          8.52         0.77 o                         
   2   3   5         11.10         11.72         0.82 o                         
   3   3   5         90.84         88.91         1.66 o                         
   4   3   5         40.80         40.17         2.19 o                         
   5   3   5         25.64         27.89         1.54 o                         
   6   3   5         47.03         47.24         1.86 o                         
   7   3   5        229.44        231.92         4.04 o                         
   8   3   5         52.40         57.45         2.13 o                         
   9   3   5         47.38         48.04         1.91 o                         
  10   3   5          5.75          6.24         0.90 o                         
  11   3   5          0.10          1.93         0.78 o                         
  12   3   5          5.01          2.31         0.65 o                         
 -14   4   5          0.13         -0.87         0.87 o                         
 -13   4   5          0.01         -0.93         0.93 o                         
 -12   4   5          7.49          8.45         1.51 o                         
 -11   4   5          9.12          7.29         1.22 o                         
 -10   4   5          3.39          1.89         0.81 o                         
  -9   4   5          0.34          0.60         0.95 o                         
  -8   4   5        122.14        122.43         2.10 o                         
  -7   4   5         40.23         40.25         1.41 o                         
  -6   4   5         45.16         50.22         1.58 o                         
  -5   4   5          6.91          7.27         0.88 o                         
  -4   4   5          1.23          1.82         0.82 o                         
  -3   4   5          0.05         -0.40         0.76 o                         
  -2   4   5          0.39          1.35         0.67 o                         
  -1   4   5         95.24         97.51         1.89 o                         
   0   4   5         62.81         68.41         1.75 o                         
   1   4   5         83.98         85.67         1.68 o                         
   2   4   5         19.84         19.37         1.21 o                         
   3   4   5          4.64          6.32         0.90 o                         
   4   4   5          4.24          2.29         0.84 o                         
   5   4   5          0.02         -0.56         0.81 o                         
   6   4   5          7.34          7.40         0.90 o                         
   7   4   5          1.21          1.92         1.24 o                         
   8   4   5          0.25          1.17         0.83 o                         
   9   4   5         97.32         92.21         2.57 o                         
  10   4   5         24.22         21.53         1.11 o                         
  11   4   5          4.55          5.66         0.83 o                         
 -12   5   5          0.00         -0.71         1.33 o                         
 -11   5   5          0.13          1.37         1.05 o                         
 -10   5   5          0.43          2.09         1.23 o                         
  -9   5   5          0.00         -0.59         0.91 o                         
  -8   5   5          1.64         -0.48         0.87 o                         
  -7   5   5         14.82         11.80         1.23 o                         
  -6   5   5          7.24          7.57         1.04 o                         
  -5   5   5         13.03         11.54         1.06 o                         
  -4   5   5          0.57         -0.82         0.94 o                         
  -3   5   5          1.93         -0.61         0.86 o                         
  -2   5   5          1.08          1.13         0.81 o                         
  -1   5   5          7.73          5.94         0.86 o                         
   0   5   5          0.21         -0.80         0.80 o                         
   1   5   5         13.33          9.79         0.93 o                         
   2   5   5          5.18          5.62         0.85 o                         
   3   5   5         10.70         12.32         1.20 o                         
   4   5   5         23.86         24.01         1.20 o                         
   5   5   5          0.81         -0.60         0.80 o                         
   6   5   5          0.38         -0.71         0.83 o                         
   7   5   5          3.77          4.87         0.83 o                         
   8   5   5          0.59          1.51         0.95 o                         
  -8   6   5          0.12         -0.54         1.03 o                         
  -7   6   5          0.08         -0.82         0.82 o                         
  -6   6   5          0.38         -0.76         1.14 o                         
  -5   6   5          1.39         -0.75         0.90 o                         
  -4   6   5          0.00          0.55         0.85 o                         
  -3   6   5          0.35          0.96         1.08 o                         
  -2   6   5          7.10          6.41         1.06 o                         
  -1   6   5          5.03          4.99         1.18 o                         
   0   6   5          0.56          1.45         0.88 o                         
   1   6   5          0.74          1.14         0.89 o                         
   2   6   5          0.02         -0.40         0.79 o                         
   3   6   5          1.90          1.96         0.79 o                         
   4   6   5          0.74          2.06         1.98 o                         
   5   6   5          9.02          4.93         1.66 o                         
 -18   0   6          2.63          2.61         1.25 o                         
 -16   0   6         28.61         27.32         1.88 o                         
 -14   0   6         20.39         26.15         1.88 o                         
 -12   0   6         38.53         33.49         1.54 o                         
 -10   0   6          0.32          0.65         0.75 o                         
  -8   0   6         14.07         12.00         1.06 o                         
  -6   0   6        650.96        656.26        14.28 o                         
  -4   0   6       1463.17       1347.57        20.29 o                         
   0   0   6         12.86         11.16         0.59 o                         
   2   0   6        122.59        119.51         2.67 o                         
   4   0   6         88.33         93.12         2.44 o                         
   6   0   6        562.16        568.82         9.27 o                         
   8   0   6          4.06          2.89         0.96 o                         
  10   0   6          6.76          5.92         1.02 o                         
  12   0   6          2.08          1.82         1.24 o                         
 -18   1   6          0.91          1.74         0.87 o                         
 -17   1   6          8.66          9.79         1.74 o                         
 -16   1   6         64.26         74.58         1.68 o                         
 -15   1   6         31.98         32.34         1.62 o                         
 -14   1   6          6.67          6.83         0.81 o                         
 -13   1   6         13.16         13.11         0.90 o                         
 -12   1   6         16.53         16.01         0.99 o                         
 -11   1   6          3.53          0.87         1.23 o                         
 -10   1   6        177.69        162.89         2.07 o                         
  -9   1   6          2.56          2.73         0.52 o                         
  -8   1   6        230.28        217.60         2.71 o                         
  -7   1   6       1736.21       1769.13        21.90 o                         
  -6   1   6         98.65         96.51         1.98 o                         
  -5   1   6        890.67        947.15        16.85 o                         
  -4   1   6         69.27         65.45         1.42 o                         
  -3   1   6        427.31        407.29         6.46 o                         
  -2   1   6       1050.85       1026.74        12.71 o                         
  -1   1   6       1554.64       1481.05        17.20 o                         
   0   1   6        451.12        455.01         5.39 o                         
   1   1   6       1645.36       1672.15        20.71 o                         
   2   1   6       1340.54       1425.20        15.41 o                         
   3   1   6          2.79          4.74         0.66 o                         
   4   1   6         57.42         60.31         1.32 o                         
   5   1   6        101.83        100.24         1.83 o                         
   6   1   6          3.78          2.77         0.77 o                         
   7   1   6          8.48          6.37         1.09 o                         
   8   1   6         11.39         11.01         1.08 o                         
   9   1   6          0.01         -0.54         0.80 o                         
  10   1   6         63.75         68.05         1.51 o                         
  11   1   6         17.86         20.35         1.13 o                         
  12   1   6         15.58         17.72         1.20 o                         
  13   1   6          6.27          4.53         0.90 o                         
 -17   2   6          6.33          9.12         1.83 o                         
 -16   2   6          0.03          0.95         0.89 o                         
 -15   2   6          2.24          1.58         0.89 o                         
 -14   2   6          1.44          1.18         0.94 o                         
 -13   2   6         11.28          9.47         0.85 o                         
 -12   2   6         25.72         17.77         1.13 o                         
 -11   2   6         22.37         19.45         1.06 o                         
 -10   2   6        272.42        275.89         4.19 o                         
  -9   2   6          0.15          1.67         0.63 o                         
  -8   2   6          7.34          5.25         0.64 o                         
  -7   2   6          1.44          2.20         0.65 o                         
  -6   2   6        155.33        150.69         3.49 o                         
  -5   2   6         56.45         60.38         1.64 o                         
  -4   2   6        343.35        371.81         5.57 o                         
  -3   2   6         19.00         16.29         0.95 o                         
  -2   2   6         16.04         18.11         1.03 o                         
  -1   2   6        408.96        428.77         5.22 o                         
   0   2   6        150.32        142.46         2.50 o                         
   1   2   6        144.92        133.47         2.02 o                         
   2   2   6         34.57         30.49         1.18 o                         
   3   2   6          1.37          1.24         0.62 o                         
   4   2   6          3.18          4.09         0.74 o                         
   5   2   6          2.63          2.00         0.69 o                         
   6   2   6         11.45          9.57         0.95 o                         
   7   2   6         25.11         23.19         1.53 o                         
   8   2   6          8.95          9.39         1.01 o                         
   9   2   6          4.06          3.30         0.91 o                         
  10   2   6          0.33          0.69         1.29 o                         
  11   2   6          0.84          1.25         1.18 o                         
  12   2   6          2.19          0.44         0.74 o                         
  13   2   6          0.76          1.59         1.01 o                         
 -16   3   6          1.39         -0.17         0.93 o                         
 -15   3   6          1.83          1.45         1.12 o                         
 -14   3   6          6.94          5.39         0.95 o                         
 -13   3   6          9.97          7.72         1.13 o                         
 -12   3   6         16.11         14.61         1.01 o                         
 -11   3   6          3.10          3.32         0.86 o                         
 -10   3   6         28.44         24.48         1.30 o                         
  -9   3   6         60.98         54.00         1.46 o                         
  -8   3   6         55.87         60.45         1.55 o                         
  -7   3   6          0.03          0.63         0.69 o                         
  -6   3   6         41.09         41.69         1.37 o                         
  -5   3   6          0.27          0.17         0.67 o                         
  -4   3   6        827.93        841.46         8.11 o                         
  -3   3   6        193.33        184.50         2.29 o                         
  -2   3   6          2.10          2.44         0.60 o                         
  -1   3   6          1.18          0.83         0.67 o                         
   0   3   6          0.30          2.17         0.71 o                         
   1   3   6         24.03         24.80         1.23 o                         
   2   3   6         16.28         18.88         1.66 o                         
   3   3   6          1.81          1.73         1.36 o                         
   4   3   6         33.05         32.08         1.42 o                         
   5   3   6          0.30          0.18         0.83 o                         
   6   3   6          0.49          1.26         0.88 o                         
   7   3   6          1.55          0.86         1.19 o                         
   8   3   6          0.99          0.55         0.91 o                         
   9   3   6          4.71          4.22         0.90 o                         
  10   3   6          0.11          0.08         0.81 o                         
  11   3   6          3.38          2.12         0.66 o                         
  12   3   6          0.11          1.12         0.87 o                         
 -14   4   6          1.03         -0.49         0.94 o                         
 -13   4   6          1.19          1.84         0.91 o                         
 -12   4   6         17.75         18.15         1.20 o                         
 -11   4   6         22.49         21.36         1.50 o                         
 -10   4   6         18.45         14.51         0.97 o                         
  -9   4   6          0.11          0.10         0.80 o                         
  -8   4   6         70.10         70.06         1.74 o                         
  -7   4   6         32.59         33.21         1.44 o                         
  -6   4   6          0.30         -0.78         0.78 o                         
  -5   4   6          9.43          9.77         0.92 o                         
  -4   4   6          0.00         -0.36         0.75 o                         
  -3   4   6          6.08          7.79         0.87 o                         
  -2   4   6         47.64         51.85         1.49 o                         
  -1   4   6        112.07        112.90         1.89 o                         
   0   4   6         42.62         46.99         1.49 o                         
   1   4   6        146.11        149.39         2.44 o                         
   2   4   6          6.92          5.12         0.80 o                         
   3   4   6          6.55          5.61         0.88 o                         
   4   4   6          0.13         -0.43         0.82 o                         
   5   4   6          7.16          6.17         0.87 o                         
   6   4   6         31.40         30.15         1.38 o                         
   7   4   6         46.24         41.87         1.58 o                         
   8   4   6          4.60          3.90         0.79 o                         
   9   4   6         17.08         16.99         1.18 o                         
  10   4   6         24.39         22.64         1.38 o                         
 -12   5   6          1.67          3.14         1.10 o                         
 -11   5   6          5.02          4.82         1.02 o                         
 -10   5   6          0.71          0.52         0.90 o                         
  -9   5   6          0.71         -0.19         0.84 o                         
  -8   5   6          0.22          0.76         0.85 o                         
  -7   5   6          0.20          1.27         0.94 o                         
  -6   5   6          3.65          4.44         1.00 o                         
  -5   5   6          7.18          7.25         0.94 o                         
  -4   5   6          0.92         -0.85         0.85 o                         
  -3   5   6          5.43          3.83         0.90 o                         
  -2   5   6          0.28         -0.49         0.75 o                         
  -1   5   6         17.94         17.43         1.22 o                         
   0   5   6          3.86          3.69         1.14 o                         
   1   5   6         50.76         49.86         1.64 o                         
   2   5   6          0.12          0.19         1.30 o                         
   3   5   6          5.48          6.07         0.88 o                         
   4   5   6          8.18          7.93         0.87 o                         
   5   5   6          1.97          1.60         0.90 o                         
   6   5   6          0.01         -0.90         0.90 o                         
   7   5   6          2.81          3.15         0.69 o                         
   8   5   6          0.33         -0.75         0.75 o                         
  -8   6   6          0.38         -0.63         1.08 o                         
  -7   6   6          0.00         -0.86         0.86 o                         
  -6   6   6          0.69         -0.44         0.85 o                         
  -5   6   6          0.19         -0.99         0.99 o                         
  -4   6   6         59.61         61.13         1.69 o                         
  -3   6   6          0.26          0.09         0.88 o                         
  -2   6   6         10.84          7.22         1.79 o                         
  -1   6   6          0.63          2.74         1.28 o                         
   0   6   6          0.75          0.98         0.80 o                         
   1   6   6          0.69         -0.75         0.75 o                         
   2   6   6          1.46          2.04         0.81 o                         
   3   6   6          0.01          0.18         1.09 o                         
   4   6   6          2.68          4.25         0.96 o                         
 -17   0   7          0.00          0.54         1.09 o                         
 -15   0   7          6.41          6.16         1.18 o                         
 -13   0   7        615.55        619.41         8.35 o                         
 -11   0   7         34.74         36.35         1.51 o                         
  -9   0   7         26.29         25.58         1.21 o                         
  -7   0   7         52.28         54.67         1.22 o                         
  -5   0   7       3615.65       3328.24        99.85 o                         
  -3   0   7          9.91         12.58         0.64 o                         
  -1   0   7        831.04        828.61        14.69 o                         
   1   0   7        747.56        732.66        11.43 o                         
   3   0   7          3.99          2.77         0.98 o                         
   5   0   7       1291.47       1272.96        17.62 o                         
   7   0   7         47.97         44.06         1.77 o                         
   9   0   7          9.47          4.79         1.05 o                         
  11   0   7          5.59          5.37         1.32 o                         
  13   0   7         63.03         61.98         3.74 o                         
 -18   1   7         15.39         17.33         1.76 o                         
 -17   1   7          0.14          3.05         0.91 o                         
 -16   1   7         79.20         90.37         1.81 o                         
 -15   1   7         43.00         49.98         2.42 o                         
 -14   1   7         65.72         65.58         1.55 o                         
 -13   1   7          0.93          1.26         0.72 o                         
 -12   1   7          6.59          7.31         0.76 o                         
 -11   1   7         20.90         19.48         1.20 o                         
 -10   1   7         37.14         31.57         1.12 o                         
  -9   1   7        127.78        111.75         1.48 o                         
  -8   1   7        221.97        217.39         2.71 o                         
  -7   1   7        791.35        822.05        11.81 o                         
  -6   1   7         56.83         57.92         1.52 o                         
  -5   1   7          1.08          0.83         0.47 o                         
  -4   1   7        330.27        340.54         7.14 o                         
  -3   1   7        170.69        161.08         2.24 o                         
  -2   1   7         23.23         31.82         0.69 o                         
  -1   1   7        246.55        236.71         3.26 o                         
   0   1   7         72.54         83.44         1.58 o                         
   1   1   7          2.02          4.37         0.51 o                         
   2   1   7        568.29        604.39         7.92 o                         
   3   1   7          0.35          0.68         0.54 o                         
   4   1   7         75.32         72.07         1.59 o                         
   5   1   7          0.10         -0.64         0.64 o                         
   6   1   7          6.01          5.26         0.78 o                         
   7   1   7         50.81         50.73         1.73 o                         
   8   1   7         10.81         10.39         0.90 o                         
   9   1   7         27.37         30.33         1.22 o                         
  10   1   7          0.30          0.47         0.79 o                         
  11   1   7         10.24         12.79         1.59 o                         
  12   1   7          0.24          1.36         0.83 o                         
 -17   2   7          0.60          1.62         0.89 o                         
 -16   2   7         12.44         11.67         1.04 o                         
 -15   2   7         13.64         12.12         0.95 o                         
 -14   2   7          0.33         -0.63         0.76 o                         
 -13   2   7          1.30          0.64         0.76 o                         
 -12   2   7          0.13         -0.67         0.79 o                         
 -11   2   7          4.50          4.43         0.78 o                         
 -10   2   7         30.66         31.48         1.66 o                         
  -9   2   7         27.55         27.77         1.07 o                         
  -8   2   7         49.14         48.19         1.22 o                         
  -7   2   7        405.27        392.22         4.72 o                         
  -6   2   7        141.58        140.64         2.34 o                         
  -5   2   7        197.05        203.59         3.83 o                         
  -4   2   7         41.95         43.77         1.61 o                         
  -3   2   7          0.89          1.27         0.76 o                         
  -2   2   7        301.70        307.79         4.85 o                         
  -1   2   7         37.85         44.86         1.82 o                         
   0   2   7        517.10        486.15         6.33 o                         
   1   2   7         32.16         26.28         1.10 o                         
   2   2   7        548.79        536.28         5.58 o                         
   3   2   7          0.05          0.22         0.67 o                         
   4   2   7          0.95          2.44         0.68 o                         
   5   2   7          9.75          9.67         0.84 o                         
   6   2   7          0.03          0.30         0.77 o                         
   7   2   7          0.30         -0.79         0.79 o                         
   8   2   7         32.77         35.42         1.54 o                         
   9   2   7         13.04         11.32         1.57 o                         
  10   2   7          0.00         -0.40         0.73 o                         
  11   2   7          3.30          2.73         0.73 o                         
  12   2   7          2.59          2.50         0.67 o                         
 -16   3   7          0.00          0.25         0.89 o                         
 -15   3   7          2.45          1.57         0.83 o                         
 -14   3   7          0.90          0.53         0.99 o                         
 -13   3   7         10.27          6.43         1.32 o                         
 -12   3   7          4.50          3.80         1.03 o                         
 -11   3   7          0.96         -0.20         0.86 o                         
 -10   3   7         41.42         35.32         1.42 o                         
  -9   3   7          0.13         -0.34         0.71 o                         
  -8   3   7          0.79          0.52         0.69 o                         
  -7   3   7          1.38          2.54         0.90 o                         
  -6   3   7          4.82          5.70         0.68 o                         
  -5   3   7         47.27         47.31         1.34 o                         
  -4   3   7         15.22         14.40         0.94 o                         
  -3   3   7          7.66          9.28         0.73 o                         
  -2   3   7         17.84         17.92         0.94 o                         
  -1   3   7         36.13         42.30         1.36 o                         
   0   3   7          3.49          2.87         0.71 o                         
   1   3   7          4.79          5.16         0.70 o                         
   2   3   7          0.84          0.40         0.90 o                         
   3   3   7          0.64         -0.68         0.68 o                         
   4   3   7         51.93         52.36         1.56 o                         
   5   3   7        119.60        126.09         2.19 o                         
   6   3   7          1.41          1.50         1.36 o                         
   7   3   7          3.42          2.88         0.97 o                         
   8   3   7          1.59          1.25         0.92 o                         
   9   3   7          0.39         -0.21         0.79 o                         
  10   3   7          0.03         -0.82         0.82 o                         
  11   3   7          0.01          1.56         0.75 o                         
 -14   4   7          0.00          0.62         0.89 o                         
 -13   4   7          4.35          4.82         0.86 o                         
 -12   4   7          0.45          1.68         0.79 o                         
 -11   4   7         25.17         19.69         1.17 o                         
 -10   4   7         16.25          8.87         0.87 o                         
  -9   4   7         30.23         30.63         1.52 o                         
  -8   4   7          0.03          1.16         0.82 o                         
  -7   4   7          3.67          3.13         0.85 o                         
  -6   4   7          9.49          8.94         0.89 o                         
  -5   4   7         20.59         21.39         1.29 o                         
  -4   4   7          3.57          3.10         0.84 o                         
  -3   4   7          0.25         -0.09         0.70 o                         
  -2   4   7         98.94         94.50         1.84 o                         
  -1   4   7         70.77         74.30         2.30 o                         
   0   4   7         13.39         10.65         0.89 o                         
   1   4   7          0.04         -0.83         0.83 o                         
   2   4   7         64.55         65.17         1.64 o                         
   3   4   7          1.99          1.38         0.78 o                         
   4   4   7         46.19         44.50         1.64 o                         
   5   4   7          4.17          2.79         0.86 o                         
   6   4   7          0.66          1.17         0.77 o                         
   7   4   7         19.48         18.42         1.20 o                         
   8   4   7          8.04          5.52         0.78 o                         
   9   4   7          0.11          1.37         0.64 o                         
 -12   5   7          0.76          2.82         1.30 o                         
 -11   5   7          0.83          2.86         1.17 o                         
 -10   5   7         66.64         72.47         3.01 o                         
  -9   5   7          9.45          8.90         0.90 o                         
  -8   5   7         16.80         19.39         1.31 o                         
  -7   5   7         41.68         45.63         1.91 o                         
  -6   5   7         15.32         12.56         1.43 o                         
  -5   5   7         10.25          8.92         1.10 o                         
  -4   5   7          2.70          0.40         0.87 o                         
  -3   5   7          1.86          0.45         0.89 o                         
  -2   5   7         14.17         11.42         1.00 o                         
  -1   5   7         79.35         73.88         1.83 o                         
   0   5   7          1.67          1.58         1.65 o                         
   1   5   7         12.83         11.53         1.50 o                         
   2   5   7         32.84         32.30         1.47 o                         
   3   5   7         15.00         16.06         1.27 o                         
   4   5   7          8.22          7.49         0.82 o                         
   5   5   7          0.24          0.25         0.75 o                         
   6   5   7          2.92          2.39         0.77 o                         
   7   5   7          8.37         11.54         0.97 o                         
  -8   6   7          1.15          1.24         0.78 o                         
  -7   6   7          0.00         -0.87         0.87 o                         
  -6   6   7          0.99          1.57         0.98 o                         
  -5   6   7          0.50          0.58         0.98 o                         
  -4   6   7          1.01          0.45         0.85 o                         
  -3   6   7          0.38          1.42         0.88 o                         
  -2   6   7          0.55          2.85         0.84 o                         
  -1   6   7          1.36          4.13         0.82 o                         
   0   6   7          0.02          0.48         0.85 o                         
   1   6   7          0.01         -0.46         0.80 o                         
   2   6   7          0.12         -0.88         0.88 o                         
   3   6   7          3.00          4.86         1.86 o                         
 -18   0   8          0.21          1.31         2.32 o                         
 -16   0   8         85.76         89.67         2.52 o                         
 -14   0   8          0.27          4.78         1.10 o                         
 -12   0   8        673.21        652.67         8.07 o                         
 -10   0   8         20.13         15.99         1.10 o                         
  -8   0   8         78.11         76.83         1.63 o                         
  -6   0   8        391.09        452.15         6.38 o                         
  -2   0   8        265.66        264.48         5.15 o                         
   0   0   8        129.79        123.25         2.82 o                         
   2   0   8        222.72        220.00         4.72 o                         
   4   0   8        879.19        881.88        12.42 o                         
   6   0   8         15.47         14.71         1.38 o                         
   8   0   8          9.72          6.47         1.06 o                         
  10   0   8          5.88          3.30         1.09 o                         
  12   0   8          0.51          1.40         1.67 o                         
 -18   1   8         51.40         46.35         3.09 o                         
 -17   1   8         23.04         24.98         1.37 o                         
 -16   1   8          9.27         10.03         0.99 o                         
 -15   1   8          0.07          1.46         1.39 o                         
 -14   1   8          0.18         -0.32         0.64 o                         
 -13   1   8        102.67        105.17         1.83 o                         
 -12   1   8         24.63         27.97         1.22 o                         
 -11   1   8          5.59          7.50         0.75 o                         
 -10   1   8        166.52        158.16         2.05 o                         
  -9   1   8         54.17         41.89         1.05 o                         
  -8   1   8          7.63          9.61         0.72 o                         
  -7   1   8         59.92         59.65         1.33 o                         
  -6   1   8        330.20        332.33         5.66 o                         
  -5   1   8         48.00         49.17         1.52 o                         
  -4   1   8        145.37        159.46         4.71 o                         
  -3   1   8        231.77        228.69         3.13 o                         
  -2   1   8        276.13        287.78         3.56 o                         
  -1   1   8       1187.65       1214.24        16.62 o                         
   0   1   8         61.60         70.55         1.71 o                         
   1   1   8        626.96        631.05         6.78 o                         
   2   1   8         58.32         50.54         1.18 o                         
   3   1   8         62.53         62.32         1.40 o                         
   4   1   8        113.64        116.41         2.01 o                         
   5   1   8          3.47          5.52         0.78 o                         
   6   1   8         17.12         16.69         1.49 o                         
   7   1   8        139.74        140.71         2.28 o                         
   8   1   8         30.94         28.59         1.34 o                         
   9   1   8          3.93          6.02         1.21 o                         
  10   1   8          7.82          5.20         0.76 o                         
  11   1   8          1.69          2.80         0.74 o                         
  12   1   8          0.15         -0.15         0.86 o                         
 -17   2   8         10.85          9.86         0.96 o                         
 -16   2   8          1.57          1.18         1.13 o                         
 -15   2   8          1.41          0.05         0.78 o                         
 -14   2   8          0.46         -0.75         0.75 o                         
 -13   2   8          5.72          5.13         0.81 o                         
 -12   2   8          2.87          2.50         0.77 o                         
 -11   2   8          6.12          6.29         0.76 o                         
 -10   2   8         43.89         41.98         1.33 o                         
  -9   2   8         15.32         14.84         0.87 o                         
  -8   2   8         21.50         20.42         1.31 o                         
  -7   2   8        155.76        131.93         2.12 o                         
  -6   2   8         51.13         46.93         1.26 o                         
  -5   2   8          2.66          2.95         0.82 o                         
  -4   2   8          0.22         -0.67         0.67 o                         
  -3   2   8          0.06         -0.10         0.60 o                         
  -2   2   8        127.01        123.73         1.97 o                         
  -1   2   8        217.08        213.61         2.87 o                         
   0   2   8          8.24          8.67         0.69 o                         
   1   2   8         33.85         33.07         1.15 o                         
   2   2   8        297.50        300.62         3.99 o                         
   3   2   8          0.84          0.33         0.71 o                         
   4   2   8         11.48         12.92         0.93 o                         
   5   2   8          0.05         -0.41         0.71 o                         
   6   2   8          5.17          5.76         0.86 o                         
   7   2   8          0.93          0.36         0.80 o                         
   8   2   8         16.64         16.24         1.20 o                         
   9   2   8          0.33          0.58         0.85 o                         
  10   2   8         10.52         10.68         1.10 o                         
  11   2   8          3.31          3.55         0.69 o                         
 -16   3   8          0.53         -0.57         0.76 o                         
 -15   3   8          0.01         -0.75         0.75 o                         
 -14   3   8          0.07          0.00         0.78 o                         
 -13   3   8          0.64          1.01         1.12 o                         
 -12   3   8         18.07         18.67         1.14 o                         
 -11   3   8          9.83          9.00         0.92 o                         
 -10   3   8          1.60          0.17         0.77 o                         
  -9   3   8         26.14         22.80         1.12 o                         
  -8   3   8          0.26         -0.18         0.69 o                         
  -7   3   8         41.56         38.81         1.40 o                         
  -6   3   8         24.88         25.80         1.16 o                         
  -5   3   8         60.64         56.01         1.38 o                         
  -4   3   8         23.95         24.89         1.32 o                         
  -3   3   8         29.11         27.30         1.17 o                         
  -2   3   8         98.28         91.53         1.72 o                         
  -1   3   8          5.69          7.03         0.72 o                         
   0   3   8         25.26         25.59         1.93 o                         
   1   3   8          0.21          0.44         0.67 o                         
   2   3   8         18.09         16.58         1.36 o                         
   3   3   8         17.33         14.95         1.09 o                         
   4   3   8         14.33         13.37         1.24 o                         
   5   3   8          4.82          8.38         0.87 o                         
   6   3   8          4.32          5.88         0.77 o                         
   7   3   8          1.18          1.87         1.19 o                         
   8   3   8          3.18          3.20         0.84 o                         
   9   3   8          0.35         -0.38         0.69 o                         
  10   3   8          0.13          0.60         0.61 o                         
 -14   4   8          0.08          0.78         0.91 o                         
 -13   4   8          0.05          0.21         0.91 o                         
 -12   4   8         18.30         17.23         1.09 o                         
 -11   4   8          0.31          0.17         0.79 o                         
 -10   4   8          9.89          8.49         0.90 o                         
  -9   4   8          1.34          3.21         0.78 o                         
  -8   4   8         42.61         47.85         1.56 o                         
  -7   4   8         48.06         51.15         1.74 o                         
  -6   4   8         75.21         75.48         1.82 o                         
  -5   4   8          0.79          0.84         0.84 o                         
  -4   4   8          9.97         10.38         0.91 o                         
  -3   4   8         19.27         15.16         0.95 o                         
  -2   4   8         26.75         22.32         1.26 o                         
  -1   4   8          3.07          2.63         0.78 o                         
   0   4   8          4.82          2.28         0.80 o                         
   1   4   8         84.41         81.01         1.90 o                         
   2   4   8         66.96         56.35         1.86 o                         
   3   4   8          3.47          2.81         0.76 o                         
   4   4   8          0.35         -0.01         0.81 o                         
   5   4   8          3.24          2.24         0.78 o                         
   6   4   8          0.08          1.51         0.72 o                         
   7   4   8          8.85          6.71         0.76 o                         
   8   4   8          5.70          6.09         0.73 o                         
 -12   5   8         38.56         48.75         1.93 o                         
 -11   5   8         18.10         23.87         1.41 o                         
 -10   5   8         47.13         44.69         1.74 o                         
  -9   5   8         28.73         37.14         1.37 o                         
  -8   5   8          0.30          1.89         0.82 o                         
  -7   5   8         69.09         70.41         2.10 o                         
  -6   5   8          0.64          1.87         0.88 o                         
  -5   5   8          0.27         -0.87         0.87 o                         
  -4   5   8          0.07         -0.43         1.63 o                         
  -3   5   8          7.49          7.09         1.67 o                         
  -2   5   8          0.26          2.34         1.47 o                         
  -1   5   8         39.13         34.18         2.41 o                         
   0   5   8          0.59          0.80         0.83 o                         
   1   5   8         17.91         17.31         1.22 o                         
   2   5   8         33.25         29.44         1.29 o                         
   3   5   8          0.42          0.46         0.73 o                         
   4   5   8          2.25          0.81         0.77 o                         
   5   5   8          0.05         -0.72         0.72 o                         
   6   5   8          0.62          2.66         0.86 o                         
  -7   6   8          2.31          0.69         0.89 o                         
  -6   6   8          1.45          1.15         0.82 o                         
  -5   6   8          1.33          2.06         0.89 o                         
  -4   6   8         21.06         25.70         1.71 o                         
  -3   6   8          0.03         -0.06         1.05 o                         
  -2   6   8          2.65          2.66         0.83 o                         
  -1   6   8          1.44          0.42         0.78 o                         
   0   6   8          0.61          0.14         0.84 o                         
   1   6   8          0.64         -0.69         0.69 o                         
 -17   0   9         20.52         27.01         1.74 o                         
 -15   0   9        963.73       1030.16        16.57 o                         
 -13   0   9         10.32         10.49         1.11 o                         
 -11   0   9         65.31         63.46         2.78 o                         
  -9   0   9          8.24          8.02         0.79 o                         
  -7   0   9          0.48          2.35         0.73 o                         
  -5   0   9         24.55         32.55         1.67 o                         
  -3   0   9       1782.08       1794.27        38.41 o                         
  -1   0   9        181.65        185.03         3.92 o                         
   1   0   9         92.61         88.31         2.41 o                         
   3   0   9         91.86         94.34         2.29 o                         
   5   0   9         15.90         20.09         1.33 o                         
   7   0   9         44.40         45.77         2.47 o                         
   9   0   9          5.67          3.81         1.10 o                         
  11   0   9          1.67         -0.56         1.20 o                         
 -18   1   9         14.35         12.32         1.22 o                         
 -17   1   9          5.38          5.98         0.88 o                         
 -16   1   9          0.29          0.19         0.76 o                         
 -15   1   9         14.13         16.36         1.88 o                         
 -14   1   9         61.78         57.48         1.36 o                         
 -13   1   9         59.56         61.45         1.48 o                         
 -12   1   9        246.37        237.03         2.95 o                         
 -11   1   9          5.23         10.48         0.75 o                         
 -10   1   9        231.38        207.87         2.98 o                         
  -9   1   9        270.47        261.79         2.79 o                         
  -8   1   9         73.85         77.21         1.72 o                         
  -7   1   9          9.60          7.35         0.69 o                         
  -6   1   9        176.39        194.66         3.40 o                         
  -5   1   9        125.95        116.77         2.75 o                         
  -4   1   9        252.01        252.64         4.52 o                         
  -3   1   9        274.21        295.17         5.33 o                         
  -2   1   9        616.86        629.88         8.60 o                         
  -1   1   9        862.42        831.96        10.74 o                         
   0   1   9         13.62         15.68         0.95 o                         
   1   1   9        296.20        287.77         3.39 o                         
   2   1   9         12.12         12.29         1.23 o                         
   3   1   9          3.82          2.81         0.70 o                         
   4   1   9          7.34          9.89         1.03 o                         
   5   1   9         17.58         15.63         0.96 o                         
   6   1   9          4.04          3.32         0.77 o                         
   7   1   9         50.13         50.95         1.47 o                         
   8   1   9         15.45         14.52         1.43 o                         
   9   1   9          7.17          7.11         0.76 o                         
  10   1   9          8.67          6.84         0.73 o                         
  11   1   9          1.05          1.06         0.79 o                         
 -17   2   9          0.83         -0.08         0.80 o                         
 -16   2   9          5.59          5.73         0.89 o                         
 -15   2   9          0.56         -0.46         0.72 o                         
 -14   2   9          9.64          7.65         1.00 o                         
 -13   2   9          1.62          0.08         0.77 o                         
 -12   2   9          0.06         -0.76         0.76 o                         
 -11   2   9          7.40          7.43         0.86 o                         
 -10   2   9        102.69        110.17         1.84 o                         
  -9   2   9        172.64        173.28         2.75 o                         
  -8   2   9         51.27         53.81         1.38 o                         
  -7   2   9         41.61         37.11         1.23 o                         
  -6   2   9        131.22        115.30         1.91 o                         
  -5   2   9          2.52          1.65         0.70 o                         
  -4   2   9         97.71         93.49         1.92 o                         
  -3   2   9        174.75        175.62         2.88 o                         
  -2   2   9        115.69        109.31         2.44 o                         
  -1   2   9          0.71          0.52         0.74 o                         
   0   2   9         34.10         29.61         1.05 o                         
   1   2   9         48.54         49.45         1.29 o                         
   2   2   9        214.19        196.67         4.94 o                         
   3   2   9         39.82         42.66         1.35 o                         
   4   2   9         11.34         12.62         1.02 o                         
   5   2   9         11.42          9.70         0.89 o                         
   6   2   9          1.43          1.22         0.80 o                         
   7   2   9          0.57          0.67         0.73 o                         
   8   2   9         17.61         14.50         1.16 o                         
   9   2   9          0.90          1.00         0.68 o                         
  10   2   9         22.91         20.04         1.17 o                         
 -16   3   9          0.16          0.63         0.79 o                         
 -15   3   9          2.64          1.67         0.76 o                         
 -14   3   9          6.37          6.96         0.85 o                         
 -13   3   9          4.31          2.91         0.85 o                         
 -12   3   9          0.10         -0.75         0.75 o                         
 -11   3   9          8.60          7.74         0.89 o                         
 -10   3   9         31.40         28.64         1.35 o                         
  -9   3   9          5.77          5.62         0.80 o                         
  -8   3   9         10.47          9.02         0.79 o                         
  -7   3   9         61.69         55.56         1.43 o                         
  -6   3   9         50.81         48.91         1.49 o                         
  -5   3   9         13.54         16.43         1.10 o                         
  -4   3   9         17.45         18.75         1.45 o                         
  -3   3   9         98.47        100.39         2.31 o                         
  -2   3   9          1.47          2.38         0.86 o                         
  -1   3   9         15.30         15.54         0.99 o                         
   0   3   9          4.15          3.42         0.73 o                         
   1   3   9         10.58         11.44         0.83 o                         
   2   3   9          0.84         -0.02         0.73 o                         
   3   3   9         38.73         36.48         1.37 o                         
   4   3   9         15.31         13.30         1.48 o                         
   5   3   9        211.59        204.51         3.44 o                         
   6   3   9          0.09          2.57         1.26 o                         
   7   3   9          1.46          1.96         0.84 o                         
   8   3   9          0.85          0.40         0.69 o                         
   9   3   9          0.19         -0.15         0.58 o                         
 -14   4   9          1.68          0.74         0.80 o                         
 -13   4   9          0.64          0.33         0.78 o                         
 -12   4   9          1.93          2.39         0.79 o                         
 -11   4   9          1.09          2.15         1.02 o                         
 -10   4   9         15.42         22.77         1.99 o                         
  -9   4   9        373.47        394.24         5.18 o                         
  -8   4   9         21.42         31.02         1.52 o                         
  -7   4   9         99.38        107.59         2.12 o                         
  -6   4   9         34.70         39.34         1.71 o                         
  -5   4   9         51.35         49.31         1.49 o                         
  -4   4   9          4.39          4.40         0.83 o                         
  -3   4   9         18.78         17.61         1.28 o                         
  -2   4   9          0.60         -0.40         0.75 o                         
  -1   4   9          4.93          0.35         0.83 o                         
   0   4   9         29.17         20.85         1.16 o                         
   1   4   9          0.15          1.17         0.74 o                         
   2   4   9         34.88         29.75         1.30 o                         
   3   4   9          1.55          1.21         0.85 o                         
   4   4   9          7.18          6.87         0.83 o                         
   5   4   9          1.61          0.03         0.76 o                         
   6   4   9          3.21          2.99         0.90 o                         
   7   4   9          0.52          1.27         0.90 o                         
   8   4   9         12.08         13.51         1.09 o                         
 -12   5   9         35.99         32.52         1.94 o                         
 -11   5   9          8.01         11.44         1.84 o                         
 -10   5   9          0.19          1.48         0.91 o                         
  -9   5   9          3.06          1.92         0.91 o                         
  -8   5   9          1.57          2.41         0.83 o                         
  -7   5   9          0.24         -0.05         0.86 o                         
  -6   5   9          1.22          1.11         0.86 o                         
  -5   5   9          8.13          9.46         0.97 o                         
  -4   5   9          0.03          0.45         0.89 o                         
  -3   5   9         13.78         11.97         1.20 o                         
  -2   5   9         11.36         10.99         1.06 o                         
  -1   5   9          0.44          0.50         0.82 o                         
   0   5   9          0.09          0.55         0.77 o                         
   1   5   9          3.32          3.34         0.79 o                         
   2   5   9          1.09          1.34         0.74 o                         
   3   5   9          1.33          2.31         0.84 o                         
   4   5   9          0.97          0.26         0.89 o                         
   5   5   9          1.67          4.25         1.11 o                         
  -6   6   9          0.66          1.70         0.83 o                         
  -5   6   9          7.94          6.36         1.09 o                         
  -4   6   9         10.53         12.95         1.42 o                         
  -3   6   9          2.46         -0.56         1.02 o                         
  -2   6   9          0.00         -1.28         1.29 o                         
  -1   6   9          0.73          2.16         1.34 o                         
 -18   0  10          6.31          2.92         1.96 o                         
 -16   0  10          8.66         19.91         2.21 o                         
 -14   0  10         14.34         18.92         1.43 o                         
 -12   0  10        495.01        465.06         6.01 o                         
 -10   0  10         44.84         44.27         3.17 o                         
  -8   0  10         67.31         62.16         1.61 o                         
  -6   0  10        146.15        148.97         3.52 o                         
  -4   0  10         59.32         77.05         3.86 o                         
  -2   0  10          6.52          3.81         1.18 o                         
   0   0  10        131.51        125.15         2.93 o                         
   2   0  10          2.20          2.53         0.98 o                         
   4   0  10         69.17         64.83         1.98 o                         
   6   0  10          2.92          1.20         1.20 o                         
   8   0  10          1.80          1.39         1.43 o                         
  10   0  10          0.17         -0.99         0.99 o                         
 -18   1  10          0.47          0.48         0.78 o                         
 -17   1  10          0.04          2.55         0.84 o                         
 -16   1  10          3.17          5.08         0.83 o                         
 -15   1  10          0.14         -0.02         0.76 o                         
 -14   1  10         57.64         60.63         1.34 o                         
 -13   1  10        222.18        239.19         3.14 o                         
 -12   1  10        776.72        769.27         7.85 o                         
 -11   1  10         59.89         56.08         1.32 o                         
 -10   1  10          1.48          1.98         0.59 o                         
  -9   1  10         11.58         13.41         0.80 o                         
  -8   1  10         93.07         84.98         1.59 o                         
  -7   1  10         58.62         62.51         1.50 o                         
  -6   1  10          7.50         13.50         0.90 o                         
  -5   1  10         28.22         24.50         1.19 o                         
  -4   1  10         11.83          5.69         0.86 o                         
  -3   1  10        211.05        216.45         3.37 o                         
  -2   1  10         92.24         83.66         1.74 o                         
  -1   1  10         40.62         38.52         1.37 o                         
   0   1  10        654.88        640.62         7.26 o                         
   1   1  10         83.80         86.48         1.55 o                         
   2   1  10          6.36          6.90         0.91 o                         
   3   1  10          6.84          7.11         0.76 o                         
   4   1  10         15.65         15.08         1.37 o                         
   5   1  10         21.11         21.32         1.39 o                         
   6   1  10         14.22         14.44         1.02 o                         
   7   1  10          2.50          2.75         0.80 o                         
   8   1  10          0.50          0.39         0.69 o                         
   9   1  10          3.61          3.28         0.81 o                         
  10   1  10          0.02          0.27         0.67 o                         
 -17   2  10          1.12          1.24         1.04 o                         
 -16   2  10          0.73         -0.39         0.70 o                         
 -15   2  10          0.06         -0.33         0.69 o                         
 -14   2  10          0.01         -1.48         1.48 o                         
 -13   2  10          0.21         -0.71         0.71 o                         
 -12   2  10          7.16          5.41         0.90 o                         
 -11   2  10         12.51         11.98         0.90 o                         
 -10   2  10        156.15        161.53         2.35 o                         
  -9   2  10        426.56        401.41         4.93 o                         
  -8   2  10         87.39         87.83         3.42 o                         
  -7   2  10         57.00         54.26         1.67 o                         
  -6   2  10        214.79        206.74         2.77 o                         
  -5   2  10         70.46         67.82         1.50 o                         
  -4   2  10        109.71        104.72         1.96 o                         
  -3   2  10        168.98        162.30         2.52 o                         
  -2   2  10        131.65        130.12         2.18 o                         
  -1   2  10         20.62         19.95         1.09 o                         
   0   2  10        152.08        148.14         2.35 o                         
   1   2  10         94.34         90.63         1.80 o                         
   2   2  10        154.91        157.91         2.27 o                         
   3   2  10          2.17          2.52         0.73 o                         
   4   2  10         18.73         17.96         1.16 o                         
   5   2  10          0.06         -0.05         0.71 o                         
   6   2  10          2.95          3.58         0.74 o                         
   7   2  10         41.62         48.19         1.29 o                         
   8   2  10          0.08         -0.34         0.63 o                         
   9   2  10          0.45          0.80         0.65 o                         
  10   2  10          6.17          3.63         0.73 o                         
 -16   3  10          1.25          2.31         0.95 o                         
 -15   3  10          1.83          0.99         0.73 o                         
 -14   3  10          0.00          0.92         0.77 o                         
 -13   3  10          3.94          1.78         0.81 o                         
 -12   3  10          0.05         -0.01         0.79 o                         
 -11   3  10         27.54         24.27         1.28 o                         
 -10   3  10          1.52          0.42         0.73 o                         
  -9   3  10          0.07         -0.44         0.76 o                         
  -8   3  10         44.31         50.11         1.45 o                         
  -7   3  10        212.35        218.92         2.84 o                         
  -6   3  10       1649.07       1610.41        15.74 o                         
  -5   3  10          2.97          6.89         0.96 o                         
  -4   3  10        272.24        273.69         3.82 o                         
  -3   3  10         48.23         46.01         1.50 o                         
  -2   3  10         29.46         27.85         1.27 o                         
  -1   3  10          2.05          0.19         0.72 o                         
   0   3  10          3.00          1.87         0.77 o                         
   1   3  10          4.95          2.75         0.78 o                         
   2   3  10         17.37          9.99         0.84 o                         
   3   3  10         13.74         13.04         0.90 o                         
   4   3  10         57.00         57.99         1.57 o                         
   5   3  10          0.82          3.16         0.89 o                         
   6   3  10          1.93          3.02         0.75 o                         
   7   3  10          5.87          4.60         1.30 o                         
   8   3  10          0.34          0.06         0.60 o                         
 -14   4  10          1.14          1.47         0.86 o                         
 -13   4  10          1.14          1.05         0.81 o                         
 -12   4  10          1.81          1.78         0.82 o                         
 -11   4  10         77.85         91.20         1.91 o                         
 -10   4  10         11.31         16.05         1.52 o                         
  -9   4  10        198.57        206.13         4.07 o                         
  -8   4  10         32.66         35.55         2.30 o                         
  -7   4  10          4.77          6.81         0.84 o                         
  -6   4  10         11.53         11.10         1.41 o                         
  -5   4  10          9.22         12.08         1.22 o                         
  -4   4  10          3.90          2.70         0.84 o                         
  -3   4  10         65.90         75.27         1.81 o                         
  -2   4  10          1.70          1.45         0.80 o                         
  -1   4  10          1.74          4.42         0.81 o                         
   0   4  10         14.71         10.49         0.84 o                         
   1   4  10          5.69          5.74         0.80 o                         
   2   4  10          1.06          2.08         0.97 o                         
   3   4  10         11.39          8.13         0.81 o                         
   4   4  10          0.15          0.26         0.75 o                         
   5   4  10          2.30          0.91         0.80 o                         
   6   4  10          7.50          4.65         0.77 o                         
   7   4  10          2.00          2.62         0.85 o                         
 -11   5  10          0.59          2.93         1.03 o                         
 -10   5  10          3.62          1.45         0.86 o                         
  -9   5  10         26.54         24.77         1.64 o                         
  -8   5  10          0.73          1.44         0.86 o                         
  -7   5  10          8.14          7.00         0.91 o                         
  -6   5  10         10.51         10.66         1.00 o                         
  -5   5  10          1.26          1.43         0.91 o                         
  -4   5  10          2.08          1.74         0.88 o                         
  -3   5  10          1.38         -0.14         0.80 o                         
  -2   5  10          0.00         -0.24         0.85 o                         
  -1   5  10          0.09          0.99         0.87 o                         
   0   5  10         32.95         32.14         1.40 o                         
   1   5  10          0.61          1.91         1.09 o                         
   2   5  10          0.94          0.07         0.77 o                         
   3   5  10          0.01         -0.39         0.77 o                         
   4   5  10          0.55         -0.25         0.80 o                         
 -17   0  11         14.11         11.59         1.93 o                         
 -15   0  11         24.67         26.49         1.88 o                         
 -13   0  11          0.36         -0.67         0.92 o                         
 -11   0  11        213.84        212.79         4.22 o                         
  -9   0  11         27.10         25.27         1.48 o                         
  -7   0  11          8.80          3.15         0.91 o                         
  -5   0  11         90.13         69.61         2.41 o                         
  -3   0  11          4.65          1.84         1.36 o                         
  -1   0  11        176.37        165.32         3.42 o                         
   1   0  11        192.67        182.73         4.23 o                         
   3   0  11        368.04        383.51         5.94 o                         
   5   0  11          4.87          5.19         1.12 o                         
   7   0  11          0.00         -0.56         1.09 o                         
   9   0  11          0.30         -0.36         1.04 o                         
 -18   1  11          7.70          6.90         0.87 o                         
 -17   1  11          9.75         10.91         1.53 o                         
 -16   1  11          1.72          3.18         0.85 o                         
 -15   1  11         22.10         19.78         1.13 o                         
 -14   1  11         56.77         52.02         1.35 o                         
 -13   1  11          1.05          3.13         0.74 o                         
 -12   1  11        110.68        109.11         1.95 o                         
 -11   1  11          1.95          2.25         0.72 o                         
 -10   1  11         53.11         51.36         1.29 o                         
  -9   1  11        218.89        195.75         2.74 o                         
  -8   1  11         51.07         49.58         1.50 o                         
  -7   1  11          0.06          0.92         0.66 o                         
  -6   1  11          2.28          2.31         0.69 o                         
  -5   1  11        145.08        127.47         2.05 o                         
  -4   1  11          6.63          4.52         0.83 o                         
  -3   1  11        180.62        170.23         2.91 o                         
  -2   1  11        112.31         96.36         2.21 o                         
  -1   1  11         32.95         34.71         1.53 o                         
   0   1  11         28.38         28.44         1.29 o                         
   1   1  11          0.27          0.85         0.67 o                         
   2   1  11         13.33         11.59         0.84 o                         
   3   1  11         15.20         13.20         0.92 o                         
   4   1  11          1.07         -0.41         0.74 o                         
   5   1  11          1.10          0.68         0.73 o                         
   6   1  11         15.45         13.64         0.96 o                         
   7   1  11          0.44          0.47         0.71 o                         
   8   1  11          2.20          3.50         0.79 o                         
   9   1  11          0.25          0.20         0.65 o                         
 -17   2  11          2.75          2.22         1.00 o                         
 -16   2  11         10.15         11.23         1.03 o                         
 -15   2  11          2.48          2.38         0.81 o                         
 -14   2  11          0.24          0.50         0.78 o                         
 -13   2  11         13.96         12.57         0.96 o                         
 -12   2  11         29.47         30.11         1.34 o                         
 -11   2  11         33.29         34.62         1.41 o                         
 -10   2  11        377.10        397.27         4.62 o                         
  -9   2  11        779.37        751.05         8.57 o                         
  -8   2  11         24.50         26.72         1.32 o                         
  -7   2  11         13.69         13.55         1.00 o                         
  -6   2  11         11.32         10.41         1.04 o                         
  -5   2  11          0.60          1.08         0.92 o                         
  -4   2  11        397.37        381.39         5.79 o                         
  -3   2  11        873.82        838.45        13.34 o                         
  -2   2  11          0.75          3.63         0.80 o                         
  -1   2  11        249.05        238.92         3.64 o                         
   0   2  11          7.41          6.86         0.84 o                         
   1   2  11          1.24          1.19         0.73 o                         
   2   2  11          9.46         11.12         0.86 o                         
   3   2  11          0.00         -0.52         0.69 o                         
   4   2  11          0.06         -0.67         0.67 o                         
   5   2  11         18.50         15.18         0.99 o                         
   6   2  11         19.33         18.07         1.25 o                         
   7   2  11          1.52          1.68         0.65 o                         
   8   2  11         19.91         19.13         1.36 o                         
   9   2  11          2.38          1.64         0.72 o                         
 -16   3  11          1.18          2.33         0.80 o                         
 -15   3  11         12.76         15.95         0.95 o                         
 -14   3  11          0.02          0.16         0.75 o                         
 -13   3  11         12.95         12.97         0.96 o                         
 -12   3  11          7.32          6.57         1.16 o                         
 -11   3  11          5.37          4.93         0.82 o                         
 -10   3  11          5.39          3.85         0.78 o                         
  -9   3  11         26.18         28.43         1.53 o                         
  -8   3  11        190.96        204.82         2.73 o                         
  -7   3  11        352.90        372.37         4.43 o                         
  -6   3  11         72.23         76.03         1.77 o                         
  -5   3  11         31.26         29.81         1.32 o                         
  -4   3  11         84.30         88.31         1.95 o                         
  -3   3  11          0.50         -0.22         0.77 o                         
  -2   3  11          1.48          1.81         0.83 o                         
  -1   3  11          0.16          0.56         0.76 o                         
   0   3  11          3.44          1.87         0.81 o                         
   1   3  11         16.72         18.11         1.15 o                         
   2   3  11         17.57         18.76         1.24 o                         
   3   3  11         63.35         56.20         1.56 o                         
   4   3  11          6.77          7.33         0.76 o                         
   5   3  11          1.04          0.17         0.69 o                         
   6   3  11          2.73          1.27         0.69 o                         
   7   3  11          2.03          1.26         0.79 o                         
   8   3  11          0.31          0.29         0.74 o                         
 -14   4  11          4.12          1.12         1.06 o                         
 -13   4  11          0.21          0.97         0.88 o                         
 -12   4  11          6.39          6.67         0.89 o                         
 -11   4  11         22.64         23.91         1.40 o                         
 -10   4  11          4.28          7.16         0.93 o                         
  -9   4  11         21.09         20.34         1.78 o                         
  -8   4  11          0.67          0.89         0.95 o                         
  -7   4  11          0.01         -0.97         0.97 o                         
  -6   4  11         33.62         29.75         1.51 o                         
  -5   4  11         81.91         85.19         1.92 o                         
  -4   4  11         10.84         11.79         0.96 o                         
  -3   4  11        106.78        122.94         2.23 o                         
  -2   4  11          0.18          0.76         0.77 o                         
  -1   4  11         23.42         20.10         1.17 o                         
   0   4  11         10.48          5.64         1.29 o                         
   1   4  11          3.69          1.69         0.77 o                         
   2   4  11          7.33          6.71         0.90 o                         
   3   4  11          1.60          0.66         0.76 o                         
   4   4  11          0.55          1.30         0.74 o                         
   5   4  11          0.34         -0.46         0.73 o                         
   6   4  11          2.49          1.66         1.06 o                         
 -11   5  11          5.91          3.71         1.27 o                         
 -10   5  11          0.17          1.58         1.28 o                         
  -9   5  11          0.21          0.31         0.91 o                         
  -8   5  11          1.42          1.63         1.00 o                         
  -7   5  11          0.28         -0.60         0.87 o                         
  -6   5  11          0.82          0.70         0.89 o                         
  -5   5  11          2.56          2.39         0.96 o                         
  -4   5  11          0.73          0.75         0.93 o                         
  -3   5  11          0.60          0.19         0.95 o                         
  -2   5  11          1.67          1.54         0.85 o                         
  -1   5  11         10.23          9.08         0.92 o                         
   0   5  11         17.95         23.98         1.20 o                         
   1   5  11          1.18          1.29         0.89 o                         
   2   5  11          4.48          5.07         0.91 o                         
 -16   0  12          0.08          0.05         1.58 o                         
 -14   0  12         32.79         32.04         2.16 o                         
 -12   0  12          1.76          1.72         0.97 o                         
 -10   0  12          9.83          8.70         0.93 o                         
  -8   0  12         13.20         18.59         1.44 o                         
  -6   0  12          4.21          5.47         1.17 o                         
  -4   0  12         78.20         86.44         2.76 o                         
  -2   0  12        147.24        142.81         3.13 o                         
   0   0  12         34.40         35.34         2.11 o                         
   2   0  12         52.80         59.21         1.98 o                         
   4   0  12          0.26         -0.07         1.03 o                         
   6   0  12          0.07         -0.60         1.09 o                         
   8   0  12          2.61          1.51         0.97 o                         
 -17   1  12          0.06          0.82         0.86 o                         
 -16   1  12          3.29          3.03         0.86 o                         
 -15   1  12          1.17         -0.31         0.73 o                         
 -14   1  12         10.88          9.39         0.86 o                         
 -13   1  12          0.09          0.47         0.75 o                         
 -12   1  12          0.59          0.79         0.75 o                         
 -11   1  12         78.62         71.92         1.51 o                         
 -10   1  12          2.27          1.95         0.70 o                         
  -9   1  12         57.68         54.97         1.35 o                         
  -8   1  12        115.01        109.86         2.04 o                         
  -7   1  12          0.09         -0.29         0.69 o                         
  -6   1  12          0.05          0.18         0.67 o                         
  -5   1  12          1.85          2.14         0.70 o                         
  -4   1  12          0.03         -0.81         0.81 o                         
  -3   1  12          0.13          0.58         0.85 o                         
  -2   1  12         32.27         29.20         2.62 o                         
  -1   1  12        220.63        214.47         3.44 o                         
   0   1  12        293.14        279.21         3.85 o                         
   1   1  12          8.22          8.95         1.02 o                         
   2   1  12          1.60          1.23         0.78 o                         
   3   1  12          9.64          8.99         0.89 o                         
   4   1  12         14.92         17.39         1.09 o                         
   5   1  12         12.44         14.27         1.04 o                         
   6   1  12          7.86          7.09         0.80 o                         
   7   1  12          0.46          0.43         0.68 o                         
   8   1  12         14.26         17.82         0.96 o                         
 -17   2  12          0.24         -0.52         0.83 o                         
 -16   2  12          1.54          1.00         0.73 o                         
 -15   2  12          2.50          3.83         0.86 o                         
 -14   2  12         29.78         35.57         1.35 o                         
 -13   2  12          1.25          1.22         0.86 o                         
 -12   2  12         84.43         84.49         1.75 o                         
 -11   2  12        124.41        116.57         1.99 o                         
 -10   2  12          0.18          2.20         0.74 o                         
  -9   2  12        199.73        198.68         2.93 o                         
  -8   2  12          0.11         -0.73         0.75 o                         
  -7   2  12         32.38         31.74         1.33 o                         
  -6   2  12        596.54        583.70         6.79 o                         
  -5   2  12        229.64        236.74         3.42 o                         
  -4   2  12        257.77        253.71         3.89 o                         
  -3   2  12        688.86        664.43         8.79 o                         
  -2   2  12         57.71         59.51         1.74 o                         
  -1   2  12         51.37         46.95         1.93 o                         
   0   2  12          5.83          6.52         1.30 o                         
   1   2  12          0.76          1.35         0.82 o                         
   2   2  12         49.47         44.64         1.45 o                         
   3   2  12          5.32          4.36         0.73 o                         
   4   2  12          1.08          0.68         0.95 o                         
   5   2  12         14.50         11.93         1.04 o                         
   6   2  12          8.52          8.18         1.03 o                         
   7   2  12          0.02         -0.48         0.84 o                         
   8   2  12         10.73         11.30         1.02 o                         
 -15   3  12          0.53          1.74         0.81 o                         
 -14   3  12          1.46          1.20         0.76 o                         
 -13   3  12          5.06          5.80         0.84 o                         
 -12   3  12         22.37         23.14         1.27 o                         
 -11   3  12         14.25         10.96         1.12 o                         
 -10   3  12          2.46          2.75         0.74 o                         
  -9   3  12          0.30          1.50         0.80 o                         
  -8   3  12        282.10        287.41         4.44 o                         
  -7   3  12        136.83        159.50         3.31 o                         
  -6   3  12        537.77        547.69         6.93 o                         
  -5   3  12         66.83         66.20         1.72 o                         
  -4   3  12         34.79         40.16         1.51 o                         
  -3   3  12         29.73         27.41         1.28 o                         
  -2   3  12         10.13          8.94         1.00 o                         
  -1   3  12          3.07          0.46         0.81 o                         
   0   3  12          2.11          1.22         0.79 o                         
   1   3  12          1.93          1.15         0.90 o                         
   2   3  12         65.10         53.20         1.83 o                         
   3   3  12          6.63          7.44         0.84 o                         
   4   3  12          2.18          1.00         0.93 o                         
   5   3  12          0.50          0.91         0.72 o                         
   6   3  12          1.17          0.03         0.69 o                         
 -13   4  12          1.61          1.81         0.84 o                         
 -12   4  12         36.84         39.26         1.50 o                         
 -11   4  12          4.08          4.61         0.98 o                         
 -10   4  12         22.49         25.51         1.40 o                         
  -9   4  12          8.36          8.12         0.96 o                         
  -8   4  12         41.09         42.30         1.53 o                         
  -7   4  12          0.61          0.86         0.98 o                         
  -6   4  12          0.14         -1.21         1.21 o                         
  -5   4  12          2.29          2.39         1.09 o                         
  -4   4  12         30.75         33.94         2.24 o                         
  -3   4  12         73.36         79.00         2.29 o                         
  -2   4  12          0.20         -0.62         0.98 o                         
  -1   4  12          9.13         13.21         0.91 o                         
   0   4  12          0.23         -0.66         0.75 o                         
   1   4  12          0.18         -0.66         0.96 o                         
   2   4  12          1.89         -0.42         0.74 o                         
   3   4  12          0.01         -0.49         0.77 o                         
   4   4  12          1.50          1.32         0.79 o                         
 -10   5  12          4.07         11.11         1.61 o                         
  -9   5  12          0.01          0.08         0.99 o                         
  -8   5  12          1.44          1.15         1.25 o                         
  -7   5  12          0.00         -0.43         0.93 o                         
  -6   5  12          0.57         -0.08         1.13 o                         
  -5   5  12          0.36          1.20         0.93 o                         
  -4   5  12          1.06          0.57         0.90 o                         
  -3   5  12          0.15          2.00         0.97 o                         
  -2   5  12         20.17         21.84         1.80 o                         
  -1   5  12          3.51          3.07         1.21 o                         
   0   5  12         12.74         18.31         1.60 o                         
   1   5  12          0.02         -0.60         1.04 o                         
 -17   0  13         13.61         14.23         1.92 o                         
 -15   0  13         36.02         37.93         2.20 o                         
 -13   0  13         30.73         25.59         1.96 o                         
 -11   0  13          4.01          2.65         1.05 o                         
  -9   0  13         15.16         13.97         1.13 o                         
  -7   0  13         13.49          9.44         1.17 o                         
  -5   0  13         36.17         35.69         2.83 o                         
  -3   0  13         23.17         19.67         2.41 o                         
  -1   0  13         51.92         46.06         1.89 o                         
   1   0  13        172.16        166.50         3.88 o                         
   3   0  13        285.87        285.11         5.92 o                         
   5   0  13          6.81          6.59         1.14 o                         
   7   0  13          0.15          0.42         0.93 o                         
 -17   1  13          0.11         -0.01         0.91 o                         
 -16   1  13          0.01         -0.95         0.95 o                         
 -15   1  13         16.97         15.96         0.97 o                         
 -14   1  13         12.19          9.34         0.85 o                         
 -13   1  13          1.81          1.89         0.73 o                         
 -12   1  13          6.20          6.63         0.86 o                         
 -11   1  13         78.43         73.49         1.73 o                         
 -10   1  13          0.35         -0.33         0.70 o                         
  -9   1  13         27.17         32.01         1.28 o                         
  -8   1  13          0.50          0.17         0.78 o                         
  -7   1  13          9.57          8.54         0.82 o                         
  -6   1  13         47.93         46.40         1.49 o                         
  -5   1  13         17.17         17.54         1.10 o                         
  -4   1  13          1.90         -0.14         1.50 o                         
  -3   1  13        362.50        367.65         6.41 o                         
  -2   1  13        315.22        322.60         5.75 o                         
  -1   1  13        416.36        421.04         8.75 o                         
   0   1  13        434.52        432.92         5.54 o                         
   1   1  13          1.57          2.69         0.83 o                         
   2   1  13         38.30         36.68         1.43 o                         
   3   1  13          1.52          0.49         0.66 o                         
   4   1  13         50.96         55.95         1.82 o                         
   5   1  13         24.21         28.19         1.60 o                         
   6   1  13          8.07          8.85         1.01 o                         
   7   1  13          0.10          1.56         0.72 o                         
 -16   2  13          0.29         -0.24         0.70 o                         
 -15   2  13          5.76          5.75         0.78 o                         
 -14   2  13         44.07         46.07         1.41 o                         
 -13   2  13          9.40          7.40         0.92 o                         
 -12   2  13         22.40         22.33         1.37 o                         
 -11   2  13         36.29         37.57         1.33 o                         
 -10   2  13          0.71          0.80         0.75 o                         
  -9   2  13        124.20        125.11         2.27 o                         
  -8   2  13         38.35         36.90         1.44 o                         
  -7   2  13          5.59          6.96         0.96 o                         
  -6   2  13         83.52         85.03         1.82 o                         
  -5   2  13        548.72        564.97         7.60 o                         
  -4   2  13         24.39         24.74         1.40 o                         
  -3   2  13          2.31          2.81         0.99 o                         
  -2   2  13         48.83         53.20         1.96 o                         
  -1   2  13         43.06         46.60         2.09 o                         
   0   2  13         14.34         14.26         1.25 o                         
   1   2  13         11.57         10.55         0.99 o                         
   2   2  13          2.61          0.74         0.92 o                         
   3   2  13          0.27         -0.76         0.86 o                         
   4   2  13          0.04          0.16         0.76 o                         
   5   2  13          0.46         -0.07         0.69 o                         
   6   2  13          2.81          2.03         0.73 o                         
   7   2  13          6.57          4.66         0.73 o                         
 -15   3  13          1.55          1.83         0.83 o                         
 -14   3  13          0.88          2.00         0.84 o                         
 -13   3  13          0.19          0.12         0.81 o                         
 -12   3  13          6.56          6.35         0.90 o                         
 -11   3  13          7.12          8.13         0.93 o                         
 -10   3  13          2.59          3.78         1.16 o                         
  -9   3  13        336.01        328.13         4.51 o                         
  -8   3  13         90.01         94.33         1.93 o                         
  -7   3  13        147.51        154.33         3.14 o                         
  -6   3  13         35.85         43.26         1.77 o                         
  -5   3  13         81.93         88.69         2.10 o                         
  -4   3  13         55.59         59.01         1.66 o                         
  -3   3  13         15.46         18.19         1.69 o                         
  -2   3  13          0.22         -0.92         0.92 o                         
  -1   3  13          0.01          0.32         0.92 o                         
   0   3  13          1.70          1.06         0.85 o                         
   1   3  13         16.04         16.08         1.14 o                         
   2   3  13          3.86          3.08         0.86 o                         
   3   3  13          0.15          0.03         0.76 o                         
   4   3  13          1.86          0.95         0.99 o                         
   5   3  13         13.72         10.85         1.26 o                         
 -13   4  13          1.19          1.49         0.97 o                         
 -12   4  13          8.06          9.96         1.10 o                         
 -11   4  13         12.75         11.75         1.26 o                         
 -10   4  13          9.65         11.92         1.15 o                         
  -9   4  13         11.42         15.86         1.24 o                         
  -8   4  13         10.81          7.66         0.99 o                         
  -7   4  13         18.56         21.44         1.72 o                         
  -6   4  13         59.39         61.81         1.86 o                         
  -5   4  13         15.09         18.61         1.61 o                         
  -4   4  13         89.89        103.73         2.17 o                         
  -3   4  13         65.28         69.91         1.88 o                         
  -2   4  13          0.07          1.84         1.05 o                         
  -1   4  13          1.91          2.62         0.89 o                         
   0   4  13          0.43          0.26         0.81 o                         
   1   4  13          0.08         -0.13         0.76 o                         
   2   4  13          0.17         -0.85         0.94 o                         
   3   4  13          0.00         -0.22         0.99 o                         
  -9   5  13          3.46          0.70         1.36 o                         
  -8   5  13          0.02         -0.40         1.23 o                         
  -7   5  13          0.76          0.35         0.91 o                         
  -6   5  13          4.71          3.11         1.29 o                         
  -5   5  13          0.18          0.46         1.46 o                         
  -4   5  13          1.67          2.08         1.01 o                         
  -3   5  13          3.64          5.00         1.07 o                         
  -2   5  13          7.78          7.13         1.14 o                         
  -1   5  13         22.30         24.42         3.94 o                         
 -16   0  14          4.88          5.80         1.29 o                         
 -14   0  14          0.26          1.08         1.46 o                         
 -12   0  14          8.85          8.39         1.17 o                         
 -10   0  14         78.00         83.37         2.30 o                         
  -8   0  14         40.89         26.94         1.89 o                         
  -6   0  14         55.82         63.78         2.35 o                         
  -4   0  14         16.58         13.46         1.35 o                         
  -2   0  14         13.22         15.71         1.64 o                         
   0   0  14        950.33        978.74        15.37 o                         
   2   0  14        526.72        570.38        13.01 o                         
   4   0  14          1.86          0.14         1.30 o                         
   6   0  14          0.22         -0.57         1.42 o                         
 -17   1  14          3.31          1.94         1.67 o                         
 -16   1  14          3.18          3.30         1.42 o                         
 -15   1  14          0.56         -0.18         0.73 o                         
 -14   1  14          0.58          0.84         0.76 o                         
 -13   1  14         47.69         56.04         2.36 o                         
 -12   1  14        111.58        109.86         2.10 o                         
 -11   1  14         79.62         71.24         2.48 o                         
 -10   1  14          0.73         -0.82         0.82 o                         
  -9   1  14          1.05          0.19         0.74 o                         
  -8   1  14          2.57          1.68         0.85 o                         
  -7   1  14         38.53         33.04         1.50 o                         
  -6   1  14         22.95         20.76         1.20 o                         
  -5   1  14         13.68         15.66         1.10 o                         
  -4   1  14          4.72          6.77         1.23 o                         
  -3   1  14        325.56        329.31         6.69 o                         
  -2   1  14        334.83        360.40         6.36 o                         
  -1   1  14          9.52          8.34         1.05 o                         
   0   1  14         11.88         12.94         1.08 o                         
   1   1  14          4.02          5.21         0.80 o                         
   2   1  14          1.37          1.87         1.11 o                         
   3   1  14          2.68          4.62         0.79 o                         
   4   1  14         25.92         26.53         1.33 o                         
   5   1  14         29.57         31.40         1.79 o                         
   6   1  14         21.07         19.56         1.38 o                         
 -16   2  14         21.02         20.96         1.28 o                         
 -15   2  14          1.12          1.63         1.05 o                         
 -14   2  14         10.04          7.65         0.81 o                         
 -13   2  14          4.77          4.45         0.84 o                         
 -12   2  14          2.52          2.83         0.86 o                         
 -11   2  14         42.51         40.25         1.36 o                         
 -10   2  14          6.97          7.61         0.78 o                         
  -9   2  14         40.38         39.75         1.45 o                         
  -8   2  14         52.62         51.75         1.63 o                         
  -7   2  14         11.85         10.37         0.97 o                         
  -6   2  14         27.11         21.03         1.35 o                         
  -5   2  14          4.15          2.74         0.90 o                         
  -4   2  14         90.95         92.68         2.17 o                         
  -3   2  14         84.95         94.86         2.40 o                         
  -2   2  14         53.80         53.33         2.08 o                         
  -1   2  14         10.81          9.19         1.14 o                         
   0   2  14          0.02          0.60         1.03 o                         
   1   2  14          3.53          4.19         1.08 o                         
   2   2  14          0.02          0.37         0.90 o                         
   3   2  14          6.25          5.38         0.81 o                         
   4   2  14          0.47          0.56         0.72 o                         
   5   2  14          2.20          1.70         0.79 o                         
   6   2  14         10.37          8.07         1.55 o                         
 -15   3  14          2.38          3.05         0.71 o                         
 -14   3  14         15.26         16.49         1.19 o                         
 -13   3  14          0.21          0.62         0.82 o                         
 -12   3  14          1.05          0.18         0.80 o                         
 -11   3  14          4.46          5.28         0.90 o                         
 -10   3  14          0.78          0.55         0.75 o                         
  -9   3  14          0.24          0.98         1.36 o                         
  -8   3  14        111.04        104.27         2.18 o                         
  -7   3  14         17.78         24.56         1.60 o                         
  -6   3  14        167.73        182.25         3.33 o                         
  -5   3  14         31.30         38.36         1.63 o                         
  -4   3  14          1.61          2.09         0.87 o                         
  -3   3  14         18.92         19.98         1.59 o                         
  -2   3  14          5.10          7.08         1.54 o                         
  -1   3  14          0.05          5.32         1.50 o                         
   0   3  14          1.74          2.44         1.04 o                         
   1   3  14          0.66         -0.60         0.89 o                         
   2   3  14          2.23          1.17         0.86 o                         
   3   3  14          0.05         -0.76         0.99 o                         
   4   3  14          0.50          0.97         0.93 o                         
 -12   4  14          2.49          1.45         1.16 o                         
 -11   4  14          0.34         -0.39         1.16 o                         
 -10   4  14          0.47          0.46         1.02 o                         
  -9   4  14          0.78          0.11         1.00 o                         
  -8   4  14          0.64         -0.97         0.97 o                         
  -7   4  14          0.24          0.37         1.45 o                         
  -6   4  14        112.90        112.48         2.44 o                         
  -5   4  14         62.02         63.74         2.90 o                         
  -4   4  14         19.55         25.05         2.73 o                         
  -3   4  14          0.67          1.63         0.86 o                         
  -2   4  14          0.70          1.60         0.88 o                         
  -1   4  14         11.83         14.18         1.19 o                         
   0   4  14          2.82          2.55         0.92 o                         
   1   4  14          0.38          1.91         1.28 o                         
   2   4  14          2.52          3.56         1.63 o                         
  -6   5  14          2.47          2.24         1.16 o                         
  -5   5  14          5.32          2.26         1.43 o                         
 -17   0  15         83.87         92.38         5.06 o                         
 -15   0  15          2.99          3.00         1.52 o                         
 -13   0  15          0.18         -0.82         1.07 o                         
 -11   0  15         70.13         67.21         2.77 o                         
  -9   0  15        212.33        188.61         4.03 o                         
  -7   0  15         25.00         20.54         1.98 o                         
  -5   0  15          3.43          2.71         1.22 o                         
  -3   0  15         65.79         64.87         2.26 o                         
  -1   0  15          0.17          1.14         2.32 o                         
   1   0  15        413.79        467.82        16.51 o                         
   3   0  15         29.13         42.87         2.55 o                         
   5   0  15         20.57         21.90         1.80 o                         
 -16   1  15          5.74          6.71         1.05 o                         
 -15   1  15          1.06          0.95         0.77 o                         
 -14   1  15         45.61         48.67         1.44 o                         
 -13   1  15         27.06         28.87         1.34 o                         
 -12   1  15          0.06          1.45         1.04 o                         
 -11   1  15         17.46         17.50         1.20 o                         
 -10   1  15         16.23         16.28         1.12 o                         
  -9   1  15          0.66          0.57         0.76 o                         
  -8   1  15          5.15          5.57         0.88 o                         
  -7   1  15         66.52         68.70         1.82 o                         
  -6   1  15          2.23          1.84         0.90 o                         
  -5   1  15         37.69         35.49         1.69 o                         
  -4   1  15          0.01         -0.33         0.93 o                         
  -3   1  15         40.58         38.61         1.73 o                         
  -2   1  15          3.25          3.23         1.06 o                         
  -1   1  15          5.08          6.68         1.04 o                         
   0   1  15         89.27         95.90         2.17 o                         
   1   1  15         29.20         26.85         1.43 o                         
   2   1  15          5.26          6.21         0.91 o                         
   3   1  15         85.61         91.57         2.31 o                         
   4   1  15          9.24         14.25         2.06 o                         
   5   1  15         23.51         26.04         2.08 o                         
 -16   2  15          0.29          1.33         0.95 o                         
 -15   2  15          0.84          1.59         0.79 o                         
 -14   2  15          0.81          1.16         0.73 o                         
 -13   2  15          1.82          2.75         0.77 o                         
 -12   2  15          0.01          0.47         0.81 o                         
 -11   2  15          1.93          2.55         0.75 o                         
 -10   2  15         19.18         19.92         1.45 o                         
  -9   2  15         32.65         33.15         1.52 o                         
  -8   2  15         14.62         15.04         1.16 o                         
  -7   2  15          1.62          0.91         0.78 o                         
  -6   2  15         62.62         57.69         1.72 o                         
  -5   2  15          0.02         -0.28         0.83 o                         
  -4   2  15          0.37          1.68         0.99 o                         
  -3   2  15         35.53         35.58         1.64 o                         
  -2   2  15          0.40          1.99         1.09 o                         
  -1   2  15          0.11         -0.25         1.75 o                         
   0   2  15          7.74          5.64         1.00 o                         
   1   2  15          0.13          0.99         0.84 o                         
   2   2  15          0.08         -0.81         0.81 o                         
   3   2  15          0.25         -0.73         0.79 o                         
   4   2  15          1.55          0.89         0.78 o                         
 -14   3  15          0.36          0.02         1.01 o                         
 -13   3  15          9.31         12.44         1.26 o                         
 -12   3  15          1.08          1.68         0.87 o                         
 -11   3  15          0.95         -0.69         0.87 o                         
 -10   3  15          3.07          4.01         0.83 o                         
  -9   3  15          0.30         -0.85         0.85 o                         
  -8   3  15          5.17          4.93         1.01 o                         
  -7   3  15          2.58          5.01         0.95 o                         
  -6   3  15          1.24          1.00         0.88 o                         
  -5   3  15         10.35          7.95         1.03 o                         
  -4   3  15         16.66         17.17         1.35 o                         
  -3   3  15          1.38          1.17         0.88 o                         
  -2   3  15          0.29          1.30         0.94 o                         
  -1   3  15         12.53         16.13         1.72 o                         
   0   3  15          0.07          0.40         0.83 o                         
   1   3  15          0.71          0.80         0.80 o                         
   2   3  15          1.90          1.15         0.73 o                         
   3   3  15          1.17         -0.60         0.72 o                         
 -11   4  15          0.41          1.43         1.50 o                         
 -10   4  15          5.23          6.65         1.25 o                         
  -9   4  15          1.32          0.04         0.96 o                         
  -8   4  15         10.86          6.35         2.31 o                         
  -7   4  15          1.35          0.66         0.94 o                         
  -6   4  15         15.74         11.12         1.32 o                         
  -5   4  15         42.41         46.50         1.61 o                         
  -4   4  15          7.63         13.47         1.45 o                         
  -3   4  15         49.59         62.06         7.49 o                         
  -2   4  15          5.42          5.29         1.36 o                         
  -1   4  15          0.49          2.76         0.93 o                         
   0   4  15          0.57          3.01         1.12 o                         
 -16   0  16         29.66         36.39         2.08 o                         
 -14   0  16         10.60          8.66         1.36 o                         
 -12   0  16          3.48          1.86         1.17 o                         
 -10   0  16        279.01        273.77         7.19 o                         
  -8   0  16         59.66         55.24         2.36 o                         
  -6   0  16         19.20         14.49         1.65 o                         
  -4   0  16         14.07         14.91         1.34 o                         
  -2   0  16        148.14        156.03         6.92 o                         
   0   0  16        148.50        119.38         5.53 o                         
   2   0  16          0.66          4.85         1.21 o                         
   4   0  16         22.31         18.38         2.11 o                         
 -16   1  16          5.80          6.95         1.78 o                         
 -15   1  16          5.77          8.67         0.92 o                         
 -14   1  16          3.91          5.91         0.92 o                         
 -13   1  16         16.37         15.53         1.02 o                         
 -12   1  16          0.06          0.24         0.80 o                         
 -11   1  16          0.23          1.69         0.86 o                         
 -10   1  16         15.14         14.19         1.22 o                         
  -9   1  16          0.36         -0.60         0.82 o                         
  -8   1  16         48.70         48.85         1.63 o                         
  -7   1  16          7.00          8.19         0.95 o                         
  -6   1  16         56.46         59.50         1.82 o                         
  -5   1  16          0.89          1.31         0.89 o                         
  -4   1  16          3.99          3.22         0.89 o                         
  -3   1  16         39.66         35.19         1.60 o                         
  -2   1  16          9.90         12.11         1.63 o                         
  -1   1  16          8.69          9.05         1.09 o                         
   0   1  16         35.51         39.62         1.87 o                         
   1   1  16         20.34         21.18         1.82 o                         
   2   1  16          0.61          1.53         1.33 o                         
   3   1  16        111.71         91.90         6.60 o                         
   4   1  16         15.23         18.06         1.70 o                         
 -15   2  16         11.01          9.93         0.89 o                         
 -14   2  16          0.09          2.06         0.80 o                         
 -13   2  16         41.55         40.89         1.62 o                         
 -12   2  16          2.00          1.88         0.89 o                         
 -11   2  16          6.62          9.74         0.87 o                         
 -10   2  16          0.72          0.74         0.73 o                         
  -9   2  16          7.76          7.81         0.89 o                         
  -8   2  16          0.63          2.07         0.94 o                         
  -7   2  16         45.63         50.63         1.86 o                         
  -6   2  16          0.11         -1.35         1.49 o                         
  -5   2  16          1.42          0.45         1.51 o                         
  -4   2  16          0.54          0.11         1.07 o                         
  -3   2  16          1.14          0.73         1.06 o                         
  -2   2  16          0.01          0.69         0.85 o                         
  -1   2  16          0.96          0.98         0.83 o                         
   0   2  16          0.47         -0.87         0.87 o                         
   1   2  16          0.00          1.49         0.93 o                         
   2   2  16          2.01          1.21         0.74 o                         
   3   2  16          1.58          1.08         1.09 o                         
 -13   3  16          2.49          4.38         0.98 o                         
 -12   3  16          1.53          3.13         0.92 o                         
 -11   3  16         11.51         15.00         1.47 o                         
 -10   3  16         26.15         30.04         2.01 o                         
  -9   3  16          0.00          1.21         0.83 o                         
  -8   3  16          4.27          7.67         1.07 o                         
  -7   3  16          0.27         -0.86         0.86 o                         
  -6   3  16          4.58          3.81         0.98 o                         
  -5   3  16          0.14          0.26         0.92 o                         
  -4   3  16          0.00          1.08         0.85 o                         
  -3   3  16          5.59          8.39         1.69 o                         
  -2   3  16          0.33         -0.44         1.34 o                         
  -1   3  16          0.18          0.35         0.90 o                         
   0   3  16          5.70          6.92         0.96 o                         
   1   3  16          0.14         -0.11         1.29 o                         
  -9   4  16          0.25          1.61         1.07 o                         
  -8   4  16          0.37         -0.26         1.42 o                         
  -7   4  16          6.27          6.40         1.25 o                         
  -6   4  16          0.11          1.52         1.37 o                         
  -5   4  16          8.22         15.01         1.89 o                         
  -4   4  16          4.87          5.71         1.27 o                         
  -3   4  16          0.61          2.02         0.93 o                         
 -15   0  17          0.03          0.15         1.34 o                         
 -13   0  17          3.21          0.35         1.25 o                         
 -11   0  17         90.66         85.30         3.38 o                         
  -9   0  17          2.44          2.33         1.58 o                         
  -7   0  17         50.80         44.29         3.37 o                         
  -5   0  17         12.59         13.17         1.44 o                         
  -3   0  17          3.77          2.75         1.37 o                         
  -1   0  17         14.40         20.45         2.58 o                         
   1   0  17         39.01         42.34         3.43 o                         
   3   0  17         11.55          9.51         1.40 o                         
 -15   1  17          3.97          6.17         1.20 o                         
 -14   1  17         51.70         54.38         1.74 o                         
 -13   1  17          5.10          6.13         0.90 o                         
 -12   1  17         10.93          8.22         0.94 o                         
 -11   1  17         20.79         15.81         1.40 o                         
 -10   1  17          3.23          2.06         0.84 o                         
  -9   1  17          0.18          0.43         0.88 o                         
  -8   1  17         69.31         61.09         2.30 o                         
  -7   1  17         58.04         60.88         2.11 o                         
  -6   1  17         12.14         13.04         1.16 o                         
  -5   1  17         22.55         21.62         1.40 o                         
  -4   1  17         24.37         27.32         1.47 o                         
  -3   1  17          4.05          4.65         1.16 o                         
  -2   1  17          1.05          0.93         0.83 o                         
  -1   1  17          0.54          0.62         0.97 o                         
   0   1  17          1.74          2.19         0.93 o                         
   1   1  17         18.92         15.60         1.94 o                         
   2   1  17          6.22          3.87         1.18 o                         
 -14   2  17         13.94         14.68         1.15 o                         
 -13   2  17          3.12          4.45         1.07 o                         
 -12   2  17          1.05          0.80         0.89 o                         
 -11   2  17         15.71         18.26         1.47 o                         
 -10   2  17          0.20         -0.64         1.53 o                         
  -9   2  17         16.08         18.54         1.24 o                         
  -8   2  17          0.45         -0.02         0.82 o                         
  -7   2  17          7.06          8.66         1.41 o                         
  -6   2  17          3.11          2.12         0.93 o                         
  -5   2  17         22.34         24.96         1.51 o                         
  -4   2  17         13.54         17.04         1.27 o                         
  -3   2  17         15.16         22.50         1.49 o                         
  -2   2  17          6.91          6.33         0.90 o                         
  -1   2  17          0.01         -0.70         0.84 o                         
   0   2  17          7.13          4.81         0.99 o                         
   1   2  17          0.75          0.62         1.17 o                         
 -12   3  17          4.33          5.26         1.10 o                         
 -11   3  17         21.06         23.59         1.77 o                         
 -10   3  17          0.23          3.53         1.05 o                         
  -9   3  17          0.12          1.41         0.83 o                         
  -8   3  17         23.22         22.46         1.36 o                         
  -7   3  17         10.91         11.73         1.32 o                         
  -6   3  17          0.72          0.92         1.11 o                         
  -5   3  17          5.85          7.26         1.08 o                         
  -4   3  17          1.66          2.16         1.03 o                         
  -3   3  17          1.94          0.90         0.90 o                         
  -2   3  17          2.46          4.74         1.31 o                         
  -1   3  17          6.88          9.61         2.08 o                         
 -14   0  18          4.87          5.62         1.38 o                         
 -12   0  18          6.80         10.66         2.68 o                         
 -10   0  18          7.89          6.87         1.61 o                         
  -8   0  18         47.06         37.25         4.74 o                         
  -6   0  18         10.60          8.97         1.46 o                         
  -4   0  18          2.61          0.11         1.69 o                         
  -2   0  18         44.55         41.46         7.02 o                         
   0   0  18          0.39          0.94         1.48 o                         
 -14   1  18          5.78         10.85         2.36 o                         
 -13   1  18          0.00          0.49         0.95 o                         
 -12   1  18          0.38         -1.11         1.11 o                         
 -11   1  18          2.01          0.81         0.98 o                         
 -10   1  18         15.06         13.72         1.21 o                         
  -9   1  18          0.15         -0.07         0.84 o                         
  -8   1  18         21.62         19.26         1.50 o                         
  -7   1  18          3.00          3.27         0.91 o                         
  -6   1  18         10.83         12.96         1.18 o                         
  -5   1  18         18.27         17.63         1.40 o                         
  -4   1  18          3.31          6.11         1.47 o                         
  -3   1  18          2.15          1.73         1.55 o                         
  -2   1  18          3.31          3.08         0.99 o                         
  -1   1  18          5.29          6.15         1.24 o                         
   0   1  18          0.29          0.51         1.63 o                         
   1   1  18         17.42         10.93         2.11 o                         
 -13   2  18         28.43         29.20         1.79 o                         
 -12   2  18          0.00          0.73         0.98 o                         
 -11   2  18          7.33          7.52         1.60 o                         
 -10   2  18          3.96          4.25         0.94 o                         
  -9   2  18          1.82          1.11         0.89 o                         
  -8   2  18          2.75          4.37         0.91 o                         
  -7   2  18         45.64         47.69         2.21 o                         
  -6   2  18          1.96          4.38         0.84 o                         
  -5   2  18        113.17        119.43         2.43 o                         
  -4   2  18          1.75          4.80         0.99 o                         
  -3   2  18          6.05          5.38         0.85 o                         
  -2   2  18          0.58          1.55         0.84 o                         
  -1   2  18          0.00         -0.22         0.92 o                         
 -10   3  18         88.26        102.37         4.53 o                         
  -9   3  18          2.39          7.05         1.18 o                         
  -8   3  18         11.91         13.46         1.85 o                         
  -7   3  18          1.70          1.38         0.99 o                         
  -6   3  18          0.35          0.11         1.07 o                         
  -5   3  18          0.13          0.55         1.16 o                         
  -4   3  18         11.38         17.01         1.68 o                         
 -13   0  19         16.86         14.52         1.96 o                         
 -11   0  19          8.53          9.39         1.56 o                         
  -9   0  19          0.00         -0.02         1.45 o                         
  -7   0  19          4.94          5.25         1.67 o                         
  -5   0  19          0.68         -1.46         1.73 o                         
  -3   0  19         26.38         30.69         2.80 o                         
  -1   0  19         32.15         35.57         5.18 o                         
 -13   1  19          8.80         10.45         1.91 o                         
 -12   1  19          0.12         -0.92         0.92 o                         
 -11   1  19          6.93          6.36         1.15 o                         
 -10   1  19          1.18         -1.09         1.09 o                         
  -9   1  19          0.00         -0.99         0.99 o                         
  -8   1  19          6.70          4.93         0.97 o                         
  -7   1  19          4.13          5.19         1.03 o                         
  -6   1  19          3.90          5.66         0.97 o                         
  -5   1  19          0.06          1.12         0.98 o                         
  -4   1  19         33.26         34.14         1.78 o                         
  -3   1  19          6.28          6.81         1.10 o                         
  -2   1  19          4.28          1.86         1.74 o                         
 -11   2  19          6.33          8.35         1.19 o                         
 -10   2  19          5.66          3.84         1.30 o                         
  -9   2  19          3.71          4.57         0.98 o                         
  -8   2  19         44.34         51.91         3.07 o                         
  -7   2  19         14.17         22.86         1.40 o                         
  -6   2  19          0.14          0.69         2.07 o                         
  -5   2  19          4.61          2.88         1.72 o                         
  -4   2  19          3.81          5.02         1.53 o                         
  -3   2  19          0.00          0.83         0.88 o                         
 -10   0  20          0.15         -1.57         1.57 o                         
  -8   0  20          3.51          1.03         1.63 o                         
  -6   0  20          0.29         -0.10         1.66 o                         
  -4   0  20          4.21          2.80         1.56 o                         
 -10   1  20          3.51          2.04         1.13 o                         
  -9   1  20          4.16          5.85         1.27 o                         
  -8   1  20          4.54          3.74         1.24 o                         
  -7   1  20         15.60         13.64         2.55 o                         
  -6   1  20          1.15          3.52         1.46 o                         
  -5   1  20         37.01         46.03         2.12 o                         
                                                                                
