# Supplementary material for: Crystal structures of (E)-1-{3-[(5-fluoro-2-hy­droxy­benzyl­idene)amino]­phen­yl}ethanone and of a fourth polymorph of (E)-1-{3-[(2-hy­droxy-3-meth­oxy­benzyl­idene)amino]­phen­yl}ethanone
Source: Acta Crystallogr E Crystallogr Commun. 2017 Nov 7;73(Pt 12):1835–9. doi: 10.1107/S2056989017015985 (PMC5730235; doi:10.1107/S2056989017015985)
Supplement: Supplementary file 3 [file e-73-01835-IIsup3.hkl]

data_II                                                                         
_shelx_title ' z6cg'                                                            
_shelx_refln_list_code          4                                               
_shelx_F_calc_maximum      169.39                                               
_exptl_crystal_F_000      1136.00                                               
_reflns_d_resolution_high  0.8080                                               
                                                                                
loop_                                                                           
 _space_group_symop_operation_xyz                                               
 'x, y, z'                                                                      
 '-x, -y, z+1/2'                                                                
 '-x+1/2, y, z+1/2'                                                             
 'x+1/2, -y, z'                                                                 
                                                                                
_cell_length_a    19.1904                                                       
_cell_length_b     5.3386                                                       
_cell_length_c    26.5678                                                       
_cell_angle_alpha  90.000                                                       
_cell_angle_beta   90.000                                                       
_cell_angle_gamma  90.000                                                       
                                                                                
_shelx_F_squared_multiplier     1.000                                           
                                                                                
loop_                                                                           
 _refln_index_h                                                                 
 _refln_index_k                                                                 
 _refln_index_l                                                                 
 _refln_F_squared_calc                                                          
 _refln_F_squared_meas                                                          
 _refln_F_squared_sigma                                                         
 _refln_observed_status                                                         
   0   0 -32         68.51         71.73        22.38 o                         
   2   0 -32          8.54         24.73         8.75 o                         
   4   0 -32        211.90        222.43        11.89 o                         
   0   1 -32         22.05         44.68        11.71 o                         
   1   1 -32          0.59         19.69        17.91 o                         
   2   1 -32          3.24          7.73         6.30 o                         
   3   1 -32          7.07         11.52         5.48 o                         
   4   1 -32          1.05          1.35        15.91 o                         
   2   0 -31         13.63         20.63        11.91 o                         
   4   0 -31         30.88         36.81         6.70 o                         
   6   0 -31          0.21         17.53         6.50 o                         
   1   1 -31          0.81         -1.77         5.26 o                         
   2   1 -31          2.45          0.76         5.70 o                         
   3   1 -31          7.00         -5.02         5.02 o                         
   4   1 -31          2.17          0.29         4.99 o                         
   5   1 -31          9.28         12.71         6.04 o                         
   6   1 -31        110.31        105.82         8.80 o                         
   7   1 -31         17.39         17.80        17.53 o                         
   1   2 -31          0.34         11.85         7.51 o                         
   2   2 -31         49.05         57.15         5.31 o                         
   3   2 -31          6.74         12.34         9.02 o                         
   0   0 -30          4.35          7.86        16.72 o                         
   2   0 -30         59.25         41.67         8.41 o                         
   4   0 -30         12.09          8.11         7.42 o                         
   6   0 -30         21.68         16.52         5.93 o                         
   8   0 -30          1.35         -1.87         7.24 o                         
   0   1 -30         27.45         41.31         6.98 o                         
   1   1 -30          1.06          4.80         5.06 o                         
   2   1 -30         57.68         47.62         5.17 o                         
   3   1 -30          1.42         -1.24         6.17 o                         
   4   1 -30          8.13         17.07         6.01 o                         
   5   1 -30         34.45         28.79         5.19 o                         
   6   1 -30         97.60         96.78         6.55 o                         
   7   1 -30        243.40        231.63        10.13 o                         
   8   1 -30          0.32          4.65         4.88 o                         
   0   2 -30          3.19         -9.16         9.16 o                         
   1   2 -30         10.11         14.71         7.10 o                         
   2   2 -30         32.27         39.83         6.71 o                         
   3   2 -30         36.88         37.34         5.37 o                         
   4   2 -30          2.13         11.94         7.52 o                         
   5   2 -30          2.79          1.01         4.96 o                         
   6   2 -30          3.67         -0.49         4.33 o                         
   2   0 -29        215.93        204.50        13.26 o                         
   4   0 -29        167.14        175.15        12.79 o                         
   6   0 -29         34.09         25.86         8.20 o                         
   8   0 -29          7.84          8.64         9.83 o                         
  10   0 -29          0.49         -2.57         7.30 o                         
   1   1 -29          4.84         17.14         5.37 o                         
   2   1 -29          4.10         16.20         5.24 o                         
   3   1 -29          3.70         12.54         5.24 o                         
   4   1 -29          8.17         10.26         6.29 o                         
   5   1 -29         63.19         60.91         5.59 o                         
   6   1 -29         81.79         98.30         9.30 o                         
   7   1 -29         29.98         38.63         8.64 o                         
   8   1 -29         41.57         45.30         6.53 o                         
   9   1 -29         33.71         37.73         7.38 o                         
  10   1 -29         34.44         33.15         7.13 o                         
   1   2 -29          9.46         11.88         5.08 o                         
   2   2 -29         32.94         34.00         4.88 o                         
   3   2 -29          1.86         11.62         4.97 o                         
   4   2 -29          3.38          3.34         4.49 o                         
   5   2 -29          3.60          2.40         4.75 o                         
   6   2 -29          5.93          3.02         4.29 o                         
   7   2 -29          6.81         -1.73         7.15 o                         
   8   2 -29         17.72          7.12         5.42 o                         
   1   3 -29          0.28         -0.88         5.50 o                         
   2   3 -29          2.25         -0.81         8.60 o                         
   0   0 -28         40.83         53.24        10.28 o                         
   2   0 -28          2.00         -8.92        10.48 o                         
   4   0 -28        372.30        392.72        14.36 o                         
   6   0 -28          4.32          8.69         7.76 o                         
   8   0 -28          6.94          2.87         6.36 o                         
  10   0 -28         16.89         17.11         9.45 o                         
  12   0 -28         61.32         61.01         9.65 o                         
   0   1 -28         64.60         54.14         7.85 o                         
   1   1 -28          5.12         10.93         5.53 o                         
   2   1 -28          8.16          9.22         5.48 o                         
   3   1 -28         30.75         27.53         5.18 o                         
   4   1 -28          1.63          2.31         6.04 o                         
   5   1 -28        208.71        215.45         9.00 o                         
   6   1 -28          1.82          5.61         5.03 o                         
   7   1 -28          5.49          9.37         8.80 o                         
   8   1 -28         24.22         27.33         5.54 o                         
   9   1 -28          0.27          3.73         4.45 o                         
  10   1 -28          0.80          6.79         5.45 o                         
  11   1 -28         16.92         30.10         8.81 o                         
   0   2 -28          2.50         -9.97        10.91 o                         
   1   2 -28         17.56          8.45         5.55 o                         
   2   2 -28          3.44          7.63         7.38 o                         
   3   2 -28         36.35         40.57         5.23 o                         
   4   2 -28          5.17         15.04         4.82 o                         
   5   2 -28         12.15         15.89         5.03 o                         
   6   2 -28          1.76          5.32         5.11 o                         
   7   2 -28          0.45         13.72         4.99 o                         
   8   2 -28         57.00         52.59         6.21 o                         
   9   2 -28          0.24         -0.68         7.97 o                         
  10   2 -28          3.07         -0.85         6.23 o                         
   0   3 -28        173.68        176.03        10.61 o                         
   1   3 -28          6.64         16.73         4.24 o                         
   2   3 -28          2.54          0.31         4.94 o                         
   3   3 -28          1.95         -1.04         5.26 o                         
   4   3 -28         27.53         20.13         5.52 o                         
   5   3 -28          2.25          9.33         6.58 o                         
   6   3 -28          6.49         17.06         9.35 o                         
   2   0 -27        483.17        462.02        16.96 o                         
   4   0 -27        187.34        209.32        13.50 o                         
   6   0 -27        123.87        127.09        10.84 o                         
   8   0 -27         44.95         39.29        11.43 o                         
  10   0 -27         22.17         25.70         9.88 o                         
  12   0 -27         20.60         13.97         9.20 o                         
   1   1 -27          6.50          8.38         5.96 o                         
   2   1 -27         39.34         35.98         5.99 o                         
   3   1 -27         24.32         20.95         5.66 o                         
   4   1 -27         50.65         49.03         6.02 o                         
   5   1 -27        350.35        369.17         9.80 o                         
   6   1 -27         94.87        109.96         6.72 o                         
   7   1 -27         35.14         30.34         5.79 o                         
   8   1 -27          4.01         13.42         4.90 o                         
   9   1 -27         45.20         46.98         5.50 o                         
  10   1 -27          8.78          1.85         6.42 o                         
  11   1 -27          4.42          2.78         5.60 o                         
  12   1 -27          1.40          0.00         5.52 o                         
  13   1 -27         14.39          6.42        10.73 o                         
   1   2 -27          3.19          1.47         5.66 o                         
   2   2 -27         60.85         54.01         7.35 o                         
   3   2 -27        132.67        144.84         7.18 o                         
   4   2 -27         73.82         85.92         6.92 o                         
   5   2 -27         28.06         32.39         5.49 o                         
   6   2 -27         14.66         26.08         4.63 o                         
   7   2 -27         43.91         33.82         5.33 o                         
   8   2 -27         21.50         13.53         5.14 o                         
   9   2 -27         14.70         22.29         8.49 o                         
  10   2 -27         25.45         27.45         5.57 o                         
  11   2 -27         29.93         39.64         6.42 o                         
   1   3 -27          8.31         17.10         4.32 o                         
   2   3 -27         12.42         18.58         5.57 o                         
   3   3 -27         11.78         13.19         4.86 o                         
   4   3 -27         17.12         22.80         5.08 o                         
   5   3 -27          4.35          9.05         4.62 o                         
   6   3 -27          7.17          5.24         8.31 o                         
   7   3 -27          0.80          1.09         6.47 o                         
   8   3 -27          8.68         14.65         6.24 o                         
   0   0 -26        170.17        172.31        31.91 o                         
   2   0 -26       1302.16       1406.41        28.22 o                         
   4   0 -26         43.54         47.75         9.01 o                         
   6   0 -26        217.43        221.64        14.46 o                         
   8   0 -26          6.69         -3.30        15.27 o                         
  10   0 -26         20.06         36.47         7.76 o                         
  12   0 -26          7.44          3.67         6.44 o                         
  14   0 -26         38.09         48.29         8.68 o                         
   0   1 -26         42.24         26.74         9.41 o                         
   1   1 -26         49.21         36.76         7.70 o                         
   2   1 -26        116.69        121.13        10.54 o                         
   3   1 -26         86.66         84.27         6.97 o                         
   4   1 -26          0.81          1.42         8.99 o                         
   5   1 -26         34.09         29.19         5.83 o                         
   6   1 -26        540.02        553.39        12.43 o                         
   7   1 -26        109.99        110.16         7.01 o                         
   8   1 -26          3.06          3.96         7.27 o                         
   9   1 -26          0.20          3.59         4.60 o                         
  10   1 -26         20.37         21.75         4.81 o                         
  11   1 -26         63.27         63.15         5.88 o                         
  12   1 -26         15.55         10.05         7.70 o                         
  13   1 -26         12.63         16.73         5.77 o                         
  14   1 -26          0.76          1.38         5.19 o                         
   0   2 -26          1.61          5.15         9.47 o                         
   1   2 -26          5.68          7.80         5.19 o                         
   2   2 -26         63.40         70.02         5.13 o                         
   3   2 -26         21.84         20.98         5.00 o                         
   4   2 -26          2.95         -3.27         4.74 o                         
   5   2 -26         10.44         12.58         4.62 o                         
   6   2 -26         16.79         15.96         5.34 o                         
   7   2 -26         30.20         18.78         4.76 o                         
   8   2 -26         42.03         30.84         4.49 o                         
   9   2 -26         28.12         34.76         4.98 o                         
  10   2 -26         33.27         38.58         7.83 o                         
  11   2 -26         12.31          9.94         7.08 o                         
  12   2 -26          9.75         -0.08         5.50 o                         
   0   3 -26          4.81          5.22         7.14 o                         
   1   3 -26          0.46         12.69         5.07 o                         
   2   3 -26          2.01          9.27         4.36 o                         
   3   3 -26          2.64         16.20         4.87 o                         
   4   3 -26          5.32         10.78         4.79 o                         
   5   3 -26         14.73         20.37         4.79 o                         
   6   3 -26          6.65          5.15         4.30 o                         
   7   3 -26          0.48          4.15         4.67 o                         
   8   3 -26          6.70          4.06         4.98 o                         
   9   3 -26         12.61         11.47         4.39 o                         
   0   4 -26          0.90          8.71         6.05 o                         
   1   4 -26         15.93          6.05         6.47 o                         
   2   0 -25       1865.23       1915.55        33.24 o                         
   4   0 -25        123.58        143.73        11.36 o                         
   6   0 -25         70.70         65.83        10.90 o                         
   8   0 -25         31.02         34.38         9.18 o                         
  10   0 -25         94.66         94.67         9.15 o                         
  12   0 -25          6.49          3.22         6.80 o                         
  14   0 -25         48.13         36.61         6.54 o                         
   1   1 -25        301.92        297.00         9.90 o                         
   2   1 -25         26.71         24.96         5.76 o                         
   3   1 -25        128.87        129.95         7.58 o                         
   4   1 -25         17.04          3.34         5.69 o                         
   5   1 -25         13.01          1.62         8.56 o                         
   6   1 -25        101.71         91.87         7.23 o                         
   7   1 -25          2.11         18.56         5.17 o                         
   8   1 -25         18.19         21.03         4.77 o                         
   9   1 -25          0.98          2.87         5.28 o                         
  10   1 -25         16.85          7.87         5.19 o                         
  11   1 -25         80.12         73.06         5.77 o                         
  12   1 -25         32.95         38.89         5.26 o                         
  13   1 -25         18.66         21.50         7.01 o                         
  14   1 -25          7.68         14.41         6.62 o                         
   1   2 -25          7.30         -7.23        21.43 o                         
   2   2 -25          5.51         13.60         9.14 o                         
   3   2 -25          4.54          8.37         5.47 o                         
   4   2 -25         75.25         57.80         5.78 o                         
   5   2 -25          3.07          2.46         5.35 o                         
   6   2 -25          1.88          3.41         4.80 o                         
   7   2 -25         14.97         12.54         4.94 o                         
   8   2 -25        121.79        125.92         7.16 o                         
   9   2 -25          9.00          7.74         4.59 o                         
  10   2 -25         26.25         23.72         4.60 o                         
  11   2 -25         27.53         25.92         5.30 o                         
  12   2 -25         15.73         23.16         6.20 o                         
  13   2 -25          8.84          9.75         7.61 o                         
   1   3 -25          3.92          5.23         4.30 o                         
   2   3 -25         13.18         28.17         4.32 o                         
   3   3 -25          1.45          4.19         5.32 o                         
   4   3 -25         18.73         25.37         4.49 o                         
   5   3 -25          7.49         14.76         4.30 o                         
   6   3 -25          4.17          4.40         4.36 o                         
   7   3 -25         14.03         15.65         4.72 o                         
   8   3 -25          8.43          7.31         5.39 o                         
   9   3 -25          3.24          3.96         4.19 o                         
  10   3 -25          5.68         19.11         7.88 o                         
   1   4 -25         36.87         36.43         5.96 o                         
   2   4 -25          0.92          2.39         5.39 o                         
   3   4 -25          8.91          1.01         6.39 o                         
   4   4 -25          6.62          1.40         6.35 o                         
   5   4 -25          0.07          2.04         4.37 o                         
   0   0 -24         69.13         60.37        14.67 o                         
   2   0 -24         14.13         15.18         9.25 o                         
   4   0 -24         38.54         45.66         9.37 o                         
   6   0 -24         87.50         98.48         9.08 o                         
   8   0 -24         57.37         49.00        10.15 o                         
  10   0 -24         34.51         18.96         8.48 o                         
  12   0 -24          6.95         -0.26         8.37 o                         
  14   0 -24         16.22         13.32         8.67 o                         
  16   0 -24          2.88          1.50        11.66 o                         
   0   1 -24       1663.80       1709.70        28.05 o                         
   1   1 -24        462.95        459.71        11.09 o                         
   2   1 -24          5.02         -0.84         6.89 o                         
   3   1 -24         83.79         96.41         6.12 o                         
   4   1 -24         25.96         34.36         5.86 o                         
   5   1 -24        177.10        189.96         8.00 o                         
   6   1 -24         10.11         11.66         5.54 o                         
   7   1 -24         26.54         15.42         6.18 o                         
   8   1 -24         75.08         68.79        11.71 o                         
   9   1 -24          4.11          1.41         5.02 o                         
  10   1 -24         14.43         15.69         5.00 o                         
  11   1 -24         40.86         44.22         5.51 o                         
  12   1 -24         10.76         18.49         5.95 o                         
  13   1 -24          7.56         13.91         7.22 o                         
  14   1 -24          5.56          6.28         7.12 o                         
  15   1 -24         13.34          7.31         8.43 o                         
   0   2 -24         32.11         18.62         7.71 o                         
   1   2 -24         32.67         39.19         5.89 o                         
   2   2 -24          3.95          1.23         5.02 o                         
   3   2 -24          5.20          8.35         4.99 o                         
   4   2 -24         95.98         94.81         8.69 o                         
   5   2 -24          2.62         -0.72         6.94 o                         
   6   2 -24          0.79          4.16         5.27 o                         
   7   2 -24         12.44         20.13         5.13 o                         
   8   2 -24        177.44        154.26         9.79 o                         
   9   2 -24         18.47         26.40         4.69 o                         
  10   2 -24          7.30         11.77         5.00 o                         
  11   2 -24         47.06         57.35         5.33 o                         
  12   2 -24         17.69         19.85         5.02 o                         
  13   2 -24          1.27          0.72         5.39 o                         
  14   2 -24          3.59          5.33         4.88 o                         
   0   3 -24         26.97         33.51         6.34 o                         
   1   3 -24          4.52          7.70         5.45 o                         
   2   3 -24          8.85         11.53         4.46 o                         
   3   3 -24          8.17          7.90         4.70 o                         
   4   3 -24        123.40        126.37         5.92 o                         
   5   3 -24         11.09         12.23         5.09 o                         
   6   3 -24          8.96         12.39         5.44 o                         
   7   3 -24          8.03          4.80         4.62 o                         
   8   3 -24          6.58          4.53         4.95 o                         
   9   3 -24          0.55         -1.84         4.51 o                         
  10   3 -24          0.48         -1.74         5.73 o                         
  11   3 -24         21.08         34.69         6.66 o                         
  12   3 -24         48.13         52.55         5.61 o                         
   0   4 -24          4.45         18.38         7.66 o                         
   1   4 -24          8.31         13.82         4.68 o                         
   2   4 -24          3.09         -1.69         3.67 o                         
   3   4 -24          0.97         -0.53         5.60 o                         
   4   4 -24         14.75         12.67         4.17 o                         
   5   4 -24          2.21          3.31         4.93 o                         
   6   4 -24          0.93         -1.76         5.28 o                         
   7   4 -24          0.09         -4.71         4.71 o                         
   2   0 -23       3966.41       4191.65        52.85 o                         
   4   0 -23         49.18         55.53         9.00 o                         
   6   0 -23         16.47         13.26         8.62 o                         
   8   0 -23         42.30         36.48         8.93 o                         
  10   0 -23        134.74        120.99        11.57 o                         
  12   0 -23          2.10         14.98         8.97 o                         
  14   0 -23         17.94         36.65        13.92 o                         
  16   0 -23         13.08         14.60         7.95 o                         
   1   1 -23         99.54        100.47         6.99 o                         
   2   1 -23        332.66        364.21        10.47 o                         
   3   1 -23         20.06         26.45         5.92 o                         
   4   1 -23          6.37          1.30         6.17 o                         
   5   1 -23        217.64        255.83         9.77 o                         
   6   1 -23         53.25         55.20         6.01 o                         
   7   1 -23        223.03        210.17         8.63 o                         
   8   1 -23        123.13        126.03         7.95 o                         
   9   1 -23         57.13         51.12         7.45 o                         
  10   1 -23         31.52         49.93         5.52 o                         
  11   1 -23          9.19         10.34         4.88 o                         
  12   1 -23         17.99         17.21         5.23 o                         
  13   1 -23          2.08          2.15         5.34 o                         
  14   1 -23          5.06          6.09         4.65 o                         
  15   1 -23          4.98         12.92         5.69 o                         
  16   1 -23         13.54          4.49         7.21 o                         
   1   2 -23         24.98         17.46         5.31 o                         
   2   2 -23         17.19         11.14         5.39 o                         
   3   2 -23         49.11         48.64         5.44 o                         
   4   2 -23        144.01        140.23         7.10 o                         
   5   2 -23          8.70         10.32         5.07 o                         
   6   2 -23          3.61          1.02         5.49 o                         
   7   2 -23        155.59        154.13         9.78 o                         
   8   2 -23         44.22         47.04         5.47 o                         
   9   2 -23         63.07         54.71         5.21 o                         
  10   2 -23          5.77          8.94         4.96 o                         
  11   2 -23          6.54          6.31         4.98 o                         
  12   2 -23         11.49         12.90         4.76 o                         
  13   2 -23         32.73         31.09         5.80 o                         
  14   2 -23         12.25         14.16         5.29 o                         
  15   2 -23         27.98         31.17         5.48 o                         
   1   3 -23         18.87         11.38         4.30 o                         
   2   3 -23          6.55          9.71         5.07 o                         
   3   3 -23          3.91          4.14         4.50 o                         
   4   3 -23         15.68         23.76         4.60 o                         
   5   3 -23          8.29          9.79         4.66 o                         
   6   3 -23         43.73         30.59         4.94 o                         
   7   3 -23         10.61          9.18         4.91 o                         
   8   3 -23          0.18         -5.60         5.60 o                         
   9   3 -23          9.78         12.11         5.27 o                         
  10   3 -23         14.90         23.79         5.05 o                         
  11   3 -23          0.97          5.06         3.94 o                         
  12   3 -23         45.12         52.36         5.13 o                         
  13   3 -23         10.28         14.59         6.11 o                         
   1   4 -23         19.57         17.00         4.51 o                         
   2   4 -23         16.54         14.20         4.51 o                         
   3   4 -23          8.08          6.18         5.65 o                         
   4   4 -23         50.41         47.58         4.52 o                         
   5   4 -23         38.49         31.28         4.59 o                         
   6   4 -23         11.06         16.22         4.89 o                         
   7   4 -23         10.54          4.94         6.76 o                         
   8   4 -23          8.36          5.76        27.05 o                         
   0   0 -22          8.73         15.33        10.58 o                         
   2   0 -22        466.02        516.71        19.95 o                         
   4   0 -22         45.13         34.03         8.06 o                         
   6   0 -22         36.40         37.99         8.29 o                         
   8   0 -22         56.26         53.17         9.08 o                         
  10   0 -22        725.41        615.21        16.97 o                         
  12   0 -22          2.07         -7.85         7.85 o                         
  14   0 -22         23.02         14.26         8.79 o                         
  16   0 -22          1.72         -5.95         5.95 o                         
   0   1 -22         13.94          9.32         7.50 o                         
   1   1 -22        785.48        809.50        12.38 o                         
   2   1 -22        710.19        761.42        12.38 o                         
   3   1 -22         51.30         48.20         6.02 o                         
   4   1 -22         80.92         70.61         6.41 o                         
   5   1 -22         82.85         95.93         6.75 o                         
   6   1 -22        150.93        142.99         7.40 o                         
   7   1 -22         22.41         14.65         5.92 o                         
   8   1 -22         23.61          8.25         5.37 o                         
   9   1 -22         29.44         10.03         5.37 o                         
  10   1 -22         50.87         48.84         5.83 o                         
  11   1 -22         25.86         22.98         5.31 o                         
  12   1 -22          2.78         13.25         5.51 o                         
  13   1 -22          2.76          1.03         5.31 o                         
  14   1 -22         25.32         13.38         5.08 o                         
  15   1 -22          2.10         -1.37         4.59 o                         
  16   1 -22          8.63          6.12         5.19 o                         
  17   1 -22         10.22          7.41         6.76 o                         
   0   2 -22          6.97         13.00         7.43 o                         
   1   2 -22         28.21         17.54         5.37 o                         
   2   2 -22          5.25         12.29         5.40 o                         
   3   2 -22         69.10         57.70         5.94 o                         
   4   2 -22          8.66         -0.26         5.29 o                         
   5   2 -22         40.45         48.02         5.62 o                         
   6   2 -22         60.61         57.68         5.42 o                         
   7   2 -22        164.25        155.83         7.32 o                         
   8   2 -22         40.43         42.75         6.59 o                         
   9   2 -22         10.44         10.22         6.58 o                         
  10   2 -22          3.50          6.62         4.98 o                         
  11   2 -22          6.03          5.77         5.85 o                         
  12   2 -22         23.23         30.25         5.76 o                         
  13   2 -22          3.54          0.88         5.10 o                         
  14   2 -22         16.07          8.70         5.30 o                         
  15   2 -22         30.13         16.01         6.51 o                         
  16   2 -22          2.88         -2.46         6.67 o                         
   0   3 -22         63.31         68.39         8.98 o                         
   1   3 -22          9.97          7.80         5.52 o                         
   2   3 -22         18.57         13.42         5.83 o                         
   3   3 -22          7.45          1.29         6.51 o                         
   4   3 -22          0.52          2.77         6.49 o                         
   5   3 -22         15.68          9.34         5.01 o                         
   6   3 -22        177.15        167.96         7.49 o                         
   7   3 -22         54.59         51.17         4.91 o                         
   8   3 -22          1.91          2.55         4.85 o                         
   9   3 -22          7.78          9.32         5.51 o                         
  10   3 -22         51.41         40.70         5.23 o                         
  11   3 -22          0.00          8.12         4.91 o                         
  12   3 -22          5.28          4.91         6.71 o                         
  13   3 -22          0.86          6.76         7.30 o                         
   0   4 -22         10.24         16.53         6.24 o                         
   1   4 -22         25.57         22.71         4.82 o                         
   2   4 -22         25.61         25.67         4.91 o                         
   3   4 -22         42.98         40.74         5.12 o                         
   4   4 -22         18.05         23.36         5.35 o                         
   5   4 -22         15.79         21.32         4.19 o                         
   6   4 -22          1.98         -3.87         3.87 o                         
   7   4 -22         19.75         12.89         4.52 o                         
   8   4 -22         13.67         23.30         4.80 o                         
   9   4 -22          4.41         -6.14         7.40 o                         
  10   4 -22         20.67         15.32         4.86 o                         
   2   0 -21       1334.10       1404.58        22.79 o                         
   4   0 -21         60.16         55.50         8.12 o                         
   6   0 -21         72.25         66.71         8.53 o                         
   8   0 -21         37.02         35.24         8.42 o                         
  10   0 -21        463.25        410.02        14.98 o                         
  12   0 -21          2.18          8.78         9.88 o                         
  14   0 -21         52.63         46.82         8.04 o                         
  16   0 -21         31.48         18.64         7.53 o                         
  18   0 -21         11.85         12.81         7.98 o                         
   1   1 -21       1168.00       1150.41        13.51 o                         
   2   1 -21        679.38        665.80        11.34 o                         
   3   1 -21         23.50         32.95         5.20 o                         
   4   1 -21          7.74          0.77         5.59 o                         
   5   1 -21        294.25        289.02         9.48 o                         
   6   1 -21          7.59         13.03         5.65 o                         
   7   1 -21          6.67         14.82         5.78 o                         
   8   1 -21         35.04         31.68         5.98 o                         
   9   1 -21          4.67          0.61         5.55 o                         
  10   1 -21         22.19         22.98         5.36 o                         
  11   1 -21        200.29        218.00         8.62 o                         
  12   1 -21         32.24         23.67         5.78 o                         
  13   1 -21         17.93          6.01         7.26 o                         
  14   1 -21         48.77         51.56         5.83 o                         
  15   1 -21          0.87          9.84         4.60 o                         
  16   1 -21          9.80         13.41         5.18 o                         
  17   1 -21          6.82          2.97         5.66 o                         
   1   2 -21        106.78         87.77         5.94 o                         
   2   2 -21          0.21         -1.78         5.23 o                         
   3   2 -21          8.16          6.82         6.77 o                         
   4   2 -21        814.59        807.80        12.51 o                         
   5   2 -21        454.19        496.62        10.77 o                         
   6   2 -21         10.01         16.98         5.29 o                         
   7   2 -21        111.75        110.73         5.81 o                         
   8   2 -21        107.54         91.11         5.90 o                         
   9   2 -21         35.68         27.03         5.70 o                         
  10   2 -21         10.94          6.31        16.65 o                         
  11   2 -21         31.23         29.61         5.40 o                         
  12   2 -21         31.79         27.31         5.47 o                         
  13   2 -21          9.11          6.93         4.84 o                         
  14   2 -21          4.86          3.09         7.92 o                         
  15   2 -21         67.32         53.37         5.64 o                         
  16   2 -21         16.98         11.15         6.42 o                         
   1   3 -21         23.10         29.67         4.93 o                         
   2   3 -21         12.27          6.07         4.95 o                         
   3   3 -21         66.68         69.75         5.66 o                         
   4   3 -21         85.93         72.38         6.02 o                         
   5   3 -21        127.57        120.40         7.82 o                         
   6   3 -21         77.30         65.44         9.77 o                         
   7   3 -21         29.53         29.33         4.84 o                         
   8   3 -21          9.32          2.57         4.46 o                         
   9   3 -21         20.57         33.50         5.79 o                         
  10   3 -21         27.10         24.97         5.26 o                         
  11   3 -21          5.86         10.30         7.33 o                         
  12   3 -21         10.88         14.11         5.56 o                         
  13   3 -21         22.12         25.75        10.08 o                         
  14   3 -21         70.68         78.90         8.18 o                         
   1   4 -21          8.15          7.86         4.61 o                         
   2   4 -21        111.08        177.27        42.34 o                         
   3   4 -21          9.22         10.79         4.88 o                         
   4   4 -21          2.38         10.55         5.10 o                         
   5   4 -21         10.74         20.98         4.54 o                         
   6   4 -21          2.05         -5.16         5.16 o                         
   7   4 -21          8.69          5.74         5.76 o                         
   8   4 -21          0.99         -4.89         4.89 o                         
   9   4 -21          3.57         10.50         5.59 o                         
  10   4 -21         10.72          9.96         5.82 o                         
  11   4 -21          1.61         -3.18         4.67 o                         
   1   5 -21         40.68         29.84         3.90 o                         
   2   5 -21          0.71          2.15         3.83 o                         
   3   5 -21         10.03          6.98         5.20 o                         
   0   0 -20        884.41        875.46        23.24 o                         
   2   0 -20        181.73        188.94        10.83 o                         
   4   0 -20        182.43        191.94        11.41 o                         
   6   0 -20        166.43        191.01        10.91 o                         
   8   0 -20         99.88         92.02         8.62 o                         
  10   0 -20         41.05         53.31         8.75 o                         
  12   0 -20        194.88        186.04        14.91 o                         
  14   0 -20         12.26         11.21        12.02 o                         
  16   0 -20          5.38          9.08         7.81 o                         
  18   0 -20         11.38         21.34        15.10 o                         
   0   1 -20        117.46        105.18         8.37 o                         
   1   1 -20        259.73        247.82         8.90 o                         
   2   1 -20         13.96         16.04         5.10 o                         
   3   1 -20         33.88         37.39         6.05 o                         
   4   1 -20         56.19         43.05         5.45 o                         
   5   1 -20        328.00        316.57         9.28 o                         
   6   1 -20         47.06         51.93         5.78 o                         
   7   1 -20         19.94         25.67         6.03 o                         
   8   1 -20         20.12         17.33         6.12 o                         
   9   1 -20         51.53         44.68         6.09 o                         
  10   1 -20         19.95         32.94         5.77 o                         
  11   1 -20         14.31          3.72         5.30 o                         
  12   1 -20        177.62        164.34         9.48 o                         
  13   1 -20        164.35        178.51         8.73 o                         
  14   1 -20          1.14          1.81         5.52 o                         
  15   1 -20         10.23         20.09         4.92 o                         
  16   1 -20         67.06         67.73         6.86 o                         
  17   1 -20         53.49         58.27         5.63 o                         
  18   1 -20         53.23         70.60        11.49 o                         
   0   2 -20          3.43          5.01         7.69 o                         
   1   2 -20        108.57        108.70         6.62 o                         
   2   2 -20          3.41          4.36         5.43 o                         
   3   2 -20         52.38         42.26         5.87 o                         
   4   2 -20        314.42        324.02         9.79 o                         
   5   2 -20        550.78        570.00        11.35 o                         
   6   2 -20         90.76         91.00         6.30 o                         
   7   2 -20          2.59         -2.05         5.33 o                         
   8   2 -20        175.48        168.98         7.25 o                         
   9   2 -20         17.45         12.80         5.16 o                         
  10   2 -20         11.66          7.06         5.61 o                         
  11   2 -20          1.66         -8.21         9.35 o                         
  12   2 -20         66.96         60.13         5.54 o                         
  13   2 -20          4.61          1.41         4.98 o                         
  14   2 -20          2.78         11.35         4.97 o                         
  15   2 -20          2.37         13.10         5.08 o                         
  16   2 -20         84.97         98.34         6.49 o                         
  17   2 -20         63.80         56.55         6.33 o                         
   0   3 -20          4.28         -1.79         7.12 o                         
   1   3 -20         26.10         18.13         5.09 o                         
   2   3 -20          4.57         -1.65         5.34 o                         
   3   3 -20         67.61         69.45         5.66 o                         
   4   3 -20        205.73        198.90         8.65 o                         
   5   3 -20         15.32         20.04         5.67 o                         
   6   3 -20         18.93         21.24         5.70 o                         
   7   3 -20        217.41        209.75        10.04 o                         
   8   3 -20        107.37         95.94         7.38 o                         
   9   3 -20          8.86         22.58         5.52 o                         
  10   3 -20          5.05         15.65         5.30 o                         
  11   3 -20          1.62         12.37         5.19 o                         
  12   3 -20         11.49         11.48         7.33 o                         
  13   3 -20          8.76         11.20         5.72 o                         
  14   3 -20         11.35         10.66         5.13 o                         
  15   3 -20          1.65         -3.34         6.88 o                         
   0   4 -20        310.80        275.17        12.42 o                         
   1   4 -20         35.05         33.07         5.46 o                         
   2   4 -20          1.26          0.16         4.99 o                         
   3   4 -20         60.83         71.71         5.93 o                         
   4   4 -20        167.34        174.41         8.71 o                         
   5   4 -20         17.88          8.90         4.43 o                         
   6   4 -20         19.54         23.74         5.42 o                         
   7   4 -20          0.28          8.49         5.01 o                         
   8   4 -20         21.42         22.45         4.30 o                         
   9   4 -20         35.51         35.28         4.80 o                         
  10   4 -20          5.96          7.96         5.19 o                         
  11   4 -20          7.27         -1.16         4.70 o                         
  12   4 -20          0.38         -0.86         8.38 o                         
   0   5 -20        464.28        452.59        22.57 o                         
   1   5 -20         57.79         39.82         4.55 o                         
   2   5 -20         18.53         19.42         6.65 o                         
   3   5 -20          8.39          7.99         4.78 o                         
   4   5 -20          4.50          2.03         4.49 o                         
   5   5 -20          5.60          4.84         4.70 o                         
   2   0 -19        642.86        655.10        15.57 o                         
   4   0 -19         83.18         99.85         9.43 o                         
   6   0 -19        175.85        188.21        10.67 o                         
   8   0 -19        257.28        268.88        15.69 o                         
  10   0 -19        172.77        145.05        10.63 o                         
  12   0 -19        195.49        188.55        12.04 o                         
  14   0 -19         27.42         27.48        11.33 o                         
  16   0 -19          2.43         -1.03         7.45 o                         
  18   0 -19          3.67         19.88         6.98 o                         
   1   1 -19         84.67         88.92         5.43 o                         
   2   1 -19        437.38        431.06         9.72 o                         
   3   1 -19        184.98        166.60         8.10 o                         
   4   1 -19        177.13        161.39         7.06 o                         
   5   1 -19         47.40         57.64         5.39 o                         
   6   1 -19        339.21        334.40         9.01 o                         
   7   1 -19          0.28          4.52         5.51 o                         
   8   1 -19         36.57         42.15         6.08 o                         
   9   1 -19         25.00         25.80         6.08 o                         
  10   1 -19         47.80         43.76         5.77 o                         
  11   1 -19        182.56        197.11         9.00 o                         
  12   1 -19         23.54         25.27         5.78 o                         
  13   1 -19          5.01          9.67         5.74 o                         
  14   1 -19         96.39        103.06         8.13 o                         
  15   1 -19         12.81          7.33         5.59 o                         
  16   1 -19         16.17          8.05         5.21 o                         
  17   1 -19         94.18         93.54         7.65 o                         
  18   1 -19         37.13         48.50        11.98 o                         
  19   1 -19         33.81         39.08         6.39 o                         
   1   2 -19        127.40        126.61         6.76 o                         
   2   2 -19         40.62         40.91         5.46 o                         
   3   2 -19         45.34         36.81         5.48 o                         
   4   2 -19        300.00        273.40         9.53 o                         
   5   2 -19         45.87         32.69         5.58 o                         
   6   2 -19        284.83        285.00         9.73 o                         
   7   2 -19          4.67          2.52         5.25 o                         
   8   2 -19        153.36        148.74         7.15 o                         
   9   2 -19          4.85         -1.24         5.21 o                         
  10   2 -19         14.49          7.67         5.28 o                         
  11   2 -19         10.25         18.99         5.74 o                         
  12   2 -19         15.55         17.14         7.12 o                         
  13   2 -19         20.93         16.43         5.41 o                         
  14   2 -19         53.21         50.83         5.17 o                         
  15   2 -19         12.32         12.93         6.78 o                         
  16   2 -19          1.89          6.04         5.57 o                         
  17   2 -19         22.37         17.25         8.86 o                         
   1   3 -19         42.43         44.06         5.28 o                         
   2   3 -19         83.41         89.43         5.67 o                         
   3   3 -19         76.82         90.69         6.01 o                         
   4   3 -19        304.87        307.18         9.11 o                         
   5   3 -19         14.26         17.35         5.10 o                         
   6   3 -19         63.49         60.54         5.94 o                         
   7   3 -19          2.90         15.59         5.45 o                         
   8   3 -19        280.50        262.04        11.22 o                         
   9   3 -19        112.78        110.19        17.12 o                         
  10   3 -19         63.36         55.50         5.98 o                         
  11   3 -19          3.27          0.48         6.86 o                         
  12   3 -19          6.54         14.92         9.34 o                         
  13   3 -19         32.32         40.86         5.25 o                         
  14   3 -19         26.05         24.37         4.75 o                         
  15   3 -19          4.43          8.14         5.78 o                         
  16   3 -19          7.35         19.46         6.43 o                         
   1   4 -19         41.33         27.99         5.47 o                         
   2   4 -19         70.34         56.23         5.11 o                         
   3   4 -19        345.30        376.97         8.97 o                         
   4   4 -19        167.11        153.25         9.43 o                         
   5   4 -19         81.94         77.85         5.67 o                         
   6   4 -19         24.23         19.30         4.93 o                         
   7   4 -19         14.99          8.58         4.71 o                         
   8   4 -19         33.34         25.70         4.64 o                         
   9   4 -19         50.79         49.08         4.95 o                         
  10   4 -19          0.00          2.26         4.90 o                         
  11   4 -19          9.88          2.92         4.77 o                         
  12   4 -19          0.77          5.27         5.51 o                         
   1   5 -19         57.21         52.63         4.50 o                         
   2   5 -19         22.31         14.60         4.45 o                         
   3   5 -19         17.34          7.78         4.11 o                         
   4   5 -19          5.53          5.13         4.86 o                         
   5   5 -19          0.06         -5.67         6.61 o                         
   6   5 -19          1.59          6.70         6.83 o                         
   7   5 -19          6.44         14.28         6.51 o                         
   0   0 -18       1291.08       1173.36        24.27 o                         
   2   0 -18        400.77        405.04        12.90 o                         
   4   0 -18         30.60         34.61         9.28 o                         
   6   0 -18         80.58         83.95         8.26 o                         
   8   0 -18        115.16        121.49         9.03 o                         
  10   0 -18         76.43         50.89         7.91 o                         
  12   0 -18         25.99         19.37         8.58 o                         
  14   0 -18        244.63        224.64        17.05 o                         
  16   0 -18          6.48         14.65         7.47 o                         
  18   0 -18         16.06         28.51         8.97 o                         
   0   1 -18        409.85        389.28        12.02 o                         
   1   1 -18        187.61        170.65         7.23 o                         
   2   1 -18        965.52        896.89        11.62 o                         
   3   1 -18        203.81        181.52         8.10 o                         
   4   1 -18         16.30         17.78         5.15 o                         
   5   1 -18        285.55        298.51         9.08 o                         
   6   1 -18        131.62        132.51         6.55 o                         
   7   1 -18          2.69          1.46         5.00 o                         
   8   1 -18        128.23        127.45         6.31 o                         
   9   1 -18         28.45         18.42         5.86 o                         
  10   1 -18         95.87         93.75         6.80 o                         
  11   1 -18          5.00          4.10         5.66 o                         
  12   1 -18         18.25         21.47         6.18 o                         
  13   1 -18         36.70         45.86         6.25 o                         
  14   1 -18         45.69         33.45        11.46 o                         
  15   1 -18         53.43         49.75         5.88 o                         
  16   1 -18         16.05         23.89         5.79 o                         
  17   1 -18         32.29         27.38         5.06 o                         
  18   1 -18         75.82         66.22         5.93 o                         
  19   1 -18         44.58         53.15         6.64 o                         
   0   2 -18        129.07        115.72         8.45 o                         
   1   2 -18        169.66        166.14         7.18 o                         
   2   2 -18        356.98        387.29         9.46 o                         
   3   2 -18         81.12         85.07         5.62 o                         
   4   2 -18          5.02          7.81         5.09 o                         
   5   2 -18        400.86        397.86        10.17 o                         
   6   2 -18       1550.13       1553.36        16.08 o                         
   7   2 -18         61.11         52.78         5.40 o                         
   8   2 -18          3.91          1.10         5.26 o                         
   9   2 -18          6.24          7.64         5.30 o                         
  10   2 -18         19.42         25.90         5.28 o                         
  11   2 -18         96.63         96.82         5.88 o                         
  12   2 -18          6.17         12.49         6.10 o                         
  13   2 -18         51.31         53.00         5.82 o                         
  14   2 -18        195.68        194.32         8.36 o                         
  15   2 -18         23.16         27.10         5.40 o                         
  16   2 -18         11.68         14.95         5.29 o                         
  17   2 -18         13.36         11.38         5.64 o                         
  18   2 -18         16.89          5.26         7.94 o                         
   0   3 -18         77.73         61.83         7.85 o                         
   1   3 -18         78.68         78.53         5.62 o                         
   2   3 -18          1.16          1.67         5.14 o                         
   3   3 -18        232.20        219.77         8.39 o                         
   4   3 -18          4.68          5.79         5.22 o                         
   5   3 -18         47.80         49.44         5.65 o                         
   6   3 -18        698.08        714.05        12.24 o                         
   7   3 -18         21.10         13.87         5.22 o                         
   8   3 -18        114.68        111.06         6.67 o                         
   9   3 -18        166.82        185.76        12.09 o                         
  10   3 -18         50.65         48.65         8.80 o                         
  11   3 -18         21.66         26.04         5.28 o                         
  12   3 -18          4.26          0.24         5.31 o                         
  13   3 -18          6.31         -1.93         5.30 o                         
  14   3 -18          6.56         15.54         5.02 o                         
  15   3 -18         12.25         14.97         5.26 o                         
  16   3 -18          0.18         -0.26         6.97 o                         
   0   4 -18          2.31          1.72        23.19 o                         
   1   4 -18         12.96         -2.23        11.18 o                         
   2   4 -18         53.48         60.35         8.99 o                         
   3   4 -18        194.68        189.65        11.45 o                         
   4   4 -18         58.65         59.62         5.13 o                         
   5   4 -18         34.15         36.95         5.01 o                         
   6   4 -18         31.25         35.32         4.84 o                         
   7   4 -18          8.34          9.29         4.57 o                         
   8   4 -18          7.03         12.22         4.66 o                         
   9   4 -18         21.58         20.17         6.69 o                         
  10   4 -18          2.28          6.99         5.04 o                         
  11   4 -18         19.09         13.59         5.74 o                         
  12   4 -18          0.58          0.27         4.78 o                         
  13   4 -18          5.94          8.82         6.35 o                         
   0   5 -18        139.96        124.71         8.98 o                         
   1   5 -18         45.18         46.13         4.33 o                         
   2   5 -18         28.17         29.83         5.21 o                         
   3   5 -18         17.69         17.37         4.07 o                         
   4   5 -18         26.87         19.13         6.41 o                         
   5   5 -18         24.23         25.57         4.80 o                         
   6   5 -18          8.42         10.10         5.43 o                         
   7   5 -18          7.51         13.64         6.09 o                         
   8   5 -18          1.51         13.23         6.04 o                         
   2   0 -17        112.06        115.30         7.30 o                         
   4   0 -17         80.69         78.23         8.00 o                         
   6   0 -17         53.91         50.40         7.19 o                         
   8   0 -17       1577.33       1626.46        23.18 o                         
  10   0 -17         58.54         67.08         8.14 o                         
  12   0 -17         47.43         54.59         9.44 o                         
  14   0 -17        103.97         87.26        15.00 o                         
  16   0 -17         58.26         60.97        11.48 o                         
  18   0 -17          1.71          2.48         9.67 o                         
  20   0 -17        421.58        418.07        13.55 o                         
   1   1 -17         16.28         21.24         4.78 o                         
   2   1 -17         14.94         17.87         4.78 o                         
   3   1 -17        214.91        235.71         7.75 o                         
   4   1 -17         28.46         23.10         4.68 o                         
   5   1 -17         81.37         86.61         5.28 o                         
   6   1 -17        397.91        387.93        16.07 o                         
   7   1 -17          2.01          2.90         4.81 o                         
   8   1 -17         17.86         18.31         5.70 o                         
   9   1 -17          4.19          2.37         5.25 o                         
  10   1 -17         43.31         49.47         5.78 o                         
  11   1 -17        253.98        234.16         9.48 o                         
  12   1 -17        103.71        118.34         6.66 o                         
  13   1 -17         89.39         88.98         6.40 o                         
  14   1 -17         75.96         71.45         6.76 o                         
  15   1 -17         18.14         23.22         5.95 o                         
  16   1 -17        395.81        414.72        10.25 o                         
  17   1 -17        150.05        168.98         9.75 o                         
  18   1 -17          0.16         -3.00         4.99 o                         
  19   1 -17         17.10         21.05         4.64 o                         
   1   2 -17         84.91         88.75         5.84 o                         
   2   2 -17        270.89        284.34         8.61 o                         
   3   2 -17        792.24        848.03        11.28 o                         
   4   2 -17         13.16          7.68         5.07 o                         
   5   2 -17       1282.38       1245.15        14.35 o                         
   6   2 -17        313.01        293.55         9.03 o                         
   7   2 -17          7.92         10.47         5.25 o                         
   8   2 -17        161.90        160.48         6.82 o                         
   9   2 -17          5.13         10.88         5.14 o                         
  10   2 -17        142.41        158.94         7.18 o                         
  11   2 -17         12.91         20.57         5.46 o                         
  12   2 -17         17.38         12.82         5.40 o                         
  13   2 -17         63.28         68.89         7.20 o                         
  14   2 -17         18.87         11.83         5.45 o                         
  15   2 -17          7.66          7.80         4.85 o                         
  16   2 -17          6.32         10.73         5.07 o                         
  17   2 -17        110.43        118.72         7.44 o                         
  18   2 -17          4.29         10.53         5.46 o                         
  19   2 -17          2.42        -19.69        19.69 o                         
   1   3 -17         79.76         70.92         5.65 o                         
   2   3 -17          0.48          5.82         4.95 o                         
   3   3 -17        112.26         96.69         5.98 o                         
   4   3 -17        330.96        314.62         9.15 o                         
   5   3 -17        232.50        231.73         8.43 o                         
   6   3 -17        174.40        174.30         7.47 o                         
   7   3 -17         21.95         23.84         5.93 o                         
   8   3 -17        142.04        139.50         7.21 o                         
   9   3 -17        495.74        514.61        11.20 o                         
  10   3 -17          7.64          9.82         6.21 o                         
  11   3 -17          8.25         15.26         5.74 o                         
  12   3 -17         27.14         19.29         5.25 o                         
  13   3 -17          3.45          2.00         6.44 o                         
  14   3 -17          1.98         -4.19         4.19 o                         
  15   3 -17          0.41         -0.89         5.25 o                         
  16   3 -17          1.47         12.94         6.10 o                         
  17   3 -17          3.57          6.50         7.90 o                         
   1   4 -17         22.19         26.47         5.63 o                         
   2   4 -17        101.52        103.65         6.72 o                         
   3   4 -17         81.23         83.31         8.26 o                         
   4   4 -17        173.27        183.09         9.13 o                         
   5   4 -17         73.42         81.39         7.59 o                         
   6   4 -17          5.26          4.59         4.69 o                         
   7   4 -17          7.27         11.86         4.92 o                         
   8   4 -17         10.90         12.57         4.36 o                         
   9   4 -17          0.68          7.72         4.88 o                         
  10   4 -17          4.91          8.18         4.93 o                         
  11   4 -17         25.03         33.04         5.20 o                         
  12   4 -17         19.20         16.94         4.90 o                         
  13   4 -17         37.59         34.05         5.13 o                         
  14   4 -17         28.52         37.60         5.64 o                         
   1   5 -17         59.01         62.90         5.01 o                         
   2   5 -17         19.45         21.46         4.83 o                         
   3   5 -17          0.07          7.80         4.48 o                         
   4   5 -17          3.00          6.43         4.01 o                         
   5   5 -17          4.49         -1.70         4.79 o                         
   6   5 -17          4.65         -3.10         4.26 o                         
   7   5 -17          8.51         21.42         5.64 o                         
   8   5 -17          1.08          8.48         5.29 o                         
   9   5 -17          8.73          6.30         5.62 o                         
   0   0 -16         75.24         72.87         8.24 o                         
   2   0 -16        199.75        190.38         9.54 o                         
   4   0 -16        144.46        109.10         8.08 o                         
   6   0 -16         51.56         53.49         7.45 o                         
   8   0 -16       1958.97       2085.44        28.00 o                         
  10   0 -16        135.09        112.09         9.00 o                         
  12   0 -16        111.04         84.46        11.30 o                         
  14   0 -16         32.15         18.63         8.18 o                         
  16   0 -16         30.79         20.38         8.74 o                         
  18   0 -16         47.99         27.77         6.62 o                         
  20   0 -16        281.67        267.12        12.49 o                         
   0   1 -16       1900.68       1757.29        21.19 o                         
   1   1 -16        330.39        308.17         8.21 o                         
   2   1 -16        141.11        135.83         6.05 o                         
   3   1 -16        202.25        215.93         7.74 o                         
   4   1 -16        505.42        503.57         9.34 o                         
   5   1 -16        116.79        131.50         5.76 o                         
   6   1 -16        165.10        155.20         6.31 o                         
   7   1 -16         12.90          3.27         6.53 o                         
   8   1 -16         51.43         59.64         5.32 o                         
   9   1 -16          4.39          4.35         5.48 o                         
  10   1 -16         46.97         54.31         5.77 o                         
  11   1 -16         96.09        102.88         6.67 o                         
  12   1 -16        194.60        197.24         8.49 o                         
  13   1 -16         38.80         49.86         6.43 o                         
  14   1 -16         14.02         17.70         6.19 o                         
  15   1 -16          0.02          5.90         7.21 o                         
  16   1 -16         65.80         66.87         5.82 o                         
  17   1 -16        265.59        268.52         8.89 o                         
  18   1 -16         27.18         34.24         5.00 o                         
  19   1 -16          2.23         -0.04         6.13 o                         
  20   1 -16         28.45         24.66         6.19 o                         
   0   2 -16         11.64         10.90         6.79 o                         
   1   2 -16         60.43         61.20         5.16 o                         
   2   2 -16         55.77         47.14         4.92 o                         
   3   2 -16        308.68        308.99        10.35 o                         
   4   2 -16         24.60         20.35         5.07 o                         
   5   2 -16        308.10        300.12         8.94 o                         
   6   2 -16          2.20          0.01         4.84 o                         
   7   2 -16          9.31         11.68         5.46 o                         
   8   2 -16        235.72        231.29         8.59 o                         
   9   2 -16          8.73          9.30         4.97 o                         
  10   2 -16          5.50          8.25         5.60 o                         
  11   2 -16        176.99        161.32         7.77 o                         
  12   2 -16         16.58         27.30         5.94 o                         
  13   2 -16        246.07        227.39         9.85 o                         
  14   2 -16         94.46         94.47         8.51 o                         
  15   2 -16         28.72         36.63         5.52 o                         
  16   2 -16         23.99         26.04         5.78 o                         
  17   2 -16        103.90        100.59         6.55 o                         
  18   2 -16          1.60         11.71         7.00 o                         
  19   2 -16          5.56          8.63         6.97 o                         
   0   3 -16        162.24        135.44         9.31 o                         
   1   3 -16         69.77         72.89         5.52 o                         
   2   3 -16          7.51          6.39         5.14 o                         
   3   3 -16         33.65         31.15         5.29 o                         
   4   3 -16         62.69         62.60         5.41 o                         
   5   3 -16        232.26        257.11         8.61 o                         
   6   3 -16         12.43          7.43         5.39 o                         
   7   3 -16         32.10         36.25         5.60 o                         
   8   3 -16       1503.86       1526.41        18.32 o                         
   9   3 -16        146.53        148.76         7.74 o                         
  10   3 -16          2.29          9.60         6.03 o                         
  11   3 -16          2.33         -5.32         5.32 o                         
  12   3 -16        139.25        141.25         7.34 o                         
  13   3 -16         29.97         21.64         5.15 o                         
  14   3 -16          0.27         -4.16         5.96 o                         
  15   3 -16          3.08          6.52         4.25 o                         
  16   3 -16          3.25          1.38         6.34 o                         
  17   3 -16          5.60         -5.65         5.96 o                         
   0   4 -16        495.83        485.13        14.68 o                         
   1   4 -16         67.75         54.93         5.82 o                         
   2   4 -16         84.25         81.53         6.00 o                         
   3   4 -16          7.16          6.58         5.01 o                         
   4   4 -16        477.70        519.75        10.82 o                         
   5   4 -16        277.73        290.79         9.74 o                         
   6   4 -16          4.33         10.45         5.97 o                         
   7   4 -16         18.57         14.64         4.50 o                         
   8   4 -16         19.77         32.41         6.38 o                         
   9   4 -16          6.58         10.16         4.39 o                         
  10   4 -16         11.78         21.97         5.81 o                         
  11   4 -16         10.03         24.33         5.01 o                         
  12   4 -16        107.71        106.03         9.60 o                         
  13   4 -16          1.89          8.98         4.81 o                         
  14   4 -16         12.25         14.29         7.90 o                         
   0   5 -16         30.33         22.02         6.39 o                         
   1   5 -16         11.98          6.96         4.57 o                         
   2   5 -16          1.12          5.22         4.16 o                         
   3   5 -16         32.24         25.55         4.53 o                         
   4   5 -16          2.70          1.74         3.81 o                         
   5   5 -16          7.51         10.06         4.37 o                         
   6   5 -16          2.95          6.76         4.65 o                         
   7   5 -16          0.43         -4.54         4.54 o                         
   8   5 -16          1.58          5.57         5.11 o                         
   9   5 -16          0.05         -2.97         6.56 o                         
  10   5 -16         14.04         10.97         5.41 o                         
   2   0 -15       1604.75       1515.31        18.43 o                         
   4   0 -15         49.07         52.48         6.29 o                         
   6   0 -15        250.25        246.23        11.59 o                         
   8   0 -15        509.04        564.57        16.19 o                         
  10   0 -15         44.72         53.10         8.24 o                         
  12   0 -15         16.95         32.88        11.68 o                         
  14   0 -15         16.49          1.71        10.13 o                         
  16   0 -15         52.42         54.97        10.17 o                         
  18   0 -15          1.21         -4.83         6.04 o                         
  20   0 -15          2.43          7.58         6.84 o                         
   1   1 -15        276.72        251.83         8.21 o                         
   2   1 -15        521.74        485.36         8.97 o                         
   3   1 -15         16.07         19.07         4.66 o                         
   4   1 -15         22.85         26.79         4.75 o                         
   5   1 -15        398.10        415.18         8.64 o                         
   6   1 -15         32.67         38.13         4.83 o                         
   7   1 -15        125.71        135.85         6.01 o                         
   8   1 -15        126.64        107.43         6.58 o                         
   9   1 -15          3.66         14.42         5.59 o                         
  10   1 -15        215.32        238.95         8.72 o                         
  11   1 -15         31.16         25.98         6.07 o                         
  12   1 -15          8.67          7.31         7.13 o                         
  13   1 -15         12.25          7.89         6.27 o                         
  14   1 -15          4.00         10.04         6.21 o                         
  15   1 -15         12.98         15.10         7.37 o                         
  16   1 -15        146.90        161.11        12.50 o                         
  17   1 -15        186.85        200.95         9.17 o                         
  18   1 -15         57.00         61.49         5.17 o                         
  19   1 -15         27.68         27.06         4.57 o                         
  20   1 -15         24.44         32.41         4.93 o                         
   1   2 -15        614.47        633.72        10.54 o                         
   2   2 -15        917.35        923.69        11.73 o                         
   3   2 -15         61.03         61.40         5.13 o                         
   4   2 -15         11.13          8.02         4.46 o                         
   5   2 -15         79.12         69.84         6.99 o                         
   6   2 -15        211.80        208.25         7.77 o                         
   7   2 -15        101.11        104.36         6.18 o                         
   8   2 -15         69.67         57.77         5.63 o                         
   9   2 -15          2.34          2.65         5.48 o                         
  10   2 -15        489.86        484.53        10.68 o                         
  11   2 -15        159.77        165.46         7.73 o                         
  12   2 -15          4.85          5.15         6.45 o                         
  13   2 -15        229.58        212.42         9.06 o                         
  14   2 -15        373.14        376.10        15.26 o                         
  15   2 -15         26.50         34.21         5.89 o                         
  16   2 -15          6.41         20.70         6.60 o                         
  17   2 -15         72.75         74.54         6.50 o                         
  18   2 -15          0.72          0.55         4.78 o                         
  19   2 -15         23.43         25.07         8.61 o                         
   1   3 -15         84.44        101.37         6.06 o                         
   2   3 -15         44.84         42.78         5.14 o                         
   3   3 -15          9.44          4.38         4.77 o                         
   4   3 -15        196.89        196.28         7.99 o                         
   5   3 -15         86.29         89.15         7.05 o                         
   6   3 -15         99.90         99.36         6.34 o                         
   7   3 -15        855.89        874.84        12.95 o                         
   8   3 -15       1393.22       1368.86        15.04 o                         
   9   3 -15         14.43         17.13         5.99 o                         
  10   3 -15         68.01         69.15         5.92 o                         
  11   3 -15          2.42          3.90         5.90 o                         
  12   3 -15         88.70         84.20         9.45 o                         
  13   3 -15         86.40         77.49         5.48 o                         
  14   3 -15         27.28         17.13         5.29 o                         
  15   3 -15          9.24          2.28         4.71 o                         
  16   3 -15          0.13         -2.57         5.29 o                         
  17   3 -15          8.56         16.97         5.82 o                         
  18   3 -15          2.63          6.13         6.19 o                         
   1   4 -15        101.03         97.83         6.49 o                         
   2   4 -15         11.63          9.36         6.24 o                         
   3   4 -15          8.35          9.54         5.41 o                         
   4   4 -15        260.46        300.12        10.76 o                         
   5   4 -15         14.69         14.48         5.24 o                         
   6   4 -15          9.18          8.82         5.52 o                         
   7   4 -15         33.03         43.01         6.75 o                         
   8   4 -15         15.71         19.91         5.18 o                         
   9   4 -15         34.49         29.42         5.09 o                         
  10   4 -15          9.80         10.97         4.83 o                         
  11   4 -15        169.59        166.05         8.20 o                         
  12   4 -15         58.31         66.96         5.20 o                         
  13   4 -15         67.36         79.05         7.17 o                         
  14   4 -15         16.22         12.43         4.82 o                         
  15   4 -15         15.56         19.31         5.37 o                         
   1   5 -15         12.35         15.27         5.57 o                         
   2   5 -15         63.03         69.38         6.66 o                         
   3   5 -15         28.36         16.23         4.55 o                         
   4   5 -15         27.39         19.85         4.48 o                         
   5   5 -15          2.60         12.91         4.63 o                         
   6   5 -15         56.02         65.18         6.20 o                         
   7   5 -15          0.85          0.35         3.92 o                         
   8   5 -15          0.24         -3.30         4.75 o                         
   9   5 -15          1.57         -2.83         5.89 o                         
  10   5 -15         18.51         28.79         6.14 o                         
  11   5 -15          5.88          0.94         6.14 o                         
   0   0 -14        290.06        310.37        22.92 o                         
   2   0 -14        186.46        186.14        14.13 o                         
   4   0 -14         19.01         25.78         5.67 o                         
   6   0 -14        340.32        299.51        11.38 o                         
   8   0 -14        317.76        318.62        13.53 o                         
  10   0 -14        144.63        175.11        10.67 o                         
  12   0 -14        264.08        272.83        15.28 o                         
  14   0 -14         91.76         86.71        10.74 o                         
  16   0 -14         35.51         24.72        11.29 o                         
  18   0 -14          4.00         11.48         7.47 o                         
  20   0 -14         37.55         48.52         8.21 o                         
   0   1 -14       1129.96       1046.24        21.37 o                         
   1   1 -14       1078.98       1069.86        13.58 o                         
   2   1 -14        124.73        151.48         7.03 o                         
   3   1 -14        551.80        522.34         9.57 o                         
   4   1 -14        281.00        282.41         7.92 o                         
   5   1 -14        160.07        163.06         6.18 o                         
   6   1 -14         52.03         61.09         5.52 o                         
   7   1 -14         26.55         27.34         5.07 o                         
   8   1 -14         39.13         46.39         5.17 o                         
   9   1 -14         40.31         44.21         6.99 o                         
  10   1 -14        141.87        139.13         6.49 o                         
  11   1 -14         38.84         50.99         6.09 o                         
  12   1 -14          9.96         13.23         5.89 o                         
  13   1 -14          4.76         17.54         5.91 o                         
  14   1 -14        129.45        137.99         7.60 o                         
  15   1 -14         35.37         30.93         6.23 o                         
  16   1 -14        137.05        134.95         9.39 o                         
  17   1 -14         82.30         88.59         7.43 o                         
  18   1 -14         24.66         26.75         6.89 o                         
  19   1 -14         26.74         26.00         5.82 o                         
  20   1 -14          1.22         -3.02         4.88 o                         
  21   1 -14          1.02          7.52         5.33 o                         
   0   2 -14         12.60          9.03         7.12 o                         
   1   2 -14        781.62        808.34        11.08 o                         
   2   2 -14        111.36        115.10         5.75 o                         
   3   2 -14        155.96        143.05         8.06 o                         
   4   2 -14        134.58        121.21         5.68 o                         
   5   2 -14        907.25        863.60        11.65 o                         
   6   2 -14         88.58         84.53         5.57 o                         
   7   2 -14          0.92         -5.25         5.25 o                         
   8   2 -14          3.75         -0.15         5.34 o                         
   9   2 -14          6.80         11.18         5.22 o                         
  10   2 -14       1597.74       1530.77        16.82 o                         
  11   2 -14        893.63        881.12        14.69 o                         
  12   2 -14        111.69        115.80         7.31 o                         
  13   2 -14        209.80        213.81         9.88 o                         
  14   2 -14        363.07        370.44        11.06 o                         
  15   2 -14         11.01         -2.33         9.09 o                         
  16   2 -14          1.22          8.43         6.23 o                         
  17   2 -14         17.11         15.77         6.15 o                         
  18   2 -14         46.07         39.55         5.51 o                         
  19   2 -14         35.76         27.78         5.13 o                         
  20   2 -14          6.39          2.13         6.68 o                         
   0   3 -14        143.02        145.31        10.03 o                         
   1   3 -14         43.76         48.01         5.57 o                         
   2   3 -14        109.71        107.01         5.72 o                         
   3   3 -14         28.36         19.31         5.03 o                         
   4   3 -14         68.53         73.76         5.64 o                         
   5   3 -14        358.52        352.09         9.76 o                         
   6   3 -14        375.48        379.24        11.12 o                         
   7   3 -14        693.21        708.88        15.54 o                         
   8   3 -14         74.10         57.00         6.02 o                         
   9   3 -14        357.03        364.25        10.80 o                         
  10   3 -14        537.89        524.43        11.67 o                         
  11   3 -14        172.02        173.67         9.27 o                         
  12   3 -14          5.26         28.30         7.13 o                         
  13   3 -14         38.96         42.57         6.20 o                         
  14   3 -14         50.63         54.02         5.82 o                         
  15   3 -14         37.57         34.37         5.23 o                         
  16   3 -14          3.68          8.30         5.47 o                         
  17   3 -14          1.53         -5.14         5.14 o                         
  18   3 -14         15.09         24.04         6.74 o                         
   0   4 -14          7.51         -2.53         9.77 o                         
   1   4 -14        103.05        107.56         7.24 o                         
   2   4 -14          5.75          9.80         5.93 o                         
   3   4 -14        136.30        153.69         8.33 o                         
   4   4 -14         15.15         13.53         5.50 o                         
   5   4 -14         38.12         49.27         5.45 o                         
   6   4 -14          2.69          1.49         4.83 o                         
   7   4 -14         71.36         64.47         5.49 o                         
   8   4 -14          5.36          3.70         5.84 o                         
   9   4 -14         31.43         28.92         5.15 o                         
  10   4 -14          2.61          5.37         4.72 o                         
  11   4 -14         75.37         71.98         5.75 o                         
  12   4 -14         48.91         45.43         5.84 o                         
  13   4 -14         29.52         37.46         5.26 o                         
  14   4 -14        148.23        137.79         6.53 o                         
  15   4 -14         51.10         55.10         7.26 o                         
   0   5 -14          2.64         21.84         7.44 o                         
   1   5 -14          8.57          8.92         6.19 o                         
   2   5 -14        119.28        119.64         6.30 o                         
   3   5 -14         30.73         27.94         4.71 o                         
   4   5 -14          4.76         18.25         5.25 o                         
   5   5 -14         17.74         21.86         4.80 o                         
   6   5 -14         37.93         38.58         6.04 o                         
   7   5 -14          0.88         -0.33         5.19 o                         
   8   5 -14          2.69          4.01         6.91 o                         
   9   5 -14          0.22          1.69         7.97 o                         
  10   5 -14         16.34         11.59         7.58 o                         
  11   5 -14          6.54          2.79         6.40 o                         
   2   0 -13         76.20         64.85         7.60 o                         
   4   0 -13        980.55       1027.18        45.28 o                         
   6   0 -13       1001.40       1057.70        16.88 o                         
   8   0 -13       1241.35       1223.07        20.11 o                         
  10   0 -13        191.78        196.27        11.35 o                         
  12   0 -13         50.47         42.30         8.82 o                         
  14   0 -13          6.65          2.06         9.96 o                         
  16   0 -13         70.50         76.82        10.63 o                         
  18   0 -13          9.39          9.31         8.09 o                         
  20   0 -13          5.28         10.85         6.22 o                         
   1   1 -13       2072.05       2186.29        48.24 o                         
   2   1 -13       1376.64       1418.42        35.26 o                         
   3   1 -13       1388.59       1421.89        21.47 o                         
   4   1 -13       1727.18       1684.19        24.06 o                         
   5   1 -13        295.90        315.89         8.63 o                         
   6   1 -13         24.22         27.61         4.99 o                         
   7   1 -13       1089.35       1129.91        13.29 o                         
   8   1 -13        270.10        232.21         8.25 o                         
   9   1 -13         29.92         34.73         5.02 o                         
  10   1 -13         76.19         62.00         7.10 o                         
  11   1 -13         31.36         40.45         6.00 o                         
  12   1 -13         19.37         37.04         6.07 o                         
  13   1 -13        138.27        154.35         8.14 o                         
  14   1 -13        139.46        137.35         8.06 o                         
  15   1 -13        132.58        134.23         7.81 o                         
  16   1 -13        316.04        357.68        12.49 o                         
  17   1 -13        117.36        137.14        10.12 o                         
  18   1 -13          0.62          5.25         5.83 o                         
  19   1 -13          0.68         10.55         5.35 o                         
  20   1 -13          3.36          7.67         6.92 o                         
  21   1 -13          1.31          8.24         5.18 o                         
   1   2 -13          0.86          0.60         4.67 o                         
   2   2 -13        464.42        478.01         9.71 o                         
   3   2 -13        150.35        161.05         6.79 o                         
   4   2 -13        244.66        253.25         8.37 o                         
   5   2 -13         50.35         43.24         5.35 o                         
   6   2 -13         95.63         96.37         6.15 o                         
   7   2 -13         97.36        104.34         5.77 o                         
   8   2 -13         65.87         73.44         5.70 o                         
   9   2 -13         60.64         56.84         5.58 o                         
  10   2 -13       1353.53       1350.33        15.11 o                         
  11   2 -13        105.93        109.15         8.29 o                         
  12   2 -13        482.88        475.49        12.14 o                         
  13   2 -13        271.39        302.94        10.64 o                         
  14   2 -13         94.13        107.41         7.54 o                         
  15   2 -13         31.29         23.11         6.51 o                         
  16   2 -13         33.56         30.12         6.07 o                         
  17   2 -13         43.51         44.10         6.14 o                         
  18   2 -13         16.65         15.61         6.75 o                         
  19   2 -13         34.03         30.60         7.62 o                         
  20   2 -13         17.63         23.79         5.58 o                         
   1   3 -13         54.29         57.51         5.37 o                         
   2   3 -13          0.60          3.96         5.43 o                         
   3   3 -13         84.40         85.03         5.89 o                         
   4   3 -13         11.07          2.61         5.06 o                         
   5   3 -13         41.94         39.14         5.63 o                         
   6   3 -13         90.73         97.73         6.59 o                         
   7   3 -13        326.08        320.41        10.10 o                         
   8   3 -13        640.68        600.72        11.15 o                         
   9   3 -13         43.85         37.51         6.41 o                         
  10   3 -13        319.26        297.88        11.06 o                         
  11   3 -13          4.03         12.82         6.01 o                         
  12   3 -13        101.25         87.98         7.70 o                         
  13   3 -13         34.89         31.20         9.03 o                         
  14   3 -13         15.42         19.09         5.64 o                         
  15   3 -13         32.20         29.36         7.78 o                         
  16   3 -13          9.84         12.24         5.12 o                         
  17   3 -13          5.83         -0.73         4.50 o                         
  18   3 -13         23.92         24.22         5.32 o                         
   1   4 -13        202.08        197.97         9.18 o                         
   2   4 -13         47.24         44.37         6.18 o                         
   3   4 -13        111.96        130.14         8.93 o                         
   4   4 -13         66.41         71.91         5.88 o                         
   5   4 -13         79.09         87.04         6.54 o                         
   6   4 -13          3.27          6.43         6.13 o                         
   7   4 -13         32.75         32.56         5.14 o                         
   8   4 -13         27.98         28.01         5.61 o                         
   9   4 -13         12.73         21.73         6.99 o                         
  10   4 -13          6.76         14.95         5.34 o                         
  11   4 -13         42.21         40.38         5.56 o                         
  12   4 -13         79.41         79.86         7.65 o                         
  13   4 -13        100.12         95.55         6.24 o                         
  14   4 -13         46.08         47.51         5.39 o                         
  15   4 -13         60.08         38.04         5.04 o                         
  16   4 -13         99.79         77.18         7.95 o                         
   1   5 -13         11.84          8.90         5.64 o                         
   2   5 -13          4.06          1.92         4.89 o                         
   3   5 -13         21.44         14.91         5.10 o                         
   4   5 -13         61.68         63.62         5.20 o                         
   5   5 -13          3.44          1.63         4.87 o                         
   6   5 -13         54.62         55.63         6.27 o                         
   7   5 -13          2.49          9.32         8.03 o                         
   8   5 -13         12.17          9.27         4.73 o                         
   9   5 -13          9.86         -2.40         6.79 o                         
  10   5 -13          5.86          3.05         8.61 o                         
  11   5 -13          2.68         -6.03         6.03 o                         
  12   5 -13          2.91          4.30         8.21 o                         
   1   6 -13          1.30         -2.62         3.75 o                         
   2   6 -13          0.26          4.83         3.53 o                         
   3   6 -13          3.75          1.55         4.19 o                         
   0   0 -12       1505.20       1589.06        48.54 o                         
   2   0 -12        542.67        528.72        18.47 o                         
   4   0 -12       9500.98       9934.72       149.12 o                         
   6   0 -12        601.62        588.75        12.62 o                         
   8   0 -12        673.17        758.70        15.35 o                         
  10   0 -12        348.70        327.41        13.35 o                         
  12   0 -12         55.50         57.63         8.38 o                         
  14   0 -12         10.43         -8.64        15.29 o                         
  16   0 -12         45.88         48.68         9.99 o                         
  18   0 -12         11.60         22.08        11.72 o                         
  20   0 -12        210.82        202.24         9.38 o                         
  22   0 -12          1.98          0.14         7.28 o                         
   0   1 -12        176.98        179.58        18.07 o                         
   1   1 -12        687.31        748.39        21.93 o                         
   2   1 -12        114.75         93.40        12.90 o                         
   3   1 -12       1583.01       1556.09        30.71 o                         
   4   1 -12       1036.99       1004.29        24.33 o                         
   5   1 -12       1908.54       1924.47        23.61 o                         
   6   1 -12         14.26         20.58         4.83 o                         
   7   1 -12        319.21        332.09         8.18 o                         
   8   1 -12        155.99        137.81         6.20 o                         
   9   1 -12         88.43         88.57         5.77 o                         
  10   1 -12         95.83        107.11         6.03 o                         
  11   1 -12         11.75         11.24         5.44 o                         
  12   1 -12         83.21         90.77         7.44 o                         
  13   1 -12        468.04        441.73        12.20 o                         
  14   1 -12         30.81         23.36         6.16 o                         
  15   1 -12         17.29         20.08         6.73 o                         
  16   1 -12        199.69        224.79        11.96 o                         
  17   1 -12         21.30         25.65         7.82 o                         
  18   1 -12          0.38          5.43         6.13 o                         
  19   1 -12         10.99          9.36         5.43 o                         
  20   1 -12          2.63         -3.14         5.36 o                         
  21   1 -12         17.42         18.42         4.87 o                         
   0   2 -12         55.73         97.68         7.87 o                         
   1   2 -12       1631.88       1607.65        16.25 o                         
   2   2 -12          2.76          4.24         5.12 o                         
   3   2 -12        153.33        162.80         7.12 o                         
   4   2 -12        122.29        146.51         6.63 o                         
   5   2 -12         36.45         29.41         7.08 o                         
   6   2 -12         39.71         40.29         5.23 o                         
   7   2 -12         68.45         76.71         5.76 o                         
   8   2 -12        173.70        183.35         8.78 o                         
   9   2 -12         23.10         27.91         5.55 o                         
  10   2 -12        325.42        327.31         9.75 o                         
  11   2 -12        367.45        354.51        11.26 o                         
  12   2 -12       1063.17       1022.11        15.15 o                         
  13   2 -12        587.59        639.28        12.46 o                         
  14   2 -12         73.52         71.63         6.71 o                         
  15   2 -12          9.49         13.47         7.92 o                         
  16   2 -12         30.44         34.73         6.95 o                         
  17   2 -12         25.04         16.24         6.64 o                         
  18   2 -12          3.27          9.54         6.90 o                         
  19   2 -12         12.12          1.28         5.95 o                         
  20   2 -12         11.03          7.44         5.20 o                         
   0   3 -12        321.97        310.33        14.66 o                         
   1   3 -12         21.73         23.37         6.86 o                         
   2   3 -12         17.21         25.15         8.98 o                         
   3   3 -12         39.84         41.45         5.58 o                         
   4   3 -12         66.48         86.34         8.09 o                         
   5   3 -12          8.71          5.90         5.30 o                         
   6   3 -12         26.86         29.48         5.68 o                         
   7   3 -12         29.08         18.43         5.95 o                         
   8   3 -12       1626.96       1638.09        18.83 o                         
   9   3 -12        290.30        295.43        10.84 o                         
  10   3 -12         94.52         70.86         6.90 o                         
  11   3 -12        112.21        116.94         9.74 o                         
  12   3 -12        466.53        505.96        14.25 o                         
  13   3 -12        496.73        505.12        14.46 o                         
  14   3 -12          3.76          6.12         6.46 o                         
  15   3 -12         36.39         32.87         6.46 o                         
  16   3 -12          7.08          2.38         5.65 o                         
  17   3 -12          5.15          8.07         5.12 o                         
  18   3 -12          3.35         -3.28         5.28 o                         
  19   3 -12          1.14          6.62         6.57 o                         
   0   4 -12          0.61          2.58         7.95 o                         
   1   4 -12        136.70        155.14         8.68 o                         
   2   4 -12         63.35         63.09         6.52 o                         
   3   4 -12         31.28         32.83         5.83 o                         
   4   4 -12         45.24         38.46         5.75 o                         
   5   4 -12         44.04         35.40         5.82 o                         
   6   4 -12         16.63         25.08         6.41 o                         
   7   4 -12          0.58         -5.40         5.40 o                         
   8   4 -12         78.53         70.69         6.18 o                         
   9   4 -12         49.81         58.15         7.36 o                         
  10   4 -12         28.65         32.05         8.61 o                         
  11   4 -12         29.02         24.58         5.89 o                         
  12   4 -12        195.92        214.89         8.69 o                         
  13   4 -12        171.64        177.20         8.21 o                         
  14   4 -12          0.79         -2.39         6.35 o                         
  15   4 -12         91.50         93.39         6.57 o                         
  16   4 -12         34.13         39.07         5.99 o                         
   0   5 -12         10.23          6.92         7.27 o                         
   1   5 -12         22.21         30.96         5.58 o                         
   2   5 -12          3.91         -3.74         6.49 o                         
   3   5 -12          5.20         14.51         4.99 o                         
   4   5 -12         85.11         90.70         7.58 o                         
   5   5 -12          9.41          3.68         4.90 o                         
   6   5 -12          0.74          1.67         4.88 o                         
   7   5 -12          3.35          6.39         5.18 o                         
   8   5 -12         12.82          6.46         5.23 o                         
   9   5 -12         17.00         15.59         5.55 o                         
  10   5 -12          2.01          3.13         7.07 o                         
  11   5 -12          2.16          7.18         5.28 o                         
  12   5 -12          2.38          5.77         8.84 o                         
   0   6 -12          9.43         14.89         5.99 o                         
   1   6 -12          1.23         -3.33         4.76 o                         
   2   6 -12          2.54         -2.99         3.72 o                         
   3   6 -12          2.68          3.19         3.62 o                         
   4   6 -12         10.01          6.59         4.07 o                         
   2   0 -11        380.41        413.69        13.47 o                         
   4   0 -11       1802.44       1796.98        30.17 o                         
   6   0 -11       1584.47       1693.69        30.07 o                         
   8   0 -11        110.42        106.82         8.68 o                         
  10   0 -11        143.60        125.08         8.57 o                         
  12   0 -11        127.92        123.24        10.42 o                         
  14   0 -11        144.09        150.27        12.84 o                         
  16   0 -11        244.80        247.31        15.86 o                         
  18   0 -11         26.00         39.38        10.69 o                         
  20   0 -11         47.41         48.45         7.81 o                         
  22   0 -11          2.56          4.23         6.97 o                         
   1   1 -11        177.42        165.03        12.54 o                         
   2   1 -11        242.49        280.45        25.30 o                         
   3   1 -11       2425.91       2430.34        41.67 o                         
   4   1 -11        917.65       1006.06        22.36 o                         
   5   1 -11       1455.94       1543.00        30.09 o                         
   6   1 -11        113.58        129.39         6.69 o                         
   7   1 -11          0.78         -0.13         4.89 o                         
   8   1 -11        205.68        191.40         7.60 o                         
   9   1 -11          4.86          4.71         4.94 o                         
  10   1 -11          0.96          1.81         5.06 o                         
  11   1 -11         82.97         89.33         7.38 o                         
  12   1 -11         32.57         33.57         6.00 o                         
  13   1 -11         20.98         13.98         5.99 o                         
  14   1 -11        143.41        146.91         7.51 o                         
  15   1 -11        376.96        381.52        11.05 o                         
  16   1 -11         35.21         27.81         6.38 o                         
  17   1 -11          0.13         -6.76         6.76 o                         
  18   1 -11         61.08         68.45         7.14 o                         
  19   1 -11         17.22         25.96         5.28 o                         
  20   1 -11          0.67          8.89         5.64 o                         
  21   1 -11         23.90         26.91         5.28 o                         
  22   1 -11          2.13         11.55         5.21 o                         
   1   2 -11       3056.14       3032.73        47.24 o                         
   2   2 -11         88.26        101.33         7.68 o                         
   3   2 -11        103.51        110.24         6.79 o                         
   4   2 -11        660.94        698.53        12.50 o                         
   5   2 -11         30.80         23.98         5.47 o                         
   6   2 -11         56.11         58.03         5.75 o                         
   7   2 -11        306.21        296.44         8.73 o                         
   8   2 -11        193.13        195.09         7.81 o                         
   9   2 -11          4.07         -8.55         8.55 o                         
  10   2 -11        329.91        326.02         9.43 o                         
  11   2 -11       1777.30       1798.96        19.59 o                         
  12   2 -11        470.36        459.76        15.57 o                         
  13   2 -11        327.28        349.28        10.98 o                         
  14   2 -11        159.11        156.76         7.61 o                         
  15   2 -11        141.58        146.55         8.23 o                         
  16   2 -11          0.02         -0.44         8.55 o                         
  17   2 -11          0.68          0.17         6.48 o                         
  18   2 -11          0.58          2.09         5.52 o                         
  19   2 -11          9.13         15.81         5.70 o                         
  20   2 -11          5.20          3.14         9.89 o                         
  21   2 -11         23.91         17.59         4.75 o                         
   1   3 -11        106.13        127.32         6.55 o                         
   2   3 -11         15.65         10.25         5.16 o                         
   3   3 -11         21.59         24.02         5.29 o                         
   4   3 -11        104.90        121.30         8.46 o                         
   5   3 -11         13.00         17.28         7.22 o                         
   6   3 -11        115.29        123.07         7.03 o                         
   7   3 -11         20.27         18.78         5.83 o                         
   8   3 -11        426.31        441.86        12.18 o                         
   9   3 -11        442.40        423.14        11.74 o                         
  10   3 -11       1421.72       1410.83        21.27 o                         
  11   3 -11        147.57        145.82         8.33 o                         
  12   3 -11        214.10        230.45        11.11 o                         
  13   3 -11        142.95        116.89         8.39 o                         
  14   3 -11        171.75        164.73        13.43 o                         
  15   3 -11          1.33         -2.85         7.31 o                         
  16   3 -11          1.41          5.96         5.40 o                         
  17   3 -11          4.12         -0.89         5.35 o                         
  18   3 -11          1.82         -1.90         5.34 o                         
  19   3 -11         15.77         21.12         6.41 o                         
   1   4 -11         34.91         35.12         6.35 o                         
   2   4 -11         30.93         40.01         6.31 o                         
   3   4 -11         18.06         12.36         5.68 o                         
   4   4 -11          1.59         -2.90         5.50 o                         
   5   4 -11          2.52         -0.96         5.53 o                         
   6   4 -11        432.77        438.17        10.23 o                         
   7   4 -11         10.92          8.07         5.53 o                         
   8   4 -11         21.53         24.89         6.83 o                         
   9   4 -11          3.43          9.03         5.55 o                         
  10   4 -11         41.39         40.45         7.25 o                         
  11   4 -11         58.37         42.35         6.41 o                         
  12   4 -11         63.88         66.09         6.38 o                         
  13   4 -11         83.97         74.65         6.42 o                         
  14   4 -11        106.25        107.07         8.08 o                         
  15   4 -11         12.47          8.51         4.74 o                         
  16   4 -11        113.66        120.33         7.88 o                         
  17   4 -11          7.64          0.84         4.38 o                         
   1   5 -11         45.45         49.21         7.35 o                         
   2   5 -11         12.29         13.83         6.57 o                         
   3   5 -11          5.47         12.28         5.29 o                         
   4   5 -11         11.37         10.75         5.19 o                         
   5   5 -11         21.16         16.26         4.80 o                         
   6   5 -11         34.09         40.76         5.47 o                         
   7   5 -11          9.57         17.66         5.42 o                         
   8   5 -11          7.91          5.48         5.82 o                         
   9   5 -11          1.50          4.82         6.26 o                         
  10   5 -11          0.90          3.86         4.86 o                         
  11   5 -11          2.16          3.30         4.64 o                         
  12   5 -11          1.72         -1.86         4.73 o                         
  13   5 -11          4.07          6.56         7.16 o                         
   1   6 -11          1.88          8.77         3.54 o                         
   2   6 -11          1.06         -1.23         3.56 o                         
   3   6 -11         18.33         18.05         4.78 o                         
   4   6 -11          2.81         -1.37         4.21 o                         
   5   6 -11          6.37         14.99         8.02 o                         
   0   0 -10       7087.10       6953.00       179.58 o                         
   2   0 -10       4104.21       4263.78        80.17 o                         
   4   0 -10        810.30        878.24        19.89 o                         
   6   0 -10       5814.18       5988.74        90.87 o                         
   8   0 -10        248.59        264.53        15.67 o                         
  10   0 -10        104.56        113.18         9.73 o                         
  12   0 -10         14.27         19.13        12.36 o                         
  14   0 -10        198.52        188.72        13.53 o                         
  16   0 -10         33.70         31.81        10.25 o                         
  18   0 -10        360.87        299.84        24.22 o                         
  20   0 -10         16.63         12.63         7.71 o                         
  22   0 -10         66.80         75.15         9.39 o                         
   0   1 -10        169.45        164.21        14.56 o                         
   1   1 -10        402.70        405.81        15.90 o                         
   2   1 -10       6413.80       6802.88       122.21 o                         
   3   1 -10        898.35        909.49        19.35 o                         
   4   1 -10          6.49         15.96         5.38 o                         
   5   1 -10       1428.60       1459.79        23.23 o                         
   6   1 -10         52.30         55.90         5.61 o                         
   7   1 -10        604.96        554.60        11.56 o                         
   8   1 -10        302.28        287.51         8.56 o                         
   9   1 -10        414.76        449.24         9.79 o                         
  10   1 -10         89.59         94.28         5.63 o                         
  11   1 -10        102.91         95.67         6.27 o                         
  12   1 -10         72.31         75.20         6.94 o                         
  13   1 -10         99.16         99.38         6.54 o                         
  14   1 -10       1121.63       1141.32        15.21 o                         
  15   1 -10        510.93        519.47        11.98 o                         
  16   1 -10         47.89         42.92         6.87 o                         
  17   1 -10         52.86         48.90         6.86 o                         
  18   1 -10        122.97        129.17         9.25 o                         
  19   1 -10         25.29         32.67         5.97 o                         
  20   1 -10         18.99         19.18         5.32 o                         
  21   1 -10          3.37          4.34         4.76 o                         
  22   1 -10          7.13         10.01         4.46 o                         
   0   2 -10        170.60        184.70        24.54 o                         
   1   2 -10       1382.01       1407.33        36.90 o                         
   2   2 -10         32.32         29.77         8.89 o                         
   3   2 -10         63.18         54.83         6.62 o                         
   4   2 -10         33.61         43.42         7.94 o                         
   5   2 -10        846.32        847.46        13.34 o                         
   6   2 -10        411.27        431.41        10.61 o                         
   7   2 -10         38.09         33.47         5.42 o                         
   8   2 -10         98.48        109.01         6.24 o                         
   9   2 -10         15.53         15.83         5.49 o                         
  10   2 -10        418.31        397.87        14.05 o                         
  11   2 -10        883.71        842.85        15.26 o                         
  12   2 -10        192.18        177.49         8.60 o                         
  13   2 -10         30.20         21.88         6.47 o                         
  14   2 -10        126.30        113.34         7.09 o                         
  15   2 -10        152.87        157.64         8.20 o                         
  16   2 -10         13.78         22.59         6.69 o                         
  17   2 -10         15.15         23.74         6.11 o                         
  18   2 -10          2.24          6.98         6.21 o                         
  19   2 -10         41.44         32.25         5.52 o                         
  20   2 -10          1.56         10.47         5.94 o                         
  21   2 -10          4.71         -7.59        10.05 o                         
   0   3 -10         70.57         71.10         7.70 o                         
   1   3 -10        120.94        133.19         7.70 o                         
   2   3 -10         76.06         97.57         5.86 o                         
   3   3 -10         21.90         22.62         5.33 o                         
   4   3 -10          2.32         -5.29         5.29 o                         
   5   3 -10         92.36         78.10         7.31 o                         
   6   3 -10         75.86         91.67         7.39 o                         
   7   3 -10         15.92         18.26         5.76 o                         
   8   3 -10          9.75          5.65         5.66 o                         
   9   3 -10         96.24         75.38         7.15 o                         
  10   3 -10       2232.82       2202.93        25.29 o                         
  11   3 -10          2.02          4.18         6.99 o                         
  12   3 -10         14.73         17.75         6.53 o                         
  13   3 -10         26.62         27.31         7.33 o                         
  14   3 -10         67.64         48.15         7.46 o                         
  15   3 -10         21.20         30.88         6.23 o                         
  16   3 -10          0.69         11.44         6.11 o                         
  17   3 -10          2.05         -3.54         6.50 o                         
  18   3 -10          2.96         -5.67         5.67 o                         
  19   3 -10         11.31         21.34         5.08 o                         
   0   4 -10        351.33        361.40        16.41 o                         
   1   4 -10         19.26         20.44         5.86 o                         
   2   4 -10        201.61        212.50         8.88 o                         
   3   4 -10        117.63        126.35         6.87 o                         
   4   4 -10         11.54          5.96         5.46 o                         
   5   4 -10         41.88         44.94         5.82 o                         
   6   4 -10        433.11        442.88        10.58 o                         
   7   4 -10        356.07        378.34        10.38 o                         
   8   4 -10          0.99          7.07         5.59 o                         
   9   4 -10         30.05         24.34         5.95 o                         
  10   4 -10         82.41         84.41         7.04 o                         
  11   4 -10          9.78         11.05        11.48 o                         
  12   4 -10          9.37         15.52         6.65 o                         
  13   4 -10          3.59          4.10         5.87 o                         
  14   4 -10        176.62        163.41         8.47 o                         
  15   4 -10         11.47         11.49         5.27 o                         
  16   4 -10          0.30          5.72         6.00 o                         
  17   4 -10          9.53         11.09         5.27 o                         
   0   5 -10         63.27         75.27        14.35 o                         
   1   5 -10         29.96         16.48         7.54 o                         
   2   5 -10          0.61         37.19        14.10 o                         
   3   5 -10         20.24         14.16         9.00 o                         
   4   5 -10          4.82         14.42         5.64 o                         
   5   5 -10         17.57         13.75         5.36 o                         
   6   5 -10         27.29         20.65         5.04 o                         
   7   5 -10          0.91          1.57         5.00 o                         
   8   5 -10          9.51         12.57         4.87 o                         
   9   5 -10          2.77          7.62         4.52 o                         
  10   5 -10          1.74          0.02         5.04 o                         
  11   5 -10         12.07         11.81         4.36 o                         
  12   5 -10         12.75          5.93         5.16 o                         
  13   5 -10          4.83         12.51         7.06 o                         
   0   6 -10          0.15          2.82         5.49 o                         
   1   6 -10          3.28          8.99         5.61 o                         
   2   6 -10         17.50         15.25         4.14 o                         
   3   6 -10         13.17         15.02         3.86 o                         
   4   6 -10          0.21          2.09         4.50 o                         
   5   6 -10          5.98          9.96         6.15 o                         
   6   6 -10          8.91         12.10         7.76 o                         
   2   0  -9        644.29        581.38        11.75 o                         
   4   0  -9       1471.73       1414.57        40.17 o                         
   6   0  -9       5563.34       5799.37       107.77 o                         
   8   0  -9       1007.49       1120.95        42.07 o                         
  10   0  -9        276.39        280.71        11.89 o                         
  12   0  -9        478.66        471.22        14.35 o                         
  14   0  -9         56.26         68.79         9.95 o                         
  16   0  -9         10.23         -8.74         8.74 o                         
  18   0  -9        684.46        746.71        21.73 o                         
  20   0  -9         33.39         28.16        10.08 o                         
  22   0  -9          0.43          1.39         5.77 o                         
   1   1  -9        168.85        168.54         8.10 o                         
   2   1  -9        696.20        731.07        31.70 o                         
   3   1  -9        327.25        347.05        10.84 o                         
   4   1  -9        163.64        186.47         9.18 o                         
   5   1  -9        210.43        203.69         7.50 o                         
   6   1  -9         49.33         51.30         6.15 o                         
   7   1  -9        135.22        153.22        11.83 o                         
   8   1  -9        808.49        801.85        11.82 o                         
   9   1  -9       1038.64       1026.73        11.72 o                         
  10   1  -9         83.08         78.68         5.70 o                         
  11   1  -9         35.81         32.90         5.57 o                         
  12   1  -9         52.50         43.23         6.10 o                         
  13   1  -9        288.23        295.34         9.75 o                         
  14   1  -9       1465.34       1465.94        17.18 o                         
  15   1  -9        133.42        128.24         8.21 o                         
  16   1  -9        136.10        145.48         7.67 o                         
  17   1  -9        136.75        143.15         8.01 o                         
  18   1  -9         15.84         19.02        10.47 o                         
  19   1  -9         25.56         30.32         6.28 o                         
  20   1  -9          0.52          2.83         5.19 o                         
  21   1  -9         16.21         21.79         5.13 o                         
  22   1  -9          3.64          6.09         5.30 o                         
   1   2  -9       1121.07       1139.79        31.27 o                         
   2   2  -9        271.95        252.10        14.21 o                         
   3   2  -9         53.63         77.13        21.55 o                         
   4   2  -9         52.11         42.70         9.16 o                         
   5   2  -9        145.53        150.55         8.11 o                         
   6   2  -9        153.96        153.10         7.45 o                         
   7   2  -9       2716.35       2515.74        23.27 o                         
   8   2  -9       1210.08       1163.16        15.38 o                         
   9   2  -9          8.96         -0.54         5.39 o                         
  10   2  -9        130.14        150.37        18.90 o                         
  11   2  -9        434.10        428.32        11.42 o                         
  12   2  -9        493.62        488.75        11.71 o                         
  13   2  -9         91.95         98.80         6.72 o                         
  14   2  -9         76.93         73.49         6.51 o                         
  15   2  -9         55.28         49.96         6.80 o                         
  16   2  -9         45.07         58.80         7.23 o                         
  17   2  -9         37.91         35.95         7.13 o                         
  18   2  -9          3.27          0.64         6.49 o                         
  19   2  -9         57.65         51.20         5.84 o                         
  20   2  -9         17.59         25.05         6.74 o                         
  21   2  -9          4.06         10.10         6.52 o                         
   1   3  -9        275.36        257.94         8.57 o                         
   2   3  -9       1037.04       1086.44        15.39 o                         
   3   3  -9        358.91        371.82         9.84 o                         
   4   3  -9        119.83        129.83         6.68 o                         
   5   3  -9         77.11         78.63         5.98 o                         
   6   3  -9        175.16        152.77         9.41 o                         
   7   3  -9         10.89          0.94         5.96 o                         
   8   3  -9        187.13        156.11         8.16 o                         
   9   3  -9        802.76        797.00        13.45 o                         
  10   3  -9        746.12        715.12        14.25 o                         
  11   3  -9        877.82        837.18        16.89 o                         
  12   3  -9         65.56         65.45         8.45 o                         
  13   3  -9          5.03          5.64         6.43 o                         
  14   3  -9          4.06         10.27         6.86 o                         
  15   3  -9         94.14         83.23         8.62 o                         
  16   3  -9          0.47          0.46         7.42 o                         
  17   3  -9          0.28          6.54         6.61 o                         
  18   3  -9          0.10          0.83         5.80 o                         
  19   3  -9          3.85         11.14         6.50 o                         
  20   3  -9         11.59         20.57         6.10 o                         
   1   4  -9          6.46         -0.66         6.10 o                         
   2   4  -9         68.92         71.72         6.24 o                         
   3   4  -9         44.60         44.28         6.07 o                         
   4   4  -9          6.53         13.01         5.70 o                         
   5   4  -9        138.31        126.10         7.27 o                         
   6   4  -9        129.30        130.70         7.07 o                         
   7   4  -9        560.75        549.55        11.61 o                         
   8   4  -9          8.53         12.50         6.04 o                         
   9   4  -9         56.45         69.56         6.34 o                         
  10   4  -9          4.24         11.63         6.12 o                         
  11   4  -9          3.17          2.02         8.89 o                         
  12   4  -9         59.58         69.56         6.54 o                         
  13   4  -9         21.87         30.93         7.33 o                         
  14   4  -9         33.39         32.09         5.61 o                         
  15   4  -9         50.21         32.08         7.12 o                         
  16   4  -9         12.46         29.63         5.72 o                         
  17   4  -9         18.03         25.09         8.22 o                         
   1   5  -9         11.56         24.25         6.47 o                         
   2   5  -9          2.76          3.39         6.99 o                         
   3   5  -9         42.74         33.15         6.86 o                         
   4   5  -9         31.00         31.24         9.62 o                         
   5   5  -9         24.98         27.04         5.96 o                         
   6   5  -9         27.79         29.29         5.24 o                         
   7   5  -9         33.74         27.43         5.50 o                         
   8   5  -9          1.51          9.97         6.33 o                         
   9   5  -9          0.14         -3.93         7.96 o                         
  10   5  -9          1.91         -1.05         5.35 o                         
  11   5  -9          4.02          3.37         4.63 o                         
  12   5  -9         10.84          5.01         5.64 o                         
  13   5  -9          3.04         10.59         6.17 o                         
  14   5  -9          0.90         16.09        11.98 o                         
   1   6  -9          9.34         10.75         4.44 o                         
   2   6  -9          0.63         -3.48         4.26 o                         
   3   6  -9         24.26         22.03         3.87 o                         
   4   6  -9          9.97         14.08         4.61 o                         
   5   6  -9          3.68          0.48         4.52 o                         
   6   6  -9          3.80          4.07         9.39 o                         
   7   6  -9          2.22          0.15         4.74 o                         
   0   0  -8       3293.59       3154.39        84.14 o                         
   2   0  -8        561.52        482.92        21.67 o                         
   4   0  -8       4947.47       5135.25        76.99 o                         
   6   0  -8       1123.41       1147.23        20.55 o                         
   8   0  -8       1044.62       1079.42        40.99 o                         
  10   0  -8         42.25         43.72         7.74 o                         
  12   0  -8        368.23        342.91        13.02 o                         
  14   0  -8         33.34         47.78         9.91 o                         
  16   0  -8        401.62        415.69        23.31 o                         
  18   0  -8        215.01        212.44        15.00 o                         
  20   0  -8          5.25         16.70         9.96 o                         
  22   0  -8          7.38         14.23         6.37 o                         
   0   1  -8       1720.46       1682.64        48.54 o                         
   1   1  -8       2047.54       2016.74        44.36 o                         
   2   1  -8        390.70        402.99        10.74 o                         
   3   1  -8        905.32        906.89        20.01 o                         
   4   1  -8       1771.13       1759.15        25.66 o                         
   5   1  -8        213.80        198.80         6.74 o                         
   6   1  -8        109.19        108.84         6.83 o                         
   7   1  -8         11.32         14.38         4.77 o                         
   8   1  -8       2932.68       2933.85        39.31 o                         
   9   1  -8        476.40        489.83         9.63 o                         
  10   1  -8        325.26        292.79         8.21 o                         
  11   1  -8          7.83         12.57         5.56 o                         
  12   1  -8         54.27         59.90         5.60 o                         
  13   1  -8         18.21         31.52         6.21 o                         
  14   1  -8        346.55        343.01        10.60 o                         
  15   1  -8        143.40        160.90         8.43 o                         
  16   1  -8         21.21         30.20         6.55 o                         
  17   1  -8        190.79        201.19         8.70 o                         
  18   1  -8         25.92         27.14         8.01 o                         
  19   1  -8          9.95          6.63         6.84 o                         
  20   1  -8          6.78          0.98         4.96 o                         
  21   1  -8         64.44         64.32         5.97 o                         
  22   1  -8          6.49          4.44         5.13 o                         
   0   2  -8       7188.79       8077.46       213.56 o                         
   1   2  -8       1441.69       1470.46        29.26 o                         
   2   2  -8        383.08        407.91        23.15 o                         
   3   2  -8        376.82        383.67        18.31 o                         
   4   2  -8        906.22        971.61        23.13 o                         
   5   2  -8        196.71        198.04        13.91 o                         
   6   2  -8         48.98         45.81         6.20 o                         
   7   2  -8       1333.78       1236.53        15.65 o                         
   8   2  -8       3227.66       3022.08        24.98 o                         
   9   2  -8        228.34        246.97         9.23 o                         
  10   2  -8         14.83         14.09         7.17 o                         
  11   2  -8        230.62        246.17        10.78 o                         
  12   2  -8       1954.50       1934.37        23.43 o                         
  13   2  -8        268.56        258.19         9.58 o                         
  14   2  -8         71.58         67.85         9.30 o                         
  15   2  -8        168.72        170.95         8.80 o                         
  16   2  -8         15.13         11.88         6.10 o                         
  17   2  -8         31.75         21.45        11.51 o                         
  18   2  -8          5.39         14.21         6.57 o                         
  19   2  -8         13.23         13.16         6.05 o                         
  20   2  -8          9.25          7.01         6.20 o                         
  21   2  -8         17.43          7.69         9.37 o                         
   0   3  -8        300.39        264.62        12.86 o                         
   1   3  -8        324.24        326.94         9.16 o                         
   2   3  -8         34.58         35.35         5.78 o                         
   3   3  -8        638.60        641.76        12.46 o                         
   4   3  -8        540.83        529.68        10.95 o                         
   5   3  -8        678.71        668.75        12.12 o                         
   6   3  -8        106.17        109.58         6.30 o                         
   7   3  -8          0.49          5.02         8.37 o                         
   8   3  -8        189.45        183.96         9.13 o                         
   9   3  -8        300.08        256.79        10.29 o                         
  10   3  -8        216.02        217.80        11.96 o                         
  11   3  -8        584.53        545.26        13.84 o                         
  12   3  -8        181.03        165.76         9.73 o                         
  13   3  -8          2.57         13.03         7.41 o                         
  14   3  -8         24.98         21.55         6.24 o                         
  15   3  -8         13.74          6.16         8.25 o                         
  16   3  -8         10.50          5.66         6.26 o                         
  17   3  -8          8.42          7.94         9.26 o                         
  18   3  -8          5.22          2.52         5.47 o                         
  19   3  -8          1.00         11.72         6.03 o                         
  20   3  -8         18.46         21.45         5.61 o                         
   0   4  -8         59.89         60.88         9.28 o                         
   1   4  -8         66.07         82.86         6.60 o                         
   2   4  -8          9.28         19.76         6.12 o                         
   3   4  -8         33.23         30.61         5.67 o                         
   4   4  -8         35.47         30.45         6.04 o                         
   5   4  -8        346.00        342.98        10.71 o                         
   6   4  -8         96.05        105.43         7.12 o                         
   7   4  -8         10.74         20.38         6.18 o                         
   8   4  -8         10.35          8.90         6.17 o                         
   9   4  -8         37.95         22.65         6.11 o                         
  10   4  -8          6.96          2.17         6.50 o                         
  11   4  -8         93.90        104.33         7.82 o                         
  12   4  -8         55.64         65.30         9.86 o                         
  13   4  -8         72.49         79.31         7.28 o                         
  14   4  -8          0.22         11.40         4.79 o                         
  15   4  -8         53.33         42.88         6.97 o                         
  16   4  -8          5.45          7.17         5.99 o                         
  17   4  -8         22.81         27.26         6.96 o                         
   0   5  -8         13.89         19.74         7.31 o                         
   1   5  -8         28.07         32.06         6.38 o                         
   2   5  -8         47.37         55.31         6.72 o                         
   3   5  -8         18.83         17.95         8.22 o                         
   4   5  -8        238.66        253.30        10.71 o                         
   5   5  -8         16.17          0.80         7.47 o                         
   6   5  -8         33.49         24.40         5.54 o                         
   7   5  -8         34.61         24.34         4.67 o                         
   8   5  -8         15.53         15.84         5.35 o                         
   9   5  -8         60.74         54.76         5.68 o                         
  10   5  -8          0.14          3.39         6.08 o                         
  11   5  -8          0.89         -0.11         4.47 o                         
  12   5  -8         20.17         17.71         4.93 o                         
  13   5  -8          0.44          4.79         6.80 o                         
  14   5  -8         13.34         16.01         6.00 o                         
   0   6  -8          4.83          5.11         6.00 o                         
   1   6  -8          2.84          1.72         7.24 o                         
   2   6  -8          4.89         11.02         4.99 o                         
   3   6  -8          5.91         11.48         4.17 o                         
   4   6  -8         44.63         55.62         5.89 o                         
   5   6  -8         22.63         15.66         4.63 o                         
   6   6  -8          0.20          4.80         5.84 o                         
   7   6  -8          9.32          3.84         4.51 o                         
   8   6  -8          1.63          1.88         6.38 o                         
   2   0  -7       6195.20       5828.53       223.91 o                         
   4   0  -7         98.35         92.27         6.11 o                         
   6   0  -7       3991.18       3988.50        60.81 o                         
   8   0  -7        472.84        427.26         9.06 o                         
  10   0  -7        698.18        761.78        17.11 o                         
  12   0  -7        570.03        580.44        16.33 o                         
  14   0  -7        733.53        737.23        19.20 o                         
  16   0  -7         73.53         81.77         9.80 o                         
  18   0  -7        203.98        180.98        13.17 o                         
  20   0  -7          9.42          1.05         7.66 o                         
  22   0  -7          3.50          6.83         6.49 o                         
   1   1  -7       3438.81       3497.54        52.47 o                         
   2   1  -7        690.13        677.96        14.12 o                         
   3   1  -7       1924.29       1952.85        32.54 o                         
   4   1  -7        308.98        311.49         7.11 o                         
   5   1  -7       2735.41       2890.52        39.89 o                         
   6   1  -7        186.96        171.21         9.46 o                         
   7   1  -7         35.03         45.33         5.38 o                         
   8   1  -7       1055.22       1078.64        20.23 o                         
   9   1  -7        209.51        214.07         8.41 o                         
  10   1  -7        391.50        349.04         9.77 o                         
  11   1  -7          4.41          1.64         5.47 o                         
  12   1  -7         45.80         34.56         5.35 o                         
  13   1  -7         63.03         47.84         6.78 o                         
  14   1  -7        135.75        144.79         7.20 o                         
  15   1  -7       1264.10       1284.16        16.54 o                         
  16   1  -7        370.91        354.91        11.11 o                         
  17   1  -7        130.48        130.60        10.02 o                         
  18   1  -7         10.82         -1.46         6.13 o                         
  19   1  -7         48.57         52.90         5.84 o                         
  20   1  -7         61.50         70.72         6.01 o                         
  21   1  -7         16.79         15.47         6.84 o                         
  22   1  -7         26.81         25.89         7.28 o                         
   1   2  -7        345.12        389.53        17.55 o                         
   2   2  -7         66.59         66.04        11.20 o                         
   3   2  -7         20.58         11.36         6.36 o                         
   4   2  -7        683.11        744.32        21.06 o                         
   5   2  -7        285.52        300.22        16.25 o                         
   6   2  -7        267.76        290.50        11.91 o                         
   7   2  -7        159.40        158.81         8.02 o                         
   8   2  -7       1258.00       1175.11        14.11 o                         
   9   2  -7        178.49        167.19         7.38 o                         
  10   2  -7        123.81        127.65         7.37 o                         
  11   2  -7         18.58         29.50         6.59 o                         
  12   2  -7        601.56        595.81        12.77 o                         
  13   2  -7          4.53          9.88         6.60 o                         
  14   2  -7          2.54          2.56         6.31 o                         
  15   2  -7        114.42        110.14         7.34 o                         
  16   2  -7        165.07        148.87         8.66 o                         
  17   2  -7         13.35         14.60         7.23 o                         
  18   2  -7          2.74         16.95         5.97 o                         
  19   2  -7         36.32         31.25         5.13 o                         
  20   2  -7          1.21         -5.29         5.30 o                         
  21   2  -7         11.03         12.82         6.35 o                         
  22   2  -7         13.22         38.67        19.23 o                         
   1   3  -7         65.94         79.16         5.94 o                         
   2   3  -7       1159.33       1223.86        16.80 o                         
   3   3  -7        820.36        814.15        13.52 o                         
   4   3  -7        118.43        130.57         8.34 o                         
   5   3  -7        101.37         97.41         6.00 o                         
   6   3  -7        337.48        319.90         9.84 o                         
   7   3  -7         19.42         17.97         6.04 o                         
   8   3  -7         45.09         42.19         6.54 o                         
   9   3  -7         29.11         22.23         5.71 o                         
  10   3  -7       1484.87       1450.95        19.04 o                         
  11   3  -7        138.32        125.40         8.77 o                         
  12   3  -7        159.11        145.77        13.12 o                         
  13   3  -7         13.12         28.13         7.39 o                         
  14   3  -7          0.70         -0.29         7.22 o                         
  15   3  -7          0.10         -6.90         6.90 o                         
  16   3  -7          0.14         -3.24         6.89 o                         
  17   3  -7          2.78          1.11         6.17 o                         
  18   3  -7          3.25          4.33         5.60 o                         
  19   3  -7          1.68          1.99         5.48 o                         
  20   3  -7          4.46         13.34        10.27 o                         
   1   4  -7        323.49        307.45        10.73 o                         
   2   4  -7        567.66        567.80        12.06 o                         
   3   4  -7         20.57         18.19         5.58 o                         
   4   4  -7          2.60          4.06         5.88 o                         
   5   4  -7        231.28        215.94         9.14 o                         
   6   4  -7        633.44        652.14        12.32 o                         
   7   4  -7         42.55         36.08         6.32 o                         
   8   4  -7         65.14         58.89         6.59 o                         
   9   4  -7         88.77        101.27         7.49 o                         
  10   4  -7         24.11         26.42         6.34 o                         
  11   4  -7          6.56         18.02         6.57 o                         
  12   4  -7         95.31         83.81         8.46 o                         
  13   4  -7         37.61         34.63         5.94 o                         
  14   4  -7         29.69         27.82         6.11 o                         
  15   4  -7         21.23         29.59         7.89 o                         
  16   4  -7         47.46         47.10         6.58 o                         
  17   4  -7         34.93         34.16         6.71 o                         
  18   4  -7          0.61         -2.41         6.88 o                         
   1   5  -7         46.59         55.94         6.71 o                         
   2   5  -7        198.03        191.00        10.37 o                         
   3   5  -7         13.27          0.21         7.51 o                         
   4   5  -7         51.23         53.63         8.67 o                         
   5   5  -7        109.48        126.79        10.95 o                         
   6   5  -7         47.45         55.66         6.73 o                         
   7   5  -7         23.61         28.25         5.42 o                         
   8   5  -7         33.19         24.84         5.25 o                         
   9   5  -7          0.16          5.96         5.13 o                         
  10   5  -7          3.87          5.08         5.32 o                         
  11   5  -7          1.98          6.16         5.64 o                         
  12   5  -7          7.41          4.55         4.43 o                         
  13   5  -7         24.29         14.95         5.19 o                         
  14   5  -7         54.83         61.65         7.88 o                         
   1   6  -7          5.28          9.42         4.85 o                         
   2   6  -7          6.33          3.85         7.23 o                         
   3   6  -7          0.76          5.39         4.64 o                         
   4   6  -7         25.84         20.65         4.53 o                         
   5   6  -7         18.18         14.94         5.34 o                         
   6   6  -7          2.77         -2.65         5.13 o                         
   7   6  -7          2.64          3.28         5.27 o                         
   8   6  -7          1.33         -5.39         6.85 o                         
   0   0  -6       8840.38       8040.78       200.88 o                         
   4   0  -6        159.17        152.14         7.64 o                         
   6   0  -6      12349.10      11434.59       167.14 o                         
   8   0  -6        484.99        471.35        21.23 o                         
  10   0  -6        838.68        801.73        12.66 o                         
  12   0  -6          5.23          6.47         7.89 o                         
  14   0  -6        860.77        830.78        20.56 o                         
  16   0  -6         15.65          8.95         8.69 o                         
  18   0  -6       2263.97       2343.41        34.62 o                         
  20   0  -6          7.95         -1.64        10.55 o                         
  22   0  -6        127.82        119.50         9.04 o                         
   0   1  -6        216.81        222.38         8.75 o                         
   1   1  -6       1345.63       1290.45        22.36 o                         
   2   1  -6       1001.12       1002.82        18.37 o                         
   3   1  -6        300.99        279.48         6.81 o                         
   4   1  -6        116.10        119.10         4.42 o                         
   5   1  -6        581.12        541.76        10.70 o                         
   6   1  -6        921.86        966.22        18.47 o                         
   7   1  -6         80.38         71.02         6.06 o                         
   8   1  -6         40.91         38.31         5.21 o                         
   9   1  -6        100.03        108.88         8.36 o                         
  10   1  -6        544.58        520.64        11.35 o                         
  11   1  -6        208.40        207.92         8.29 o                         
  12   1  -6         89.87         94.39         5.93 o                         
  13   1  -6          9.67         -0.70         6.10 o                         
  14   1  -6        158.66        150.21         7.47 o                         
  15   1  -6       1389.53       1376.31        17.08 o                         
  16   1  -6         89.10         86.26         7.06 o                         
  17   1  -6         12.13          5.94         5.99 o                         
  18   1  -6        219.85        218.62         9.48 o                         
  19   1  -6         80.86         88.27         6.14 o                         
  20   1  -6          4.61         12.32         5.28 o                         
  21   1  -6         17.78         20.82         4.82 o                         
  22   1  -6        115.88        119.09         7.32 o                         
  23   1  -6         24.70          8.77         5.08 o                         
   0   2  -6         34.76         28.05         9.98 o                         
   1   2  -6        207.68        233.46        10.71 o                         
   2   2  -6        175.05        170.91        12.86 o                         
   3   2  -6        332.07        334.40        15.61 o                         
   4   2  -6         17.86         18.38         6.24 o                         
   5   2  -6         64.48         63.66         8.38 o                         
   6   2  -6        989.86       1053.37        25.81 o                         
   7   2  -6       5452.07       5338.98        67.89 o                         
   8   2  -6        111.48        121.21         6.69 o                         
   9   2  -6        185.87        171.07         7.89 o                         
  10   2  -6        288.87        290.54         9.95 o                         
  11   2  -6        238.28        257.67        10.52 o                         
  12   2  -6          5.20         -6.53         6.53 o                         
  13   2  -6          4.37          5.16         5.96 o                         
  14   2  -6         39.30         40.77         6.52 o                         
  15   2  -6         26.06         23.74         6.61 o                         
  16   2  -6         19.03         23.65         6.73 o                         
  17   2  -6          2.49         -6.56         6.56 o                         
  18   2  -6          6.66          5.05         6.15 o                         
  19   2  -6        138.85        139.06         8.00 o                         
  20   2  -6          7.51         10.27         5.32 o                         
  21   2  -6         11.93         13.08         5.45 o                         
  22   2  -6         11.20          0.34         5.87 o                         
   0   3  -6        128.89        137.58         9.40 o                         
   1   3  -6        271.50        263.47         9.03 o                         
   2   3  -6       1589.39       1531.17        17.39 o                         
   3   3  -6         45.00         48.87         5.94 o                         
   4   3  -6        113.76        119.76         6.61 o                         
   5   3  -6        747.95        729.35        11.89 o                         
   6   3  -6        325.88        338.30         9.81 o                         
   7   3  -6         47.43         54.93         5.96 o                         
   8   3  -6         44.59         47.12         6.95 o                         
   9   3  -6         34.41         41.26         5.95 o                         
  10   3  -6        659.61        639.69        14.35 o                         
  11   3  -6        199.19        185.84         9.47 o                         
  12   3  -6          7.06          5.70         6.73 o                         
  13   3  -6          4.08          1.76         7.02 o                         
  14   3  -6          9.02          6.48         6.55 o                         
  15   3  -6          1.57          0.31         6.76 o                         
  16   3  -6         10.75         12.74         6.31 o                         
  17   3  -6          0.50          1.28         7.43 o                         
  18   3  -6          2.38         17.38         5.89 o                         
  19   3  -6          7.14         10.30         5.37 o                         
  20   3  -6          0.77          0.78         6.14 o                         
   0   4  -6         39.45         35.52         8.64 o                         
   1   4  -6        269.42        245.49        10.42 o                         
   2   4  -6        358.36        342.06        11.17 o                         
   3   4  -6        193.32        187.89         9.69 o                         
   4   4  -6         51.14         45.34         6.22 o                         
   5   4  -6        110.70        117.90         7.23 o                         
   6   4  -6       1298.88       1307.49        16.31 o                         
   7   4  -6        281.59        300.57        10.64 o                         
   8   4  -6         69.58         69.80         6.50 o                         
   9   4  -6         36.03         29.82         6.29 o                         
  10   4  -6         35.52         34.13         6.27 o                         
  11   4  -6         11.43         -2.44         8.30 o                         
  12   4  -6         16.28         26.93         7.15 o                         
  13   4  -6          5.89         15.96         6.59 o                         
  14   4  -6         19.42         27.29         6.70 o                         
  15   4  -6         31.95         33.90         5.87 o                         
  16   4  -6          1.57          1.74         5.27 o                         
  17   4  -6         17.55         19.69         7.32 o                         
  18   4  -6          2.04         -4.92         4.92 o                         
   0   5  -6         58.41         52.08         9.29 o                         
   1   5  -6         25.39         36.88         6.37 o                         
   2   5  -6        129.67        127.31         8.46 o                         
   3   5  -6        147.66        152.97         8.63 o                         
   4   5  -6          5.38          1.91         6.14 o                         
   5   5  -6         11.83          9.22         7.01 o                         
   6   5  -6         41.92         39.32         8.35 o                         
   7   5  -6         48.67         48.75         5.65 o                         
   8   5  -6         13.65          5.07         5.49 o                         
   9   5  -6         11.86         13.26         5.31 o                         
  10   5  -6          9.93         17.34         5.59 o                         
  11   5  -6          6.61          7.52         5.15 o                         
  12   5  -6          5.68          1.57         5.38 o                         
  13   5  -6         17.47         15.79         4.83 o                         
  14   5  -6         21.55         26.31         5.62 o                         
   0   6  -6          2.44         15.93         9.85 o                         
   1   6  -6         25.86         24.20         7.91 o                         
   2   6  -6          7.04         19.10         7.02 o                         
   3   6  -6         52.47         48.79         4.80 o                         
   4   6  -6          2.44          2.56         5.10 o                         
   5   6  -6          4.31          7.93         6.31 o                         
   6   6  -6          4.20          5.03         4.74 o                         
   7   6  -6          8.49          4.63         7.48 o                         
   8   6  -6          1.26          5.97         6.58 o                         
   2   0  -5        509.66        485.83         8.89 o                         
   4   0  -5      11303.67      10099.59       146.28 o                         
   6   0  -5       2490.49       2624.34        49.34 o                         
   8   0  -5        303.43        319.76        17.66 o                         
  10   0  -5        142.36        145.45        10.57 o                         
  12   0  -5       1155.29       1108.37        25.66 o                         
  14   0  -5        257.82        270.52        13.99 o                         
  16   0  -5        121.26        134.83        11.12 o                         
  18   0  -5       1979.40       2059.85        34.70 o                         
  20   0  -5          0.80          9.39         7.32 o                         
  22   0  -5        118.07        124.99        10.24 o                         
   1   1  -5        773.29        745.91        14.21 o                         
   2   1  -5        982.74        960.62        17.54 o                         
   3   1  -5      11746.33      10714.50       156.62 o                         
   4   1  -5       9980.40       9662.92       122.61 o                         
   5   1  -5        456.80        404.51        11.27 o                         
   6   1  -5        131.01        135.65         7.82 o                         
   7   1  -5       1714.11       1816.24        37.22 o                         
   8   1  -5        314.86        328.82        11.96 o                         
   9   1  -5        707.92        706.60        21.89 o                         
  10   1  -5        587.65        565.79        11.30 o                         
  11   1  -5        168.22        175.96         7.22 o                         
  12   1  -5        397.65        375.57         9.81 o                         
  13   1  -5         61.88         54.36         7.21 o                         
  14   1  -5        176.70        182.21         8.21 o                         
  15   1  -5        121.66        118.17         7.15 o                         
  16   1  -5         93.81        105.05         7.03 o                         
  17   1  -5          4.94          7.91         6.94 o                         
  18   1  -5         45.55         46.12         6.01 o                         
  19   1  -5         16.23         23.45         7.34 o                         
  20   1  -5          3.29          1.02         4.63 o                         
  21   1  -5        174.27        191.14         9.59 o                         
  22   1  -5         39.62         40.56         6.71 o                         
  23   1  -5         11.31         13.38         5.43 o                         
   1   2  -5        302.89        317.76        20.57 o                         
   2   2  -5        461.87        446.26        14.08 o                         
   3   2  -5        306.66        300.13        21.04 o                         
   4   2  -5       1354.01       1493.08        35.44 o                         
   5   2  -5       2525.13       2719.37        47.04 o                         
   6   2  -5       1069.30       1092.11        17.48 o                         
   7   2  -5       4593.89       4463.60        76.02 o                         
   8   2  -5       1130.08       1093.84        18.80 o                         
   9   2  -5        844.23        809.01        12.49 o                         
  10   2  -5        123.22        126.99         7.66 o                         
  11   2  -5          3.25          2.35         6.28 o                         
  12   2  -5        262.89        269.97        10.32 o                         
  13   2  -5          1.87         -0.32         5.74 o                         
  14   2  -5         39.98         36.98         6.34 o                         
  15   2  -5         80.18         80.97         6.99 o                         
  16   2  -5         28.33         29.36         6.87 o                         
  17   2  -5         16.41         21.50         6.42 o                         
  18   2  -5         12.51          8.52         5.85 o                         
  19   2  -5         91.92         95.04         6.40 o                         
  20   2  -5          1.18          5.52         6.43 o                         
  21   2  -5          0.28         -3.49         5.18 o                         
  22   2  -5          9.69         12.03         5.91 o                         
   1   3  -5        806.78        746.35        11.87 o                         
   2   3  -5       1231.39       1250.24        14.98 o                         
   3   3  -5        157.23        152.71         7.36 o                         
   4   3  -5        215.50        201.20         9.17 o                         
   5   3  -5        280.31        266.13         9.17 o                         
   6   3  -5         76.03         74.64         6.58 o                         
   7   3  -5        338.17        358.33        10.18 o                         
   8   3  -5        296.99        300.59        10.97 o                         
   9   3  -5          3.81         -4.99         7.41 o                         
  10   3  -5         56.45         55.70         7.28 o                         
  11   3  -5         98.88         79.52         7.36 o                         
  12   3  -5        107.47         86.84         7.42 o                         
  13   3  -5         19.01         14.39         6.77 o                         
  14   3  -5          3.36         -3.26         6.32 o                         
  15   3  -5          0.59         -7.29         7.29 o                         
  16   3  -5         11.95         25.42         7.97 o                         
  17   3  -5          2.49          2.60         7.46 o                         
  18   3  -5          0.15          7.55         6.04 o                         
  19   3  -5          3.78          4.02         4.45 o                         
  20   3  -5          1.99          8.80         5.89 o                         
   1   4  -5         89.63        102.42         7.21 o                         
   2   4  -5        343.30        350.69        11.36 o                         
   3   4  -5         61.70         60.58         6.79 o                         
   4   4  -5        155.35        151.54         8.01 o                         
   5   4  -5         15.16         23.92         5.97 o                         
   6   4  -5         72.48         72.08         6.20 o                         
   7   4  -5         46.99         65.23         6.60 o                         
   8   4  -5          6.99          3.54         5.68 o                         
   9   4  -5          0.31          2.94         5.62 o                         
  10   4  -5         51.88         31.44         6.48 o                         
  11   4  -5         10.88         22.96         6.97 o                         
  12   4  -5         15.50          6.61         7.04 o                         
  13   4  -5          9.32          0.12         6.23 o                         
  14   4  -5          1.24         -4.05         6.23 o                         
  15   4  -5         16.09          9.57         5.54 o                         
  16   4  -5          3.86         -2.02         5.45 o                         
  17   4  -5          5.97          4.52         6.50 o                         
  18   4  -5         11.54          5.70         8.59 o                         
   1   5  -5        134.80        139.14         8.46 o                         
   2   5  -5          4.37         12.42         6.35 o                         
   3   5  -5        328.43        362.05        13.78 o                         
   4   5  -5         49.73         45.74         6.27 o                         
   5   5  -5         10.41         21.21         6.19 o                         
   6   5  -5         17.50         17.27         7.16 o                         
   7   5  -5         76.38         83.99         6.72 o                         
   8   5  -5          7.73         13.63         5.26 o                         
   9   5  -5         41.29         34.43         6.74 o                         
  10   5  -5          5.32         -0.74         5.74 o                         
  11   5  -5         10.39          4.20         8.69 o                         
  12   5  -5          6.48         16.94         4.99 o                         
  13   5  -5          4.71         -1.47         5.18 o                         
  14   5  -5          6.82         15.61         4.98 o                         
  15   5  -5          1.66          2.36         8.64 o                         
   1   6  -5         17.43         16.11         4.79 o                         
   2   6  -5          5.78          5.28         4.89 o                         
   3   6  -5         25.05         37.33         8.12 o                         
   4   6  -5          1.86          4.41         5.23 o                         
   5   6  -5         25.34         15.23         5.32 o                         
   6   6  -5          3.29          4.80         4.28 o                         
   7   6  -5          0.19         -5.86         8.87 o                         
   8   6  -5          7.50         15.27         6.41 o                         
   9   6  -5          8.77         11.44         5.39 o                         
   2   0  -4        125.13        113.22         3.15 o                         
   4   0  -4      12773.25      11777.96       225.02 o                         
   6   0  -4       1260.23       1166.38        38.70 o                         
   8   0  -4       1147.26       1110.67        24.45 o                         
  10   0  -4        612.25        576.72        37.08 o                         
  12   0  -4       3101.98       2914.57        32.26 o                         
  14   0  -4         51.73         33.14        10.34 o                         
  16   0  -4        491.36        485.45        16.46 o                         
  18   0  -4        494.92        564.31        16.69 o                         
  20   0  -4         71.38         63.11         8.02 o                         
  22   0  -4         54.19         62.33         8.33 o                         
   0   1  -4       1545.25       1594.46        31.65 o                         
   1   1  -4       1690.15       1658.06        26.62 o                         
   2   1  -4        388.71        396.49         8.97 o                         
   3   1  -4      13656.11      12608.22       220.04 o                         
   4   1  -4      28692.07      26836.45       468.37 o                         
   5   1  -4       4793.12       4941.81        73.93 o                         
   6   1  -4        723.97        675.47        24.39 o                         
   7   1  -4       3204.84       3322.85        63.40 o                         
   8   1  -4        851.24        901.18        48.12 o                         
   9   1  -4       2765.45       3042.19        75.71 o                         
  10   1  -4        157.49        140.41         8.32 o                         
  11   1  -4         37.61         38.71         5.40 o                         
  12   1  -4        585.92        605.00        10.81 o                         
  13   1  -4        341.60        323.25         9.50 o                         
  14   1  -4          7.69         23.02         5.90 o                         
  15   1  -4         21.28         26.12         5.94 o                         
  16   1  -4         33.62         26.36         6.13 o                         
  17   1  -4         56.63         58.32         6.93 o                         
  18   1  -4          0.12          7.67         5.67 o                         
  19   1  -4         18.18         27.58         7.83 o                         
  20   1  -4        142.83        141.93         8.02 o                         
  21   1  -4        258.19        289.60        11.65 o                         
  22   1  -4          4.14          9.30         5.04 o                         
  23   1  -4          4.38          3.23         7.36 o                         
   0   2  -4         17.66         11.17         5.04 o                         
   1   2  -4        623.96        601.11        24.00 o                         
   2   2  -4        342.97        362.45        16.07 o                         
   3   2  -4        211.75        211.94        10.37 o                         
   4   2  -4       1444.38       1434.87        22.98 o                         
   5   2  -4       2591.69       2763.88        43.21 o                         
   6   2  -4         47.32         47.55         4.99 o                         
   7   2  -4       2615.17       2710.83        38.38 o                         
   8   2  -4       1983.20       1969.19        21.58 o                         
   9   2  -4        434.08        393.03        10.67 o                         
  10   2  -4         54.93         61.80         5.68 o                         
  11   2  -4          1.60         -2.08         6.47 o                         
  12   2  -4        186.38        219.83         9.42 o                         
  13   2  -4        426.89        426.09        11.40 o                         
  14   2  -4          9.71         12.37         5.82 o                         
  15   2  -4          0.52         -6.30         6.30 o                         
  16   2  -4         54.36         57.48         7.19 o                         
  17   2  -4         40.02         35.62         6.66 o                         
  18   2  -4         27.91         41.62         6.62 o                         
  19   2  -4         14.42         23.39         5.88 o                         
  20   2  -4          5.16          1.21         4.58 o                         
  21   2  -4          0.26         -1.29         4.70 o                         
  22   2  -4          0.77          6.39         6.83 o                         
   0   3  -4        379.26        358.96        14.97 o                         
   1   3  -4        570.39        539.27        11.46 o                         
   2   3  -4          5.65          2.62         5.46 o                         
   3   3  -4          5.19          4.58         5.40 o                         
   4   3  -4        748.59        771.95        12.52 o                         
   5   3  -4        218.87        223.87         8.38 o                         
   6   3  -4         36.05         29.95         6.14 o                         
   7   3  -4        412.39        410.66        10.62 o                         
   8   3  -4        100.77        118.63         7.23 o                         
   9   3  -4          3.73         -5.87         5.87 o                         
  10   3  -4         33.00         40.83         6.96 o                         
  11   3  -4         12.25         16.45         6.27 o                         
  12   3  -4        171.69        180.98         9.85 o                         
  13   3  -4          7.38         -8.07        10.82 o                         
  14   3  -4          6.11          6.39         6.68 o                         
  15   3  -4          8.82          3.64         6.77 o                         
  16   3  -4        331.66        300.84        15.09 o                         
  17   3  -4          5.06          6.56         6.54 o                         
  18   3  -4         23.11         27.09         7.00 o                         
  19   3  -4          0.59         -3.38         5.55 o                         
  20   3  -4         17.76          5.91         5.54 o                         
   0   4  -4         62.56         69.53        14.90 o                         
   1   4  -4         16.27         20.96         7.28 o                         
   2   4  -4          0.46         13.13         6.31 o                         
   3   4  -4         11.34          4.02         5.85 o                         
   4   4  -4         33.39         49.64         6.20 o                         
   5   4  -4        418.36        422.34        10.43 o                         
   6   4  -4        283.90        276.47         9.45 o                         
   7   4  -4        287.03        296.64         9.81 o                         
   8   4  -4         31.04         46.93         6.16 o                         
   9   4  -4          9.59          4.77         5.94 o                         
  10   4  -4         23.66         19.36         6.59 o                         
  11   4  -4         27.69         17.86         6.28 o                         
  12   4  -4          4.20          5.78         9.21 o                         
  13   4  -4          7.07          6.71        10.22 o                         
  14   4  -4          1.58          1.78         7.17 o                         
  15   4  -4          6.92          6.16         5.74 o                         
  16   4  -4          2.08         11.10         6.07 o                         
  17   4  -4          5.60          5.34         6.77 o                         
  18   4  -4          6.33         17.60         5.23 o                         
   0   5  -4         55.28         67.86        10.47 o                         
   1   5  -4        191.38        208.88        10.06 o                         
   2   5  -4         28.73         36.13         6.56 o                         
   3   5  -4         56.04         69.97         6.36 o                         
   4   5  -4         12.20          7.62         6.89 o                         
   5   5  -4          8.37         12.55         5.77 o                         
   6   5  -4         22.91         37.71         8.20 o                         
   7   5  -4          0.10          2.01         6.31 o                         
   8   5  -4         29.83         35.27         5.48 o                         
   9   5  -4         54.69         57.44         6.11 o                         
  10   5  -4          4.52          4.43         5.29 o                         
  11   5  -4          0.12         -1.79         6.31 o                         
  12   5  -4         28.08         16.10         5.49 o                         
  13   5  -4         12.57         14.06         6.46 o                         
  14   5  -4          2.00         -4.50         4.50 o                         
  15   5  -4         35.89         20.05         5.74 o                         
   0   6  -4        338.96        353.51        15.63 o                         
   1   6  -4          0.06          6.22         4.72 o                         
   2   6  -4          5.41         18.23         4.91 o                         
   3   6  -4         36.25         36.35         4.96 o                         
   4   6  -4          6.89          0.75         3.70 o                         
   5   6  -4          3.64         10.46         6.00 o                         
   6   6  -4          0.49         -1.58         5.27 o                         
   7   6  -4          6.38         11.35         5.24 o                         
   8   6  -4          3.44          3.68         7.89 o                         
   9   6  -4          0.85         11.78         6.40 o                         
   2   0  -3       8976.48       8260.80       146.24 o                         
   4   0  -3       9899.32       9647.09       172.37 o                         
   6   0  -3       2690.29       2565.32        61.88 o                         
   8   0  -3        882.69        862.26        21.57 o                         
  10   0  -3        422.46        391.28        15.96 o                         
  12   0  -3        823.46        788.12        16.42 o                         
  14   0  -3        636.60        667.47        18.98 o                         
  16   0  -3         12.42         21.47         8.17 o                         
  18   0  -3        116.29        128.39        10.48 o                         
  20   0  -3        170.94        189.57        12.74 o                         
  22   0  -3          1.91          2.62         7.92 o                         
   1   1  -3       4338.06       4001.99        72.16 o                         
   2   1  -3        719.81        758.13        10.76 o                         
   3   1  -3        525.59        467.16        14.21 o                         
   4   1  -3      21250.03      19493.26       347.69 o                         
   5   1  -3       3742.00       3847.46        57.97 o                         
   6   1  -3       1180.97       1069.14        24.81 o                         
   7   1  -3       3055.80       3214.35        61.12 o                         
   9   1  -3        530.75        583.26        16.41 o                         
  10   1  -3       1688.51       1651.26        20.14 o                         
  11   1  -3        419.72        432.40        10.17 o                         
  12   1  -3        346.93        353.52         9.22 o                         
  13   1  -3        134.91        134.85         7.02 o                         
  14   1  -3        252.42        281.71        10.62 o                         
  15   1  -3         37.03         33.80         6.06 o                         
  16   1  -3        110.83         97.39         6.70 o                         
  17   1  -3         16.34         25.37         5.95 o                         
  18   1  -3          6.43          0.24         5.56 o                         
  19   1  -3         25.70         34.13         8.36 o                         
  20   1  -3         47.39         43.47         5.21 o                         
  21   1  -3         75.54         83.21         5.38 o                         
  22   1  -3         17.38         21.29         7.03 o                         
  23   1  -3         47.17         36.94         8.02 o                         
   1   2  -3       1421.25       1399.57        20.91 o                         
   2   2  -3         58.23         55.22         3.32 o                         
   3   2  -3        851.07        836.09        16.06 o                         
   4   2  -3       2821.48       2831.24        45.07 o                         
   5   2  -3        118.43        151.64        13.48 o                         
   6   2  -3       1272.81       1313.49        20.69 o                         
   7   2  -3         63.48         54.64         6.33 o                         
   8   2  -3        807.83        819.11        15.21 o                         
   9   2  -3         32.71         54.63         6.03 o                         
  10   2  -3        174.32        202.10         8.82 o                         
  11   2  -3        141.30        157.19         7.39 o                         
  12   2  -3        133.74        160.00         8.99 o                         
  13   2  -3        143.20        147.03         7.72 o                         
  14   2  -3        168.21        152.53         7.82 o                         
  15   2  -3         60.37         81.96         8.58 o                         
  16   2  -3         10.91         15.25         6.62 o                         
  17   2  -3          3.88         -5.25         6.24 o                         
  18   2  -3         74.19         73.58        10.18 o                         
  19   2  -3         44.48         46.07         6.30 o                         
  20   2  -3          0.03         -4.95         5.45 o                         
  21   2  -3          1.72         -0.62         6.33 o                         
  22   2  -3         13.59         19.69         7.97 o                         
   1   3  -3         48.97         57.41         6.32 o                         
   2   3  -3       1110.26       1104.76        14.89 o                         
   3   3  -3        684.04        686.22        11.89 o                         
   4   3  -3        138.93        148.42         8.30 o                         
   5   3  -3        269.13        238.27         9.23 o                         
   6   3  -3         30.47         29.66         5.80 o                         
   7   3  -3         96.43        113.95         6.63 o                         
   8   3  -3         46.99         31.10         6.16 o                         
   9   3  -3        139.60        158.92         8.51 o                         
  10   3  -3         36.81         27.20         7.18 o                         
  11   3  -3         23.32         23.44         6.66 o                         
  12   3  -3        249.05        228.87        10.56 o                         
  13   3  -3         24.65         19.99         7.24 o                         
  14   3  -3         61.30         69.23         8.28 o                         
  15   3  -3        132.64        120.20         7.43 o                         
  16   3  -3         40.40         38.67         7.29 o                         
  17   3  -3         12.78          8.89         5.98 o                         
  18   3  -3         15.57         15.14         5.31 o                         
  19   3  -3          1.82         -2.47         5.70 o                         
  20   3  -3          0.40          5.75        11.71 o                         
  21   3  -3          7.33          8.72         5.27 o                         
   1   4  -3          6.73         20.01         6.15 o                         
   2   4  -3        122.54        138.63         8.22 o                         
   3   4  -3         43.81         49.47         6.25 o                         
   4   4  -3         85.75         93.48         7.46 o                         
   5   4  -3        177.56        159.85         7.73 o                         
   6   4  -3        221.33        228.64         8.80 o                         
   7   4  -3         40.73         45.25         6.19 o                         
   8   4  -3         21.01         21.52         6.16 o                         
   9   4  -3        178.47        186.05         8.83 o                         
  10   4  -3          4.52          9.55         6.28 o                         
  11   4  -3        252.75        225.89        10.25 o                         
  12   4  -3         67.28         42.97         7.13 o                         
  13   4  -3         47.52         29.43        26.70 o                         
  14   4  -3          2.59          0.83         6.14 o                         
  15   4  -3         20.38         17.94         5.40 o                         
  16   4  -3         12.87          3.28         8.75 o                         
  17   4  -3          0.96          5.61         6.51 o                         
  18   4  -3          1.64         -4.21        15.02 o                         
   1   5  -3        190.17        227.51        10.51 o                         
   2   5  -3        717.51        764.38        16.19 o                         
   3   5  -3          6.20         13.88         6.14 o                         
   4   5  -3         12.06          4.68         7.14 o                         
   5   5  -3          1.06          5.05         5.70 o                         
   6   5  -3         14.58         29.41         6.31 o                         
   7   5  -3         24.75         20.77         6.40 o                         
   8   5  -3         60.30         52.65         5.58 o                         
   9   5  -3          5.56          3.38         5.36 o                         
  10   5  -3         23.66         23.73         5.34 o                         
  11   5  -3          5.00          3.03         5.74 o                         
  12   5  -3          9.38          9.71         5.21 o                         
  13   5  -3          8.58          6.69         5.55 o                         
  14   5  -3         26.08         26.75         7.26 o                         
  15   5  -3         11.53          0.36         5.94 o                         
   1   6  -3         55.14         66.18         5.71 o                         
   2   6  -3         72.02         93.04         7.66 o                         
   3   6  -3          9.09         16.18         6.65 o                         
   4   6  -3          2.95          4.19         5.24 o                         
   5   6  -3         29.95         23.87         4.91 o                         
   6   6  -3          4.64          9.00         4.29 o                         
   7   6  -3          9.40          0.20         7.17 o                         
   8   6  -3          0.09         -6.52         7.80 o                         
   9   6  -3          2.72          0.73        10.57 o                         
   0   0  -2         26.27         21.57         1.89 o                         
   2   0  -2       3178.78       2994.79        61.49 o                         
   4   0  -2        175.02        169.60         8.09 o                         
   6   0  -2        797.07        826.98        18.04 o                         
   8   0  -2        869.69        866.67        33.84 o                         
  10   0  -2        557.04        611.61        35.87 o                         
  12   0  -2        424.17        427.54        14.39 o                         
  14   0  -2         69.95         78.78         9.99 o                         
  16   0  -2         10.02         -3.59        11.90 o                         
  18   0  -2        284.96        317.93        13.65 o                         
  20   0  -2         82.35         95.57         9.04 o                         
  22   0  -2        228.30        231.44        16.72 o                         
   0   1  -2          5.19          4.47         0.95 o                         
   1   1  -2       1821.75       1751.41        23.09 o                         
   2   1  -2        254.38        228.29         7.43 o                         
   4   1  -2        253.96        226.68        13.21 o                         
   5   1  -2        136.38        144.77         7.06 o                         
   6   1  -2       3486.32       3506.80        65.28 o                         
   7   1  -2         86.75         96.78         5.35 o                         
   8   1  -2        422.38        400.47        10.32 o                         
   9   1  -2         22.21         34.46         9.42 o                         
  10   1  -2       1812.94       1805.84        21.24 o                         
  11   1  -2        398.54        408.13        10.12 o                         
  12   1  -2        129.87        154.85         7.87 o                         
  13   1  -2         53.79         57.60         5.48 o                         
  14   1  -2         59.26         69.95         6.55 o                         
  15   1  -2         46.62         46.69         5.86 o                         
  16   1  -2          9.39         11.85         5.91 o                         
  17   1  -2         47.63         35.05         6.20 o                         
  18   1  -2          0.61          2.20         5.19 o                         
  19   1  -2         63.74         84.15         8.10 o                         
  20   1  -2         13.86         14.58         5.28 o                         
  21   1  -2         18.02         23.71         4.70 o                         
  22   1  -2        295.46        318.88        11.47 o                         
  23   1  -2         37.98         24.60         7.62 o                         
   0   2  -2       2059.30       2068.26        33.52 o                         
   1   2  -2       1628.95       1618.68        20.96 o                         
   2   2  -2        189.07        224.14         8.72 o                         
   3   2  -2       2593.38       2593.83        91.13 o                         
   4   2  -2         49.03         52.06         4.72 o                         
   5   2  -2       1562.47       1670.40        35.45 o                         
   6   2  -2       7936.00       8844.33       131.49 o                         
   7   2  -2        602.57        581.11        20.28 o                         
   8   2  -2        102.05        106.07         9.28 o                         
   9   2  -2       1134.87       1066.96        14.09 o                         
  10   2  -2         79.09        100.41         6.60 o                         
  11   2  -2         15.33         12.47         5.57 o                         
  12   2  -2         20.26         20.98         6.27 o                         
  13   2  -2        172.70        176.11         8.31 o                         
  14   2  -2        251.86        245.13         9.34 o                         
  15   2  -2        131.42        138.19         7.38 o                         
  16   2  -2         16.55         21.81         6.29 o                         
  17   2  -2          8.11         12.08         6.39 o                         
  18   2  -2         38.82         30.13        24.81 o                         
  19   2  -2         78.42         69.32         5.77 o                         
  20   2  -2          4.06         11.79         6.34 o                         
  21   2  -2          3.90          6.36         4.69 o                         
  22   2  -2         10.46          3.50         7.28 o                         
   0   3  -2        299.70        290.17        12.26 o                         
   1   3  -2          7.52         -2.30         4.21 o                         
   2   3  -2        751.34        726.79        11.11 o                         
   3   3  -2        441.95        421.13         9.51 o                         
   4   3  -2        141.32        146.16         6.78 o                         
   5   3  -2         72.94         90.66         6.51 o                         
   6   3  -2        231.79        243.03         8.62 o                         
   7   3  -2         22.36         24.38         6.12 o                         
   8   3  -2        138.36        144.18         7.78 o                         
   9   3  -2         85.27         61.03         9.40 o                         
  10   3  -2         27.74         37.31         7.09 o                         
  11   3  -2          3.95          8.63         6.92 o                         
  12   3  -2         47.15         38.44         7.25 o                         
  13   3  -2        138.65        151.86         9.41 o                         
  14   3  -2        318.61        259.77        11.09 o                         
  15   3  -2         83.46         60.72         7.16 o                         
  16   3  -2          4.34         -4.66         7.80 o                         
  17   3  -2          9.12         14.01         6.90 o                         
  18   3  -2          0.65         -5.24         6.36 o                         
  19   3  -2          5.99          0.25         7.72 o                         
  20   3  -2          1.30         22.42         8.26 o                         
  21   3  -2          4.73         -1.29         5.00 o                         
   0   4  -2        153.82        157.75        12.53 o                         
   1   4  -2         48.16         58.56         6.25 o                         
   2   4  -2         31.80         26.30         6.33 o                         
   3   4  -2         36.93         36.83         6.29 o                         
   4   4  -2          1.08         -3.13         5.85 o                         
   5   4  -2         62.30         70.85         6.29 o                         
   6   4  -2        246.11        276.81         9.78 o                         
   7   4  -2        237.92        256.30        11.26 o                         
   8   4  -2          6.55          5.58         6.22 o                         
   9   4  -2          1.89          5.98         6.36 o                         
  10   4  -2          5.88         -2.71         6.71 o                         
  11   4  -2         37.63         29.48         6.36 o                         
  12   4  -2         71.13         51.53         6.57 o                         
  13   4  -2          4.69         28.63        19.42 o                         
  14   4  -2         16.26          9.90         6.30 o                         
  15   4  -2          8.98         14.32         6.61 o                         
  16   4  -2          2.76          9.02         7.71 o                         
  17   4  -2          0.10          3.86         7.26 o                         
  18   4  -2         15.71         18.43         6.75 o                         
   0   5  -2          4.82         10.21         8.99 o                         
   1   5  -2         74.88         80.48         7.17 o                         
   2   5  -2        109.59        141.36         9.17 o                         
   3   5  -2        175.54        185.51         9.55 o                         
   4   5  -2         36.57         41.50         6.32 o                         
   5   5  -2         65.30         54.37         6.59 o                         
   6   5  -2          0.35          4.97         6.69 o                         
   7   5  -2          0.98          1.51         6.92 o                         
   8   5  -2         20.02         18.67         6.85 o                         
   9   5  -2          1.57          2.51         5.34 o                         
  10   5  -2         46.97         49.91         5.87 o                         
  11   5  -2         22.58         29.31         5.55 o                         
  12   5  -2          2.25         -2.43         5.48 o                         
  13   5  -2          3.12         -3.32         5.97 o                         
  14   5  -2          4.27          7.34         4.96 o                         
  15   5  -2          2.18         -0.35         9.69 o                         
   0   6  -2         37.29         52.58         7.70 o                         
   1   6  -2        206.48        242.96         8.67 o                         
   2   6  -2        159.65        171.65         8.15 o                         
   3   6  -2         34.25         36.25         5.48 o                         
   4   6  -2          0.98          5.32         4.97 o                         
   5   6  -2         65.97         73.22         5.17 o                         
   6   6  -2          9.61          3.20         5.52 o                         
   7   6  -2          7.35          9.71         5.98 o                         
   8   6  -2          3.45         24.93        11.68 o                         
   9   6  -2          0.45         -3.35        10.72 o                         
   2   0  -1        591.27        611.05        12.11 o                         
   4   0  -1       2049.23       2111.71        39.27 o                         
   6   0  -1       1723.99       1757.66        34.20 o                         
   8   0  -1       1354.21       1378.52        43.82 o                         
  10   0  -1        560.49        512.26        36.00 o                         
  12   0  -1       2346.43       2229.72        27.66 o                         
  14   0  -1         50.98         52.98         9.89 o                         
  16   0  -1        644.44        629.83        17.14 o                         
  18   0  -1        310.30        311.75        13.78 o                         
  20   0  -1         71.04         73.34         8.11 o                         
  22   0  -1        139.31        159.28         9.62 o                         
   1   1  -1        779.65        736.31        10.55 o                         
   2   1  -1       8697.63       8106.19       216.83 o                         
   4   1  -1       7706.46       7972.12       139.57 o                         
   5   1  -1        159.20        184.96         5.83 o                         
   6   1  -1       1117.66       1189.06        20.55 o                         
   7   1  -1         40.08         45.66         5.87 o                         
   8   1  -1       1079.15       1147.55        20.87 o                         
   9   1  -1       1897.23       2105.18        64.45 o                         
  10   1  -1        324.27        338.70        10.86 o                         
  11   1  -1          6.00          8.22         5.22 o                         
  12   1  -1        248.50        248.47         8.76 o                         
  13   1  -1         18.85          9.80         5.24 o                         
  14   1  -1         53.23         46.75         5.68 o                         
  15   1  -1         13.86         24.12         6.20 o                         
  16   1  -1        109.90        120.83         6.75 o                         
  17   1  -1         58.71         45.68         6.18 o                         
  18   1  -1          8.33          9.78         5.30 o                         
  19   1  -1        110.03        120.66         9.71 o                         
  20   1  -1          3.10         -0.88         4.71 o                         
  21   1  -1         70.52         85.26         6.79 o                         
  22   1  -1         84.50         98.42         6.53 o                         
  23   1  -1         34.06         46.73         8.69 o                         
   1   2  -1        984.77        960.38        15.01 o                         
   2   2  -1        142.32        152.16         5.29 o                         
   3   2  -1        427.85        442.33         9.10 o                         
   4   2  -1        146.64        144.34         6.07 o                         
   5   2  -1        600.83        672.83        14.95 o                         
   6   2  -1       1601.08       1780.15        37.16 o                         
   7   2  -1        338.98        423.66        17.82 o                         
   8   2  -1         31.21         35.37         6.73 o                         
   9   2  -1       1596.42       1577.70        17.40 o                         
  10   2  -1        191.31        184.27         8.41 o                         
  11   2  -1         21.85         21.98         5.66 o                         
  12   2  -1         70.85         74.29         7.54 o                         
  13   2  -1        328.51        336.68         9.78 o                         
  14   2  -1        119.10        133.82         7.58 o                         
  15   2  -1          3.70         10.61         6.06 o                         
  16   2  -1         11.55          7.38         6.31 o                         
  17   2  -1          1.10          3.05         6.24 o                         
  18   2  -1         52.96         59.23        10.63 o                         
  19   2  -1         21.79         15.59         5.73 o                         
  20   2  -1          0.21         -4.42         4.81 o                         
  21   2  -1          8.13         10.27         5.06 o                         
  22   2  -1          3.58         15.12         7.72 o                         
   1   3  -1         16.41         18.17         5.37 o                         
   2   3  -1         88.38         88.37         5.37 o                         
   3   3  -1        188.60        171.46         7.51 o                         
   4   3  -1        143.73        161.54         8.65 o                         
   5   3  -1         74.65         75.04         6.30 o                         
   6   3  -1        439.27        463.43        10.89 o                         
   7   3  -1         20.29         23.48         6.09 o                         
   8   3  -1         10.11          3.88         6.29 o                         
   9   3  -1        103.60        118.56         9.69 o                         
  10   3  -1         80.26         79.13         6.81 o                         
  11   3  -1          5.85         20.79         7.11 o                         
  12   3  -1         74.70         54.67         7.27 o                         
  13   3  -1         70.96         54.75         7.42 o                         
  14   3  -1         52.78         42.03         7.65 o                         
  15   3  -1         12.64         12.76         6.85 o                         
  16   3  -1        114.14        100.96         9.25 o                         
  17   3  -1         47.76         57.40         6.44 o                         
  18   3  -1          2.54          7.86         6.61 o                         
  19   3  -1          2.37         -1.41         6.40 o                         
  20   3  -1         16.64          9.75         5.27 o                         
  21   3  -1          6.17         -5.41         5.77 o                         
   1   4  -1         58.93         54.97         6.51 o                         
   2   4  -1        110.71        119.59         8.54 o                         
   3   4  -1         65.12         79.60         8.41 o                         
   4   4  -1         12.16         10.42         6.04 o                         
   5   4  -1          5.36          1.21         7.10 o                         
   6   4  -1         11.89         13.58         5.91 o                         
   7   4  -1         31.96         33.40         6.20 o                         
   8   4  -1        136.34        136.20         7.58 o                         
   9   4  -1         32.08         38.89         6.78 o                         
  10   4  -1         34.00         39.32         6.95 o                         
  11   4  -1        226.61        221.15        10.40 o                         
  12   4  -1         50.21         38.69         7.48 o                         
  13   4  -1          9.37          8.26        13.05 o                         
  14   4  -1          2.15          9.91         5.52 o                         
  15   4  -1         16.06         11.81         6.03 o                         
  16   4  -1          0.69          9.50         5.50 o                         
  17   4  -1          0.73         -4.70         6.13 o                         
  18   4  -1          1.85         -0.85         7.38 o                         
   1   5  -1          5.47         -6.22         6.46 o                         
   2   5  -1        351.86        403.57        15.01 o                         
   3   5  -1        102.07        105.34         7.30 o                         
   4   5  -1         17.35          8.69         6.05 o                         
   5   5  -1         16.69         12.22         6.00 o                         
   6   5  -1         12.33         -3.07         6.58 o                         
   7   5  -1          5.57         -1.58         6.67 o                         
   8   5  -1          6.00         19.68         7.09 o                         
   9   5  -1         72.35         58.97         5.73 o                         
  10   5  -1         17.93         20.79         5.63 o                         
  11   5  -1         91.46         85.23         8.82 o                         
  12   5  -1         13.88         18.54         6.19 o                         
  13   5  -1          2.41          3.40         7.56 o                         
  14   5  -1          1.76          5.40         6.23 o                         
  15   5  -1         13.50         23.27         7.64 o                         
   1   6  -1        132.73        141.14         7.35 o                         
   2   6  -1          0.09          2.54         4.31 o                         
   3   6  -1         39.95         43.75         4.66 o                         
   4   6  -1          0.40          0.78         4.58 o                         
   5   6  -1         17.68         15.54         4.67 o                         
   6   6  -1         16.13          1.72         4.93 o                         
   7   6  -1          2.78         -0.94         5.55 o                         
   8   6  -1          3.95         -2.85        11.79 o                         
   9   6  -1         14.07         22.42        19.55 o                         
   2   0   0          1.57          0.81         0.81 o                         
   4   0   0      11123.00      10164.84       253.74 o                         
   6   0   0        294.05        292.48         8.91 o                         
   8   0   0        206.12        223.46        10.65 o                         
  10   0   0         80.02         87.62        11.78 o                         
  12   0   0       1652.73       1537.88        22.09 o                         
  14   0   0         54.88         64.04        14.89 o                         
  16   0   0         44.13         36.38         8.01 o                         
  18   0   0          0.05          7.44         7.40 o                         
  20   0   0          0.25          3.24         6.67 o                         
  22   0   0        117.06        129.80        12.25 o                         
   0   1   0          0.56         -0.15         1.23 o                         
   1   1   0       2685.53       2539.88        32.83 o                         
   2   1   0        686.80        697.68        13.18 o                         
   3   1   0       9038.56       8185.33       103.00 o                         
   4   1   0       2139.51       2230.99        29.93 o                         
   5   1   0        416.86        414.94        10.66 o                         
   6   1   0       1918.16       2063.98        32.86 o                         
   7   1   0         28.11         41.18         5.18 o                         
   8   1   0       1797.41       1897.55        54.48 o                         
  10   1   0        160.70        166.69         7.83 o                         
  11   1   0          1.83          6.71         5.04 o                         
  12   1   0        475.90        475.78        10.10 o                         
  13   1   0        138.53        120.41         6.47 o                         
  14   1   0          0.07         -5.29         5.29 o                         
  15   1   0          0.19         -4.91         5.34 o                         
  16   1   0         42.77         45.22         6.01 o                         
  17   1   0         19.90         25.35         5.75 o                         
  18   1   0          0.00         -0.54         5.31 o                         
  19   1   0         79.06         89.40         9.13 o                         
  20   1   0        215.61        224.39         8.82 o                         
  21   1   0         39.93         41.44         4.98 o                         
  22   1   0          9.03          6.65         7.59 o                         
  23   1   0          0.56          9.04         8.93 o                         
   0   2   0        100.92         87.33         6.20 o                         
   1   2   0          4.83          1.14         2.07 o                         
   2   2   0          3.23          2.24         2.17 o                         
   3   2   0        526.85        561.94        10.79 o                         
   4   2   0          2.26          8.00         3.06 o                         
   5   2   0         23.10         39.57         4.28 o                         
   6   2   0        307.63        336.89        12.85 o                         
   7   2   0       1332.83       1474.55        34.29 o                         
   8   2   0         12.27         21.32         6.51 o                         
   9   2   0          1.30          3.15         6.05 o                         
  10   2   0        209.75        213.02         9.04 o                         
  11   2   0        514.01        513.42        10.36 o                         
  12   2   0         20.99         16.67         7.44 o                         
  13   2   0         85.76         88.78         6.47 o                         
  14   2   0          8.37         15.29         5.85 o                         
  15   2   0         97.35         99.40         6.57 o                         
  16   2   0          0.15         12.42         7.46 o                         
  17   2   0          0.22          5.41         7.70 o                         
  18   2   0         36.31         27.73         8.50 o                         
  19   2   0          0.66          2.40         5.86 o                         
  20   2   0          0.73         -2.62         6.08 o                         
  21   2   0          0.04         -4.80         4.80 o                         
  22   2   0          0.01          5.31        15.45 o                         
   0   3   0          2.51          1.79         7.32 o                         
   1   3   0         16.58         15.37         5.26 o                         
   2   3   0         42.71         52.20         6.58 o                         
   3   3   0          3.36          3.26         4.83 o                         
   4   3   0         80.27         93.97         5.90 o                         
   5   3   0         98.88        118.11         7.37 o                         
   6   3   0         70.22         82.81         6.58 o                         
   7   3   0          8.62         -0.96         6.19 o                         
   8   3   0         49.66         79.56         7.64 o                         
   9   3   0        212.85        223.41        16.48 o                         
  10   3   0        117.74        120.97         7.75 o                         
  11   3   0          0.10         -3.83         6.64 o                         
  12   3   0          0.02          1.77         6.97 o                         
  13   3   0         88.53         64.52         7.56 o                         
  14   3   0          8.23          6.50         6.71 o                         
  15   3   0          0.00          8.18         7.16 o                         
  16   3   0        482.70        432.70        13.27 o                         
  17   3   0        136.09        124.61         9.16 o                         
  18   3   0          2.90          4.09         6.66 o                         
  19   3   0          0.08         -6.15         6.38 o                         
  20   3   0         32.27         20.08         8.24 o                         
  21   3   0          8.75         -1.37         5.46 o                         
   0   4   0         36.47         47.13         9.22 o                         
   1   4   0          1.27          4.82         6.84 o                         
   2   4   0          0.05          5.51         6.09 o                         
   3   4   0        249.79        261.68        10.10 o                         
   4   4   0          0.06          5.88         6.13 o                         
   5   4   0          6.42         -1.41         6.35 o                         
   6   4   0          0.19          3.23         5.89 o                         
   7   4   0         10.95         12.20         6.41 o                         
   8   4   0        405.54        407.78        11.53 o                         
   9   4   0          0.09          6.97         7.16 o                         
  10   4   0         62.24         56.72         7.53 o                         
  11   4   0         59.76         58.61         7.09 o                         
  12   4   0         24.99         25.78         6.64 o                         
  13   4   0          8.28          2.77        10.96 o                         
  14   4   0          1.34         -1.79         5.95 o                         
  15   4   0         22.01         10.85         6.35 o                         
  16   4   0          0.66          3.78         5.57 o                         
  17   4   0          0.72          1.83         5.69 o                         
  18   4   0          1.06         12.19         6.20 o                         
   0   5   0         22.09         15.95         9.39 o                         
   1   5   0         30.00         14.82         6.46 o                         
   2   5   0         38.99         40.31         6.86 o                         
   3   5   0         33.41         49.21         6.97 o                         
   4   5   0          2.31         -6.12         6.12 o                         
   5   5   0         53.88         51.78         6.08 o                         
   6   5   0          5.42          4.29         6.14 o                         
   7   5   0          2.62         -6.37         6.83 o                         
   8   5   0          2.76         -2.22         6.02 o                         
   9   5   0        133.59        134.02         9.71 o                         
  10   5   0          3.97         -1.39         5.89 o                         
  11   5   0          0.07          2.59         5.20 o                         
  12   5   0         23.28         22.10         6.77 o                         
  13   5   0          0.44          7.28         7.86 o                         
  14   5   0          0.11          2.32         6.61 o                         
  15   5   0          4.30          6.25         6.37 o                         
   0   6   0        220.19        257.54        10.59 o                         
   1   6   0          1.69         15.11         5.92 o                         
   2   6   0          1.31          8.12         4.31 o                         
   3   6   0         72.01         64.20         6.65 o                         
   4   6   0          7.93         10.64         4.39 o                         
   5   6   0          0.93          2.40         4.29 o                         
   6   6   0          0.76          5.43         4.51 o                         
   7   6   0          0.64          5.11         5.82 o                         
   8   6   0          3.68          2.08         6.17 o                         
   9   6   0          0.01         13.42        12.07 o                         
   2   0   1        591.41        626.70        12.20 o                         
   4   0   1       2051.77       2122.98        55.55 o                         
   6   0   1       1720.11       1732.53        48.54 o                         
   8   0   1       1354.36       1428.36        42.07 o                         
  10   0   1        563.73        535.57        20.55 o                         
  12   0   1       2355.60       2285.09        27.76 o                         
  14   0   1         50.42         61.23         9.92 o                         
  16   0   1        644.77        658.98        17.42 o                         
  18   0   1        310.75        335.68        13.50 o                         
  20   0   1         70.79         65.92         7.89 o                         
  22   0   1        139.53        122.55        10.67 o                         
   1   1   1        776.45        739.74        12.20 o                         
   2   1   1       8692.95       7963.94        89.92 o                         
   4   1   1       7695.97       7692.05        99.78 o                         
   5   1   1        161.45        187.29         5.09 o                         
   6   1   1       1124.09       1208.28        20.51 o                         
   7   1   1         40.68         55.52        14.29 o                         
   8   1   1       1080.68       1142.63        27.08 o                         
   9   1   1       1897.55       1424.34       683.03 o                         
  10   1   1        323.16        309.80        10.40 o                         
  11   1   1          6.02         11.67         5.23 o                         
  12   1   1        249.57        245.88         8.92 o                         
  13   1   1         19.14         16.04         5.16 o                         
  14   1   1         53.54         50.01         5.92 o                         
  15   1   1         14.21         10.28         5.38 o                         
  16   1   1        109.47        102.27         6.32 o                         
  17   1   1         57.75         54.57         5.86 o                         
  18   1   1          8.26         11.06         5.72 o                         
  19   1   1        109.43        115.86        11.82 o                         
  20   1   1          2.94          7.36         5.51 o                         
  21   1   1         70.20         86.54         6.47 o                         
  22   1   1         84.36         71.99         7.69 o                         
  23   1   1         34.11         53.23        10.32 o                         
   1   2   1        976.46        942.01        15.03 o                         
   2   2   1        143.13        149.10         5.56 o                         
   3   2   1        437.16        432.86         9.33 o                         
   4   2   1        147.60        140.17         6.37 o                         
   5   2   1        596.38        695.10        20.76 o                         
   6   2   1       1596.46       1853.29        31.98 o                         
   7   2   1        340.06        417.38        16.16 o                         
   8   2   1         30.57         34.34         6.76 o                         
   9   2   1       1596.55       1570.31        19.64 o                         
  10   2   1        190.10        174.03         7.60 o                         
  11   2   1         21.72         17.52         5.35 o                         
  12   2   1         71.62         70.13         9.21 o                         
  13   2   1        329.00        346.77        11.04 o                         
  14   2   1        119.77        137.82         7.19 o                         
  15   2   1          3.35          6.98         6.04 o                         
  16   2   1         11.50          4.99         9.26 o                         
  17   2   1          1.06          6.97         6.17 o                         
  18   2   1         53.04         46.02         8.37 o                         
  19   2   1         21.97         22.25         5.65 o                         
  20   2   1          0.23          5.95         5.34 o                         
  21   2   1          8.08         19.57         5.16 o                         
  22   2   1          3.61          6.35         6.81 o                         
   1   3   1         16.94         14.06         4.88 o                         
   2   3   1         88.08        103.96         5.86 o                         
   3   3   1        187.98        178.44         7.62 o                         
   4   3   1        144.99        180.93         8.03 o                         
   5   3   1         75.48         81.82         5.95 o                         
   6   3   1        440.53        438.38        11.10 o                         
   7   3   1         20.53         19.01         6.34 o                         
   8   3   1          9.94         17.09         6.52 o                         
   9   3   1        103.50        132.99        13.22 o                         
  10   3   1         80.47         81.30         7.98 o                         
  11   3   1          5.91          1.42         6.57 o                         
  12   3   1         75.00         75.42         7.48 o                         
  13   3   1         71.24         77.29         7.49 o                         
  14   3   1         53.16         42.48         7.34 o                         
  15   3   1         12.89         20.58         6.72 o                         
  16   3   1        113.64        100.66         8.61 o                         
  17   3   1         47.43         35.02         7.02 o                         
  18   3   1          2.58          5.89         5.41 o                         
  19   3   1          2.43         15.72         5.66 o                         
  20   3   1         16.73         11.04         6.27 o                         
  21   3   1          6.09          4.48         5.39 o                         
   1   4   1         57.13         48.57         6.89 o                         
   2   4   1        110.54        127.54         8.01 o                         
   3   4   1         64.95         67.91         6.87 o                         
   4   4   1         12.48         12.89         6.29 o                         
   5   4   1          5.14          7.68         5.89 o                         
   6   4   1         12.08         17.04         6.33 o                         
   7   4   1         31.79         32.23         6.69 o                         
   8   4   1        134.89        129.78         7.72 o                         
   9   4   1         32.15         35.17         7.41 o                         
  10   4   1         34.52         32.45         7.14 o                         
  11   4   1        226.81        207.41        10.12 o                         
  12   4   1         50.04         45.19         7.48 o                         
  13   4   1          9.42         -3.16        18.74 o                         
  14   4   1          2.21          2.96         6.40 o                         
  15   4   1         15.66          2.12         6.14 o                         
  16   4   1          0.68          4.44         6.38 o                         
  17   4   1          0.77          6.44         5.72 o                         
  18   4   1          1.87          3.03         4.86 o                         
   1   5   1          5.47         13.47         6.47 o                         
   2   5   1        352.15        421.40        12.39 o                         
   3   5   1        102.75        118.51         8.04 o                         
   4   5   1         17.46         16.04         6.31 o                         
   5   5   1         16.63         27.93         5.76 o                         
   6   5   1         12.16         10.41         6.32 o                         
   7   5   1          5.65         -7.70         7.70 o                         
   8   5   1          5.86          9.02         5.81 o                         
   9   5   1         72.39         70.84         5.82 o                         
  10   5   1         17.83         25.05         5.61 o                         
  11   5   1         91.28         91.03         6.42 o                         
  12   5   1         14.24         28.70         9.73 o                         
  13   5   1          2.36         -5.69         5.69 o                         
  14   5   1          1.86         15.03        14.29 o                         
  15   5   1         13.31         14.34         6.20 o                         
   1   6   1        132.67        143.39         8.89 o                         
   2   6   1          0.11          6.54         4.73 o                         
   3   6   1         39.83         36.07         5.27 o                         
   4   6   1          0.41         -1.38         5.91 o                         
   5   6   1         17.63         25.64         8.58 o                         
   6   6   1         16.16         22.81         8.59 o                         
   7   6   1          2.79         12.52         5.22 o                         
   8   6   1          3.98         12.99         4.69 o                         
   9   6   1         13.99          6.74         7.24 o                         
   0   0   2         26.37         23.27         2.02 o                         
   2   0   2       3168.67       3034.92        75.23 o                         
   4   0   2        175.20        169.60         8.09 o                         
   6   0   2        796.22        835.39        26.43 o                         
   8   0   2        866.74        860.47        29.93 o                         
  10   0   2        552.46        592.16        32.36 o                         
  12   0   2        423.95        435.47        15.92 o                         
  14   0   2         71.38         92.53        12.87 o                         
  16   0   2         10.04         15.73         8.35 o                         
  18   0   2        285.35        313.83        13.74 o                         
  20   0   2         82.43         90.31         9.67 o                         
  22   0   2        228.21        229.61        11.98 o                         
   0   1   2          4.86          4.97         1.21 o                         
   1   1   2       1813.58       1766.72        27.02 o                         
   2   1   2        261.57        250.27         6.48 o                         
   4   1   2        252.49        245.97         5.34 o                         
   5   1   2        138.74        154.76         4.52 o                         
   6   1   2       3487.48       3578.33        47.14 o                         
   7   1   2         86.76         81.91         7.80 o                         
   8   1   2        425.85        386.42        19.96 o                         
   9   1   2         22.04         43.65         9.48 o                         
  10   1   2       1819.03       1788.14        20.21 o                         
  11   1   2        398.87        416.18         9.94 o                         
  12   1   2        129.92        140.85         6.62 o                         
  13   1   2         53.55         56.31         5.71 o                         
  14   1   2         59.00         64.22         5.60 o                         
  15   1   2         45.68         53.97         5.77 o                         
  16   1   2          9.63          3.27         5.59 o                         
  17   1   2         47.63         44.69         5.91 o                         
  18   1   2          0.61         -5.20         5.20 o                         
  19   1   2         64.33         67.64         8.21 o                         
  20   1   2         13.76         15.59         6.59 o                         
  21   1   2         18.11         18.05         5.29 o                         
  22   1   2        295.27        319.25        15.08 o                         
  23   1   2         37.93         37.64        12.81 o                         
   0   2   2       2059.97       2093.72        40.08 o                         
   1   2   2       1632.86       1611.99        26.64 o                         
   2   2   2        189.20        222.87         6.89 o                         
   3   2   2       2583.18       2624.92        35.72 o                         
   4   2   2         48.26         48.70         4.25 o                         
   5   2   2       1561.15       1745.53        25.88 o                         
   6   2   2       7938.37       8902.27       132.51 o                         
   7   2   2        602.83        597.02        18.40 o                         
   8   2   2         99.55         92.03         7.03 o                         
   9   2   2       1132.99       1097.27        15.76 o                         
  10   2   2         77.47         72.16         5.84 o                         
  11   2   2         15.43          9.90         5.18 o                         
  12   2   2         20.37         17.06         6.08 o                         
  13   2   2        171.97        162.73         8.72 o                         
  14   2   2        251.91        242.75         9.24 o                         
  15   2   2        129.67        126.90         7.01 o                         
  16   2   2         16.86          6.99         6.16 o                         
  17   2   2          7.99         17.94         6.01 o                         
  18   2   2         38.86         28.85         8.49 o                         
  19   2   2         77.96         67.00         6.18 o                         
  20   2   2          4.03         10.50         5.86 o                         
  21   2   2          4.02         13.02         7.09 o                         
  22   2   2         10.52         10.24         7.48 o                         
   0   3   2        298.69        281.51        13.07 o                         
   1   3   2          7.78          4.26         5.73 o                         
   2   3   2        750.55        716.88        14.34 o                         
   3   3   2        441.45        416.80         9.78 o                         
   4   3   2        141.04        131.31         6.75 o                         
   5   3   2         73.14         79.67         5.93 o                         
   6   3   2        233.00        223.67         8.38 o                         
   7   3   2         22.43         29.81         6.63 o                         
   8   3   2        138.73        145.88         7.81 o                         
   9   3   2         84.96         93.09        10.20 o                         
  10   3   2         27.12         24.90         6.90 o                         
  11   3   2          4.11          4.41         6.29 o                         
  12   3   2         46.56         44.30         7.08 o                         
  13   3   2        138.90        149.97        10.66 o                         
  14   3   2        318.84        267.08        11.81 o                         
  15   3   2         83.07         62.24         6.64 o                         
  16   3   2          4.44          3.68         7.89 o                         
  17   3   2          9.23         12.26         6.57 o                         
  18   3   2          0.69          7.51         8.95 o                         
  19   3   2          6.00          7.11         5.51 o                         
  20   3   2          1.31          0.36         5.80 o                         
  21   3   2          4.91         -1.54        13.06 o                         
   0   4   2        154.19        161.02        12.84 o                         
   1   4   2         49.36         44.04         7.02 o                         
   2   4   2         31.88         35.73         7.67 o                         
   3   4   2         36.88         44.49         6.86 o                         
   4   4   2          1.13          7.41         6.42 o                         
   5   4   2         62.87         58.75         7.23 o                         
   6   4   2        247.59        274.90        10.57 o                         
   7   4   2        238.34        255.03        10.30 o                         
   8   4   2          6.66          9.60         6.68 o                         
   9   4   2          1.88         -1.58         7.07 o                         
  10   4   2          5.78         -1.17         6.47 o                         
  11   4   2         37.59         23.67         7.51 o                         
  12   4   2         71.09         59.10         7.05 o                         
  13   4   2          4.61         -4.75        12.82 o                         
  14   4   2         16.34         22.87         5.91 o                         
  15   4   2          8.91          1.32         6.82 o                         
  16   4   2          2.76         -5.56         5.56 o                         
  17   4   2          0.13         -4.86         4.86 o                         
  18   4   2         15.71         11.56         5.41 o                         
   0   5   2          4.69          6.46         9.56 o                         
   1   5   2         74.96         69.08         7.40 o                         
   2   5   2        109.72        147.94        10.56 o                         
   3   5   2        175.05        179.37         9.17 o                         
   4   5   2         36.32         31.75         6.14 o                         
   5   5   2         65.35         61.80         6.50 o                         
   6   5   2          0.38          5.17         5.93 o                         
   7   5   2          0.98         -3.49         6.40 o                         
   8   5   2         19.93         19.70         5.68 o                         
   9   5   2          1.58          1.89         5.30 o                         
  10   5   2         46.80         50.81         5.55 o                         
  11   5   2         22.57         26.02         5.13 o                         
  12   5   2          2.22         13.46         6.25 o                         
  13   5   2          3.20         -1.30         7.17 o                         
  14   5   2          4.23         10.93         8.17 o                         
  15   5   2          2.23         -5.42         5.42 o                         
   0   6   2         37.25         48.21         8.33 o                         
   1   6   2        206.08        261.10         8.81 o                         
   2   6   2        159.80        156.96         8.09 o                         
   3   6   2         34.26         40.19         4.57 o                         
   4   6   2          0.97         -2.48         6.48 o                         
   5   6   2         65.99         57.38         7.19 o                         
   6   6   2          9.52         10.74         5.66 o                         
   7   6   2          7.30         19.07         6.56 o                         
   8   6   2          3.44          8.71         5.50 o                         
   9   6   2          0.45          6.33         6.39 o                         
   2   0   3       8991.26       8291.25       146.43 o                         
   4   0   3       9907.35       9754.44       172.46 o                         
   6   0   3       2696.46       2685.20        70.93 o                         
  10   0   3        418.84        419.84        29.13 o                         
  12   0   3        828.04        821.03        20.09 o                         
  14   0   3        634.82        652.22        44.16 o                         
  16   0   3         12.04         10.18         7.71 o                         
  18   0   3        116.25        104.15         8.56 o                         
  20   0   3        171.20        189.88        11.05 o                         
  22   0   3          1.95          1.87         7.62 o                         
   1   1   3       4334.43       3927.19        50.82 o                         
   2   1   3        717.01        760.86        12.20 o                         
   3   1   3        521.75        425.96        11.17 o                         
   4   1   3      21277.13      19805.71       284.12 o                         
   5   1   3       3733.79       3784.42        49.70 o                         
   6   1   3       1176.82       1112.75        20.60 o                         
   7   1   3       3058.50       3233.87        51.79 o                         
   9   1   3        530.91        576.32        24.20 o                         
  10   1   3       1685.66       1657.51        20.95 o                         
  11   1   3        419.59        421.02        10.80 o                         
  12   1   3        347.13        372.93         9.65 o                         
  13   1   3        134.84        145.58         7.27 o                         
  14   1   3        251.80        283.33        10.20 o                         
  15   1   3         38.02         49.62         7.03 o                         
  16   1   3        110.77        102.11         6.70 o                         
  17   1   3         16.17         18.75         5.66 o                         
  18   1   3          6.33         12.14         5.20 o                         
  19   1   3         26.05         22.37         8.83 o                         
  20   1   3         47.43         52.37         5.28 o                         
  21   1   3         75.89         85.55         6.55 o                         
  22   1   3         17.28         22.38         7.96 o                         
  23   1   3         46.87         31.44         8.23 o                         
   1   2   3       1416.93       1364.97        24.85 o                         
   2   2   3         58.51         72.34         4.86 o                         
   3   2   3        845.34        861.92        14.64 o                         
   4   2   3       2821.89       2888.78        39.69 o                         
   5   2   3        117.50        133.83         6.78 o                         
   6   2   3       1274.39       1250.18        57.41 o                         
   7   2   3         62.32         59.23         5.71 o                         
   8   2   3        810.74        802.40        16.65 o                         
   9   2   3         33.21         50.96         6.39 o                         
  10   2   3        173.00        188.12         8.06 o                         
  11   2   3        140.73        149.25         6.82 o                         
  12   2   3        134.37        164.48         8.11 o                         
  13   2   3        143.20        157.22         7.58 o                         
  14   2   3        167.82        169.71         7.93 o                         
  15   2   3         60.74         66.08         6.52 o                         
  16   2   3         10.36          3.32         6.28 o                         
  17   2   3          3.89          9.28         5.94 o                         
  18   2   3         74.06         71.45         8.97 o                         
  19   2   3         44.90         35.53         9.15 o                         
  20   2   3          0.05         -4.17         5.35 o                         
  21   2   3          1.68          3.47         7.86 o                         
  22   2   3         13.59          3.89        10.51 o                         
   1   3   3         48.67         37.46         5.92 o                         
   2   3   3       1111.34       1121.22        13.60 o                         
   3   3   3        686.53        666.67        11.01 o                         
   4   3   3        138.69        139.51         6.97 o                         
   5   3   3        267.82        241.11         9.10 o                         
   6   3   3         30.14         26.53         5.91 o                         
   7   3   3         96.58        118.34         7.07 o                         
   8   3   3         47.66         48.85         6.90 o                         
   9   3   3        139.42        154.78        10.34 o                         
  10   3   3         37.31         34.70         6.62 o                         
  11   3   3         23.11         16.40         6.40 o                         
  12   3   3        250.49        253.66        11.19 o                         
  13   3   3         24.27         29.74         7.35 o                         
  14   3   3         60.94         70.37         8.69 o                         
  15   3   3        133.01        122.34         9.70 o                         
  16   3   3         40.28         38.49        12.14 o                         
  17   3   3         12.83         21.36         6.74 o                         
  18   3   3         15.60         18.43         5.83 o                         
  19   3   3          1.90         -4.23         6.32 o                         
  20   3   3          0.35          1.56         5.41 o                         
  21   3   3          7.17          4.47         9.64 o                         
   1   4   3          6.36          8.47         6.67 o                         
   2   4   3        122.63        127.76         7.99 o                         
   3   4   3         43.68         52.34         7.18 o                         
   4   4   3         86.07         82.44         9.23 o                         
   5   4   3        177.05        169.58         8.67 o                         
   6   4   3        219.94        210.09        10.01 o                         
   7   4   3         39.66         45.45         7.00 o                         
   8   4   3         21.07         19.11         6.68 o                         
   9   4   3        178.37        180.87         9.76 o                         
  10   4   3          4.60          2.61         6.53 o                         
  11   4   3        253.15        225.23        10.38 o                         
  12   4   3         67.17         49.87         6.84 o                         
  13   4   3         47.69         48.38        15.73 o                         
  14   4   3          2.64          6.08         5.91 o                         
  15   4   3         20.66         11.92         5.24 o                         
  16   4   3         12.85         12.51         5.57 o                         
  17   4   3          0.92         -0.20         4.14 o                         
  18   4   3          1.68          6.54         4.33 o                         
   1   5   3        190.83        202.31        10.14 o                         
   2   5   3        716.44        766.12        14.23 o                         
   3   5   3          6.26         11.38         6.55 o                         
   4   5   3         12.34         13.78         5.93 o                         
   5   5   3          1.07          1.49         6.24 o                         
   6   5   3         14.81         15.58         6.49 o                         
   7   5   3         24.75         21.94         8.78 o                         
   8   5   3         60.09         52.78         6.03 o                         
   9   5   3          5.42         14.11         6.99 o                         
  10   5   3         23.70         24.39         6.16 o                         
  11   5   3          5.01          5.38         5.24 o                         
  12   5   3          9.52          9.04         5.01 o                         
  13   5   3          8.52         13.06         5.71 o                         
  14   5   3         26.27         16.52         7.15 o                         
  15   5   3         11.49         10.93         6.24 o                         
   1   6   3         55.27         63.48         6.37 o                         
   2   6   3         72.09         69.84         6.82 o                         
   3   6   3          8.96          9.19         6.03 o                         
   4   6   3          2.91         11.61         5.13 o                         
   5   6   3         29.82         26.50         4.91 o                         
   6   6   3          4.71          4.40         4.04 o                         
   7   6   3          9.44         10.53         4.97 o                         
   8   6   3          0.08         -1.51         4.43 o                         
   9   6   3          2.76          5.30         7.19 o                         
   2   0   4        125.65        113.76         4.26 o                         
   4   0   4      12744.53      11861.60       209.74 o                         
   6   0   4       1262.39       1244.44        37.22 o                         
   8   0   4       1138.41       1123.11        38.02 o                         
  10   0   4        615.85        589.66        23.26 o                         
  12   0   4       3094.84       2903.75        39.72 o                         
  14   0   4         52.10         50.93         8.58 o                         
  16   0   4        491.92        480.06        18.65 o                         
  18   0   4        496.03        564.98        16.67 o                         
  20   0   4         71.36         84.17         8.39 o                         
  22   0   4         54.29         49.45         7.46 o                         
   0   1   4       1543.81       1598.55        44.09 o                         
   1   1   4       1696.80       1632.31        22.51 o                         
   2   1   4        387.89        384.74         7.23 o                         
   3   1   4      13629.76      12204.95       179.50 o                         
   4   1   4      28673.17      25854.88       659.31 o                         
   5   1   4       4795.91       4926.22        64.82 o                         
   6   1   4        725.25        692.31        18.30 o                         
   7   1   4       3204.03       3532.28       128.98 o                         
   8   1   4        849.03        894.09        20.34 o                         
   9   1   4       2765.14       3029.01        63.47 o                         
  10   1   4        157.44        144.36         7.68 o                         
  11   1   4         37.71         38.96         6.18 o                         
  12   1   4        588.72        593.83        11.53 o                         
  13   1   4        342.98        340.79        10.17 o                         
  14   1   4          8.02         13.19         5.78 o                         
  15   1   4         20.51          9.44         5.66 o                         
  16   1   4         33.45         32.01         6.15 o                         
  17   1   4         57.97         54.31         5.66 o                         
  18   1   4          0.07          7.83         4.82 o                         
  19   1   4         18.12         26.04         7.38 o                         
  20   1   4        142.74        152.44         8.63 o                         
  21   1   4        257.84        284.03        10.19 o                         
  22   1   4          4.03          3.89         4.24 o                         
  23   1   4          4.51         -5.59         6.19 o                         
   0   2   4         18.84         19.15         6.20 o                         
   1   2   4        628.29        612.40        12.46 o                         
   2   2   4        342.67        351.90         9.40 o                         
   3   2   4        212.75        224.84         7.98 o                         
   4   2   4       1444.74       1537.65        23.17 o                         
   5   2   4       2598.43       2867.71        45.48 o                         
   6   2   4         46.62         44.89         5.11 o                         
   7   2   4       2613.07       2661.74        41.07 o                         
   8   2   4       1985.22       1939.81        19.36 o                         
   9   2   4        434.41        416.28        10.39 o                         
  10   2   4         56.30         57.99         5.88 o                         
  11   2   4          1.64          3.58         5.15 o                         
  12   2   4        184.22        205.06         9.04 o                         
  13   2   4        427.05        427.04        10.34 o                         
  14   2   4          9.72          6.25         5.96 o                         
  15   2   4          0.47          6.44         5.99 o                         
  16   2   4         54.53         50.29         6.55 o                         
  17   2   4         39.57         29.42         6.40 o                         
  18   2   4         27.70         27.41         8.48 o                         
  19   2   4         14.44         15.28         5.53 o                         
  20   2   4          5.18          5.69         4.92 o                         
  21   2   4          0.29          1.36         4.90 o                         
  22   2   4          0.71          0.08         5.41 o                         
   0   3   4        379.54        346.54        14.71 o                         
   1   3   4        573.51        535.86        10.99 o                         
   2   3   4          5.68          1.02         5.76 o                         
   3   3   4          5.00         -1.03         4.84 o                         
   4   3   4        747.82        780.80        11.71 o                         
   5   3   4        220.90        211.24         8.96 o                         
   6   3   4         35.58         30.25         6.29 o                         
   7   3   4        412.64        420.93        11.12 o                         
   8   3   4        101.31        128.09         7.52 o                         
   9   3   4          3.85          1.59         6.60 o                         
  10   3   4         33.75         30.57         6.60 o                         
  11   3   4         11.95          3.47         6.32 o                         
  12   3   4        171.86        169.04         9.10 o                         
  13   3   4          7.58          5.02         6.94 o                         
  14   3   4          5.96         15.74         6.93 o                         
  15   3   4          8.87          8.88         8.46 o                         
  16   3   4        332.26        303.37        20.82 o                         
  17   3   4          5.14         -5.61         5.61 o                         
  18   3   4         23.05         36.85         5.17 o                         
  19   3   4          0.60          7.83         6.90 o                         
  20   3   4         17.64          7.43         4.20 o                         
   0   4   4         62.72         41.68         8.91 o                         
   1   4   4         16.71          9.93         6.00 o                         
   2   4   4          0.38          0.49         6.21 o                         
   3   4   4         10.92         10.33         6.91 o                         
   4   4   4         33.57         37.31         7.97 o                         
   5   4   4        417.43        418.94        12.64 o                         
   6   4   4        284.49        297.09        11.25 o                         
   7   4   4        287.18        313.77        11.79 o                         
   8   4   4         31.52         25.16         6.74 o                         
   9   4   4          9.57          1.44         6.69 o                         
  10   4   4         23.32         16.28         6.57 o                         
  11   4   4         27.66         21.33         6.42 o                         
  12   4   4          4.25          9.39         6.44 o                         
  13   4   4          7.02          5.77         7.90 o                         
  14   4   4          1.60          1.69         6.28 o                         
  15   4   4          6.88          8.45         5.48 o                         
  16   4   4          2.04         16.08         5.54 o                         
  17   4   4          5.55          1.21         5.67 o                         
  18   4   4          6.34          2.30         5.73 o                         
   0   5   4         55.04         74.36        10.55 o                         
   1   5   4        190.71        208.01        10.79 o                         
   2   5   4         28.58         31.57         6.85 o                         
   3   5   4         56.32         61.14         6.87 o                         
   4   5   4         12.24         10.63         6.83 o                         
   5   5   4          8.38          4.80         7.04 o                         
   6   5   4         22.68         20.60         7.20 o                         
   7   5   4          0.09          0.52         8.83 o                         
   8   5   4         30.25         26.59         5.68 o                         
   9   5   4         54.68         57.14         5.79 o                         
  10   5   4          4.43          3.15         4.99 o                         
  11   5   4          0.15          2.06         5.18 o                         
  12   5   4         27.73         21.45         5.12 o                         
  13   5   4         12.48         11.48         6.99 o                         
  14   5   4          1.89          6.12         5.74 o                         
  15   5   4         35.85         31.15         5.99 o                         
   0   6   4        338.46        343.87        19.46 o                         
   1   6   4          0.07          4.79         4.78 o                         
   2   6   4          5.45         13.89         5.24 o                         
   3   6   4         36.46         46.85         5.71 o                         
   4   6   4          6.89         -2.50         4.26 o                         
   5   6   4          3.65          9.22         5.52 o                         
   6   6   4          0.49          2.60         4.26 o                         
   7   6   4          6.34          1.43         5.17 o                         
   8   6   4          3.44          5.65        12.03 o                         
   9   6   4          0.86         -5.63         7.78 o                         
   2   0   5        521.18        496.80         9.00 o                         
   4   0   5      11319.38      10069.93       179.90 o                         
   6   0   5       2486.08       2588.66        72.54 o                         
   8   0   5        306.88        301.21        19.96 o                         
  10   0   5        141.86        120.63        11.67 o                         
  12   0   5       1155.13       1186.33        22.20 o                         
  14   0   5        256.88        273.35        14.24 o                         
  16   0   5        121.26        115.93         9.22 o                         
  18   0   5       1978.69       2100.61        34.61 o                         
  20   0   5          0.97         -0.06         9.57 o                         
  22   0   5        118.29        129.88        10.80 o                         
   1   1   5        772.89        755.29        10.28 o                         
   2   1   5        984.26        978.14        11.83 o                         
   3   1   5      11748.98      10735.18       153.35 o                         
   4   1   5       9988.94       9801.79       129.37 o                         
   5   1   5        459.14        416.53        10.80 o                         
   6   1   5        130.97        123.78        12.67 o                         
   7   1   5       1709.95       1785.72        34.27 o                         
   8   1   5        311.76        310.56        16.21 o                         
   9   1   5        708.36        718.57        20.97 o                         
  10   1   5        589.13        547.75        12.81 o                         
  11   1   5        168.02        183.72         8.22 o                         
  12   1   5        395.52        351.71        10.63 o                         
  13   1   5         61.38         76.11         8.66 o                         
  14   1   5        176.91        179.84         8.06 o                         
  15   1   5        123.80        118.75         7.24 o                         
  16   1   5         94.11         86.88         6.68 o                         
  17   1   5          4.67          4.54         5.57 o                         
  18   1   5         45.71         44.00         5.86 o                         
  19   1   5         16.22         14.22         5.05 o                         
  20   1   5          3.27          9.04         4.84 o                         
  21   1   5        174.05        164.42         7.86 o                         
  22   1   5         39.69         32.43         5.76 o                         
  23   1   5         11.27          9.84         5.26 o                         
   1   2   5        298.83        309.27         8.14 o                         
   2   2   5        460.63        481.03        11.26 o                         
   3   2   5        309.25        323.19         8.53 o                         
   4   2   5       1356.47       1511.40        26.26 o                         
   5   2   5       2525.62       2718.49        43.96 o                         
   6   2   5       1072.47       1061.67        24.76 o                         
   7   2   5       4600.73       4404.61        77.02 o                         
   8   2   5       1131.88       1083.12        13.26 o                         
   9   2   5        844.08        807.73        12.17 o                         
  10   2   5        124.66        119.72         6.30 o                         
  11   2   5          3.16          6.70         5.46 o                         
  12   2   5        263.51        281.08         9.47 o                         
  13   2   5          1.99         -0.09         5.79 o                         
  14   2   5         39.74         40.84         6.03 o                         
  15   2   5         79.68         86.83         6.84 o                         
  16   2   5         28.34         21.98         5.96 o                         
  17   2   5         16.88          5.39         6.47 o                         
  18   2   5         12.59         18.72         6.95 o                         
  19   2   5         91.74         93.61         6.06 o                         
  20   2   5          1.21         -3.27         5.09 o                         
  21   2   5          0.30         -1.94         6.68 o                         
  22   2   5          9.59         11.05        10.97 o                         
   1   3   5        800.44        746.41        12.68 o                         
   2   3   5       1235.71       1226.31        15.12 o                         
   3   3   5        156.93        159.67         7.32 o                         
   4   3   5        216.67        211.26         9.54 o                         
   5   3   5        278.29        280.60        14.55 o                         
   6   3   5         76.34         61.12         6.33 o                         
   7   3   5        336.67        324.53        10.69 o                         
   8   3   5        296.49        298.02        10.95 o                         
   9   3   5          3.73         10.45         6.74 o                         
  10   3   5         59.04         53.63         6.90 o                         
  11   3   5         98.85         91.15         7.00 o                         
  12   3   5        106.66         94.34         8.01 o                         
  13   3   5         18.93          8.00         6.79 o                         
  14   3   5          3.28         12.22         6.35 o                         
  15   3   5          0.56          5.81         6.43 o                         
  16   3   5         11.73         23.00         6.73 o                         
  17   3   5          2.48          8.56         6.26 o                         
  18   3   5          0.14          3.84         5.21 o                         
  19   3   5          3.83         -7.35         7.35 o                         
  20   3   5          1.92         -0.28         4.28 o                         
   1   4   5         88.57         74.94         6.46 o                         
   2   4   5        343.06        337.46        10.97 o                         
   3   4   5         62.65         66.35         7.03 o                         
   4   4   5        154.35        133.25         8.45 o                         
   5   4   5         15.46         20.02         7.08 o                         
   6   4   5         71.57         61.10         7.33 o                         
   7   4   5         46.88         47.21         7.05 o                         
   8   4   5          7.03          5.88         6.67 o                         
   9   4   5          0.27         -0.90         6.43 o                         
  10   4   5         52.41         47.70         6.96 o                         
  11   4   5         10.87         11.83         6.28 o                         
  12   4   5         15.40         13.66         6.04 o                         
  13   4   5          9.24          7.40         6.69 o                         
  14   4   5          1.17          4.06         6.62 o                         
  15   4   5         16.42          8.94         5.48 o                         
  16   4   5          3.90          3.42         4.72 o                         
  17   4   5          5.89          9.25         4.63 o                         
  18   4   5         11.57         15.63         5.15 o                         
   1   5   5        134.25        127.44         7.98 o                         
   2   5   5          4.31          6.61         6.45 o                         
   3   5   5        327.71        359.74        11.11 o                         
   4   5   5         49.66         47.92         6.84 o                         
   5   5   5         10.27         11.68         6.44 o                         
   6   5   5         17.60         10.51         5.60 o                         
   7   5   5         76.36         74.13         6.52 o                         
   8   5   5          7.67          2.66         5.32 o                         
   9   5   5         41.12         31.09         5.44 o                         
  10   5   5          5.23          2.35         5.16 o                         
  11   5   5         10.40          6.54         5.44 o                         
  12   5   5          6.65         17.52         5.69 o                         
  13   5   5          4.65          9.54         5.28 o                         
  14   5   5          6.80         10.26         6.81 o                         
  15   5   5          1.67         11.15         4.98 o                         
   1   6   5         17.19         12.21         4.99 o                         
   2   6   5          5.72         10.59         4.72 o                         
   3   6   5         25.04         21.15         5.10 o                         
   4   6   5          1.89          0.73         5.00 o                         
   5   6   5         25.43         23.58         5.13 o                         
   6   6   5          3.37         12.22         5.81 o                         
   7   6   5          0.18         16.45        10.57 o                         
   8   6   5          7.39         13.65         5.81 o                         
   9   6   5          8.80         -3.14         7.46 o                         
   0   0   6       8839.17       7958.58       142.14 o                         
   4   0   6        157.76        147.67        12.14 o                         
   6   0   6      12366.04      11604.25       290.96 o                         
  10   0   6        836.52        806.96        23.41 o                         
  12   0   6          4.67         13.78         9.44 o                         
  14   0   6        864.63        860.50        20.71 o                         
  16   0   6         15.58         15.43         8.54 o                         
  18   0   6       2262.75       2491.90        38.67 o                         
  20   0   6          7.83         11.94         5.97 o                         
  22   0   6        127.21        141.93         9.98 o                         
   0   1   6        216.24        220.02         4.67 o                         
   1   1   6       1339.30       1286.70        16.79 o                         
   2   1   6       1002.71       1007.26        13.75 o                         
   3   1   6        308.63        277.41         6.02 o                         
   4   1   6        115.00        117.28         7.43 o                         
   5   1   6        588.33        571.67        18.88 o                         
   6   1   6        920.24        972.32        42.33 o                         
   7   1   6         81.46         90.88        14.56 o                         
   8   1   6         39.93         35.50         6.05 o                         
   9   1   6         99.79         99.95         7.49 o                         
  10   1   6        544.70        502.91        13.03 o                         
  11   1   6        208.44        206.92         9.84 o                         
  12   1   6         89.69         88.21         6.79 o                         
  13   1   6          9.48         17.86         5.94 o                         
  14   1   6        158.61        159.16         8.30 o                         
  15   1   6       1389.50       1404.94        16.85 o                         
  16   1   6         88.77         89.73         6.42 o                         
  17   1   6         12.39         16.82         5.79 o                         
  18   1   6        219.85        211.15         7.84 o                         
  19   1   6         80.08         85.86         5.76 o                         
  20   1   6          4.63          5.25         4.50 o                         
  21   1   6         17.90          8.71         4.08 o                         
  22   1   6        115.50        114.16        17.22 o                         
  23   1   6         24.88         23.67         6.29 o                         
   0   2   6         34.46         28.86         7.82 o                         
   1   2   6        211.33        237.92         7.45 o                         
   2   2   6        175.73        167.94        14.86 o                         
   3   2   6        335.01        337.25         8.77 o                         
   4   2   6         17.25         11.98         3.63 o                         
   5   2   6         63.01         60.29         3.84 o                         
   6   2   6        988.83       1029.70        21.80 o                         
   7   2   6       5451.21       5308.43        65.09 o                         
   8   2   6        111.09        125.77         6.45 o                         
   9   2   6        186.12        168.39         7.58 o                         
  10   2   6        288.58        298.71         9.31 o                         
  11   2   6        238.29        232.88         9.85 o                         
  12   2   6          4.65          6.18         5.99 o                         
  13   2   6          4.34          2.22         6.06 o                         
  14   2   6         39.30         45.73         6.14 o                         
  15   2   6         26.19         19.10         6.00 o                         
  16   2   6         19.14         16.36         5.66 o                         
  17   2   6          2.44          3.49         6.30 o                         
  18   2   6          6.56          4.30         5.41 o                         
  19   2   6        139.17        139.16         7.55 o                         
  20   2   6          7.50         17.29         6.22 o                         
  21   2   6         11.76         10.84         7.61 o                         
  22   2   6         11.17         14.93         5.49 o                         
   0   3   6        128.70        138.69        11.35 o                         
   1   3   6        273.18        271.87        10.82 o                         
   2   3   6       1589.80       1557.06        17.05 o                         
   3   3   6         44.46         53.43         6.19 o                         
   4   3   6        113.61        108.68         7.53 o                         
   5   3   6        748.17        710.86        13.30 o                         
   6   3   6        324.86        307.73        10.76 o                         
   7   3   6         47.80         69.29         6.68 o                         
   8   3   6         44.58         46.78         6.50 o                         
   9   3   6         33.99         45.33         6.10 o                         
  10   3   6        659.86        660.08        12.61 o                         
  11   3   6        199.23        195.18         9.16 o                         
  12   3   6          7.04         13.92         6.56 o                         
  13   3   6          4.03          9.09         6.66 o                         
  14   3   6          9.12         17.81         6.47 o                         
  15   3   6          1.61         -1.78         5.87 o                         
  16   3   6         10.73          2.16         6.19 o                         
  17   3   6          0.46         -5.49         7.55 o                         
  18   3   6          2.36          1.22         5.24 o                         
  19   3   6          6.98         14.43         5.34 o                         
  20   3   6          0.75         -3.97         4.97 o                         
   0   4   6         39.57         41.67         8.96 o                         
   1   4   6        271.20        246.16        10.11 o                         
   2   4   6        358.84        336.28        10.92 o                         
   3   4   6        191.94        184.97         9.60 o                         
   4   4   6         51.55         57.84         7.06 o                         
   5   4   6        110.66         94.39         7.57 o                         
   6   4   6       1301.33       1277.61        17.45 o                         
   7   4   6        281.49        266.96        11.78 o                         
   8   4   6         68.84         61.83         7.28 o                         
   9   4   6         35.91         30.64         6.67 o                         
  10   4   6         35.35         15.46         6.76 o                         
  11   4   6         11.50          3.59         6.22 o                         
  12   4   6         16.24          9.52         8.14 o                         
  13   4   6          5.83         -6.20         6.20 o                         
  14   4   6         19.36         14.33         6.63 o                         
  15   4   6         31.78         14.85         6.33 o                         
  16   4   6          1.55          1.93         6.03 o                         
  17   4   6         17.29         28.16         6.34 o                         
  18   4   6          1.97         -3.71         7.00 o                         
   0   5   6         58.27         54.74         9.86 o                         
   1   5   6         25.29         24.59         6.31 o                         
   2   5   6        129.93        134.71         7.57 o                         
   3   5   6        147.97        146.78         9.57 o                         
   4   5   6          5.56          6.38         7.13 o                         
   5   5   6         11.89          0.94         6.17 o                         
   6   5   6         41.79         50.34        13.74 o                         
   7   5   6         48.88         50.92         6.68 o                         
   8   5   6         13.57         13.41         5.15 o                         
   9   5   6         11.83         19.29         5.82 o                         
  10   5   6          9.87          7.07         5.48 o                         
  11   5   6          6.57         15.69         6.32 o                         
  12   5   6          5.71         12.51         4.58 o                         
  13   5   6         17.63         16.19         5.65 o                         
  14   5   6         21.46         26.72         5.84 o                         
   0   6   6          2.52         13.96         7.56 o                         
   1   6   6         25.64         21.82         5.06 o                         
   2   6   6          6.97          8.07         5.18 o                         
   3   6   6         52.22         54.11         7.32 o                         
   4   6   6          2.39          2.36         4.73 o                         
   5   6   6          4.30          8.84         7.50 o                         
   6   6   6          4.11         -4.76         4.76 o                         
   7   6   6          8.54          3.99         6.06 o                         
   8   6   6          1.33          6.98         7.00 o                         
   2   0   7       6181.96       5799.19       104.10 o                         
   4   0   7         98.42        106.74         6.54 o                         
   6   0   7       3978.07       4032.12       106.79 o                         
   8   0   7        481.53        474.04        27.24 o                         
  10   0   7        698.82        732.98        18.88 o                         
  12   0   7        571.52        588.41        17.77 o                         
  14   0   7        732.61        742.77        28.36 o                         
  16   0   7         73.85         80.23         9.22 o                         
  18   0   7        204.00        214.46        13.18 o                         
  20   0   7          8.98         13.93         8.59 o                         
  22   0   7          3.54          4.39         6.15 o                         
   1   1   7       3450.52       3335.07        69.66 o                         
   2   1   7        686.81        685.72        10.48 o                         
   3   1   7       1928.23       1943.32        24.58 o                         
   4   1   7        302.60        287.70         9.50 o                         
   5   1   7       2735.67       2974.49        58.83 o                         
   6   1   7        187.49        180.12        15.64 o                         
   7   1   7         33.96         21.20         7.37 o                         
   8   1   7       1050.35       1073.28        21.67 o                         
   9   1   7        209.71        239.66        10.27 o                         
  10   1   7        387.79        354.60        11.91 o                         
  11   1   7          4.38          6.03         6.79 o                         
  12   1   7         46.02         42.95         5.99 o                         
  13   1   7         62.72         56.05         6.73 o                         
  14   1   7        135.29        140.45         7.12 o                         
  15   1   7       1261.84       1273.04        15.96 o                         
  16   1   7        371.36        354.44        10.62 o                         
  17   1   7        129.70        128.73         6.60 o                         
  18   1   7         10.91          9.26         6.09 o                         
  19   1   7         49.12         61.51         6.10 o                         
  20   1   7         61.32         71.26         5.28 o                         
  21   1   7         16.80         15.26         4.82 o                         
  22   1   7         27.02         31.69         6.74 o                         
   1   2   7        343.43        401.30        22.77 o                         
   2   2   7         66.90         54.51         4.88 o                         
   3   2   7         19.63         16.17         3.21 o                         
   4   2   7        681.72        754.95        11.37 o                         
   5   2   7        285.79        295.49        11.53 o                         
   6   2   7        267.08        276.90        10.85 o                         
   7   2   7        159.73        163.10         7.69 o                         
   8   2   7       1252.54       1149.32        15.08 o                         
   9   2   7        177.54        191.05         8.38 o                         
  10   2   7        124.12        134.46         7.37 o                         
  11   2   7         18.41         23.52         8.89 o                         
  12   2   7        605.65        573.77        12.33 o                         
  13   2   7          4.36         -4.26         6.03 o                         
  14   2   7          2.61          0.44         6.13 o                         
  15   2   7        116.24        117.50         7.24 o                         
  16   2   7        164.74        167.18         7.79 o                         
  17   2   7         13.57         18.34         6.48 o                         
  18   2   7          2.76         -0.49         4.94 o                         
  19   2   7         36.19         27.34         5.30 o                         
  20   2   7          1.20          0.90         5.23 o                         
  21   2   7         11.33         16.32         4.66 o                         
  22   2   7         13.33         19.85         4.79 o                         
   1   3   7         65.26         73.14         6.88 o                         
   2   3   7       1157.94       1237.52        15.94 o                         
   3   3   7        822.70        816.62        13.69 o                         
   4   3   7        120.12        123.51         7.28 o                         
   5   3   7        102.34        113.98         8.32 o                         
   6   3   7        337.10        332.00        10.78 o                         
   7   3   7         19.43         23.56         6.96 o                         
   8   3   7         45.39         43.40         6.91 o                         
   9   3   7         29.20         29.70         6.11 o                         
  10   3   7       1480.32       1436.91        16.07 o                         
  11   3   7        138.30        127.58         7.35 o                         
  12   3   7        157.73        144.28         8.07 o                         
  13   3   7         12.99          9.57         6.67 o                         
  14   3   7          0.76         10.28         6.04 o                         
  15   3   7          0.09          5.02         6.48 o                         
  16   3   7          0.12          7.95         5.88 o                         
  17   3   7          2.91          4.26         5.41 o                         
  18   3   7          3.22          2.54         5.04 o                         
  19   3   7          1.61          8.81         6.84 o                         
  20   3   7          4.47         -0.20         5.21 o                         
   1   4   7        321.44        307.48        10.82 o                         
   2   4   7        568.27        555.15        12.36 o                         
   3   4   7         20.34         15.31         9.23 o                         
   4   4   7          2.62          6.39         6.89 o                         
   5   4   7        231.18        246.29        10.76 o                         
   6   4   7        633.92        653.67        13.81 o                         
   7   4   7         42.60         28.87         6.70 o                         
   8   4   7         65.45         49.61         7.31 o                         
   9   4   7         88.85         88.39         7.50 o                         
  10   4   7         23.89         17.45         6.73 o                         
  11   4   7          6.53         11.08         6.26 o                         
  12   4   7         95.60         79.92         7.75 o                         
  13   4   7         37.81         19.41         7.29 o                         
  14   4   7         30.16         32.55         5.79 o                         
  15   4   7         21.06         32.73         5.40 o                         
  16   4   7         47.58         55.40         5.32 o                         
  17   4   7         35.38         33.20         8.28 o                         
  18   4   7          0.66          0.90         6.10 o                         
   1   5   7         46.51         33.07         6.78 o                         
   2   5   7        198.45        206.06        10.95 o                         
   3   5   7         13.13         21.74         7.02 o                         
   4   5   7         51.71         47.19         6.67 o                         
   5   5   7        109.16        105.12        10.54 o                         
   6   5   7         47.54         62.05         7.91 o                         
   7   5   7         23.56         15.02         6.26 o                         
   8   5   7         33.24         30.54         6.66 o                         
   9   5   7          0.17         11.28         6.33 o                         
  10   5   7          4.03          3.20         6.22 o                         
  11   5   7          1.96          2.94         5.12 o                         
  12   5   7          7.42         11.30         6.11 o                         
  13   5   7         24.28         13.33         4.76 o                         
  14   5   7         54.87         43.67         5.63 o                         
   1   6   7          5.40         19.15         4.97 o                         
   2   6   7          6.43          8.02         4.84 o                         
   3   6   7          0.76         -1.96         4.16 o                         
   4   6   7         25.99         29.07         4.51 o                         
   5   6   7         18.14         18.16         4.40 o                         
   6   6   7          2.81         -1.18         5.82 o                         
   7   6   7          2.63         -1.24         5.82 o                         
   8   6   7          1.37          5.41         6.43 o                         
   0   0   8       3293.98       3210.70        59.59 o                         
   2   0   8        567.84        481.00        10.17 o                         
   4   0   8       4942.65       5206.14        95.51 o                         
   6   0   8       1120.19       1178.12        37.22 o                         
   8   0   8       1046.42       1034.65        43.15 o                         
  10   0   8         42.61         41.29        10.24 o                         
  12   0   8        373.97        362.69        16.66 o                         
  14   0   8         33.02         33.47         9.96 o                         
  16   0   8        399.99        383.74        16.31 o                         
  18   0   8        214.95        230.08        15.28 o                         
  20   0   8          5.34          6.78         5.80 o                         
  22   0   8          7.39          9.41         4.80 o                         
   0   1   8       1719.98       1630.25        23.25 o                         
   1   1   8       2049.30       1992.41        20.82 o                         
   2   1   8        390.33        391.02         6.35 o                         
   3   1   8        906.31        915.90        14.71 o                         
   4   1   8       1777.42       1777.38        30.72 o                         
   5   1   8        209.70        194.95        15.64 o                         
   6   1   8        109.56         86.80        10.39 o                         
   7   1   8         12.12         14.44         6.54 o                         
   8   1   8       2940.62       2891.20        43.41 o                         
   9   1   8        475.90        456.01        11.80 o                         
  10   1   8        325.01        306.19        11.35 o                         
  11   1   8          8.14          5.11         6.14 o                         
  12   1   8         54.22         64.62         6.76 o                         
  13   1   8         18.68         29.53         6.99 o                         
  14   1   8        345.24        332.05        11.05 o                         
  15   1   8        144.74        162.63         7.78 o                         
  16   1   8         21.34         25.08         5.81 o                         
  17   1   8        191.84        198.76         8.98 o                         
  18   1   8         26.01         20.09         6.09 o                         
  19   1   8         10.07          5.98         5.21 o                         
  20   1   8          6.74          1.97         4.35 o                         
  21   1   8         64.57         55.33         5.01 o                         
  22   1   8          6.48         17.67         8.43 o                         
   0   2   8       7187.13       7762.77       203.85 o                         
   1   2   8       1439.94       1531.71        24.55 o                         
   2   2   8        382.86        410.06         8.68 o                         
   3   2   8        374.92        393.54         8.97 o                         
   4   2   8        905.36        967.27        13.13 o                         
   5   2   8        195.83        208.89        10.33 o                         
   6   2   8         49.46         43.68         6.42 o                         
   7   2   8       1334.31       1229.38        14.63 o                         
   8   2   8       3231.63       3009.33        26.00 o                         
   9   2   8        228.90        263.48        12.01 o                         
  10   2   8         14.53         14.02         5.99 o                         
  11   2   8        230.78        225.61         9.07 o                         
  12   2   8       1951.04       1919.09        20.74 o                         
  13   2   8        269.91        265.57        11.10 o                         
  14   2   8         72.02         79.05         6.93 o                         
  15   2   8        168.44        175.24         8.28 o                         
  16   2   8         15.04         18.42         6.01 o                         
  17   2   8         31.38         37.80         7.14 o                         
  18   2   8          5.38          1.46         4.96 o                         
  19   2   8         13.01          8.14         5.05 o                         
  20   2   8          9.32          5.98         7.16 o                         
  21   2   8         17.26         13.95         5.73 o                         
   0   3   8        300.37        248.62        12.72 o                         
   1   3   8        325.14        325.50        12.49 o                         
   2   3   8         34.65         18.90         7.11 o                         
   3   3   8        634.25        631.63        14.05 o                         
   4   3   8        539.14        530.97        12.48 o                         
   5   3   8        677.22        661.33        12.84 o                         
   6   3   8        107.01        106.90         7.15 o                         
   7   3   8          0.53          7.83         7.72 o                         
   8   3   8        187.59        171.72         9.12 o                         
   9   3   8        300.13        260.80         9.60 o                         
  10   3   8        217.38        242.84         9.80 o                         
  11   3   8        584.38        546.29        12.43 o                         
  12   3   8        182.74        148.38         8.03 o                         
  13   3   8          2.76          5.43         7.54 o                         
  14   3   8         24.79         23.13         6.34 o                         
  15   3   8         13.54         21.31        10.82 o                         
  16   3   8         10.54          7.54         5.41 o                         
  17   3   8          8.38          8.48         5.32 o                         
  18   3   8          5.19          5.61         5.00 o                         
  19   3   8          1.07         -1.26         5.69 o                         
  20   3   8         18.56         28.80         6.18 o                         
   0   4   8         60.01         56.75         9.30 o                         
   1   4   8         66.91         62.82         6.83 o                         
   2   4   8          9.10         15.22         6.55 o                         
   3   4   8         33.42         32.41         7.01 o                         
   4   4   8         35.44         38.23         7.13 o                         
   5   4   8        345.74        351.30        12.97 o                         
   6   4   8         94.69         88.16         7.71 o                         
   7   4   8         10.50          0.01         6.71 o                         
   8   4   8         10.67         17.38         7.46 o                         
   9   4   8         38.02         16.97         6.61 o                         
  10   4   8          6.94         13.85         8.18 o                         
  11   4   8         94.10         92.26        11.23 o                         
  12   4   8         55.82         66.24         8.54 o                         
  13   4   8         72.84         85.29         6.74 o                         
  14   4   8          0.18          9.60         7.14 o                         
  15   4   8         53.44         55.22         5.34 o                         
  16   4   8          5.57          2.64         6.16 o                         
  17   4   8         22.75         28.65         5.85 o                         
   0   5   8         13.90         24.93        10.52 o                         
   1   5   8         28.24         26.18         6.78 o                         
   2   5   8         47.42         46.73         7.16 o                         
   3   5   8         18.81         19.03         7.14 o                         
   4   5   8        238.14        258.07        14.21 o                         
   5   5   8         16.90         33.25        11.11 o                         
   6   5   8         33.50         38.88         6.05 o                         
   7   5   8         34.40         28.04         5.80 o                         
   8   5   8         15.49         12.41         5.63 o                         
   9   5   8         60.78         56.12         6.18 o                         
  10   5   8          0.14          2.44         5.77 o                         
  11   5   8          0.90          7.23         4.91 o                         
  12   5   8         20.18         19.55         5.78 o                         
  13   5   8          0.47         -4.89         8.42 o                         
  14   5   8         13.66         13.12         4.36 o                         
   0   6   8          4.88         -0.64         5.67 o                         
   1   6   8          2.84          4.12         5.36 o                         
   2   6   8          4.90          1.23         3.96 o                         
   3   6   8          5.86          5.43         5.21 o                         
   4   6   8         44.63         54.84         5.05 o                         
   5   6   8         22.58         16.85         4.76 o                         
   6   6   8          0.20         -0.29         4.21 o                         
   7   6   8          9.39         18.78         5.10 o                         
   8   6   8          1.59          7.51         6.54 o                         
   2   0   9        642.56        585.32        11.37 o                         
   4   0   9       1477.75       1444.54        42.34 o                         
   6   0   9       5578.71       6069.34       154.77 o                         
   8   0   9       1008.19       1121.76        47.73 o                         
  10   0   9        277.80        296.06        14.16 o                         
  12   0   9        471.19        446.25        16.73 o                         
  14   0   9         55.19         56.25        12.12 o                         
  16   0   9         10.60         -1.38         9.32 o                         
  18   0   9        684.27        698.54        15.89 o                         
  20   0   9         33.73         35.90        11.24 o                         
  22   0   9          0.37          3.13         5.29 o                         
   1   1   9        167.56        176.02         3.85 o                         
   2   1   9        695.28        697.40        10.58 o                         
   3   1   9        331.28        342.70         8.00 o                         
   4   1   9        159.97        176.07        12.94 o                         
   5   1   9        203.29        195.50        16.21 o                         
   6   1   9         49.87         26.72         8.45 o                         
   7   1   9        134.26        114.30        13.90 o                         
   8   1   9        808.83        783.24        12.98 o                         
   9   1   9       1038.61       1036.71        15.04 o                         
  10   1   9         83.76         83.03         6.78 o                         
  11   1   9         35.98         27.37         6.72 o                         
  12   1   9         51.79         41.17         8.93 o                         
  13   1   9        287.98        288.02        10.51 o                         
  14   1   9       1464.68       1457.23        18.44 o                         
  15   1   9        134.19        129.09         7.19 o                         
  16   1   9        136.02        144.20         7.38 o                         
  17   1   9        136.73        134.57         7.53 o                         
  18   1   9         15.69          7.27         7.99 o                         
  19   1   9         25.53         21.29         5.26 o                         
  20   1   9          0.48         12.50         4.66 o                         
  21   1   9         15.97         14.87         4.15 o                         
  22   1   9          3.63         19.47         4.21 o                         
   1   2   9       1123.65       1112.29        19.91 o                         
   2   2   9        272.10        256.19         7.82 o                         
   3   2   9         53.05         57.70         5.42 o                         
   4   2   9         53.05         54.35         4.60 o                         
   5   2   9        145.60        156.30         7.49 o                         
   6   2   9        151.36        147.37         8.39 o                         
   7   2   9       2713.63       2524.82        23.47 o                         
   8   2   9       1211.03       1172.28        15.01 o                         
   9   2   9          8.93         -1.02         6.10 o                         
  10   2   9        130.16        112.84         9.43 o                         
  11   2   9        434.01        445.91        12.71 o                         
  12   2   9        492.88        478.92        11.83 o                         
  13   2   9         90.80         99.21         7.91 o                         
  14   2   9         75.66         69.02         6.29 o                         
  15   2   9         55.25         57.16         6.35 o                         
  16   2   9         45.36         37.64         6.26 o                         
  17   2   9         37.72         35.56         8.01 o                         
  18   2   9          3.31          2.18         5.55 o                         
  19   2   9         58.51         63.96         5.32 o                         
  20   2   9         17.65         26.42         5.20 o                         
  21   2   9          3.99          8.20         6.01 o                         
   1   3   9        277.43        287.00        11.03 o                         
   2   3   9       1035.97       1112.99        17.16 o                         
   3   3   9        360.24        374.65        12.49 o                         
   4   3   9        119.54        150.47        10.36 o                         
   5   3   9         77.76         82.75         7.01 o                         
   6   3   9        175.27        155.45        11.20 o                         
   7   3   9         10.88          0.15         7.23 o                         
   8   3   9        187.01        181.46         8.34 o                         
   9   3   9        802.45        808.97        12.94 o                         
  10   3   9        744.57        685.31        12.39 o                         
  11   3   9        878.46        854.21        13.76 o                         
  12   3   9         65.77         62.65         7.09 o                         
  13   3   9          4.68          6.50         6.49 o                         
  14   3   9          4.13          0.06         5.85 o                         
  15   3   9         94.65         91.47         7.87 o                         
  16   3   9          0.47         -0.10         5.34 o                         
  17   3   9          0.28         -2.15         5.64 o                         
  18   3   9          0.12          4.59         4.96 o                         
  19   3   9          3.69         13.28         5.52 o                         
  20   3   9         11.48         24.96        10.88 o                         
   1   4   9          6.66          8.84         6.47 o                         
   2   4   9         69.17         74.60         7.73 o                         
   3   4   9         45.33         37.87         6.85 o                         
   4   4   9          6.19          0.70         8.20 o                         
   5   4   9        138.69        118.88         7.69 o                         
   6   4   9        128.47        127.69         9.80 o                         
   7   4   9        560.61        555.98        13.20 o                         
   8   4   9          8.84          6.06         7.26 o                         
   9   4   9         56.44         69.08         7.19 o                         
  10   4   9          4.10          2.13         7.13 o                         
  11   4   9          2.88         14.63         7.14 o                         
  12   4   9         59.47         61.91         7.11 o                         
  13   4   9         21.86         22.95         5.76 o                         
  14   4   9         33.52         23.11         6.23 o                         
  15   4   9         50.56         42.29         5.10 o                         
  16   4   9         12.37          9.26         5.44 o                         
  17   4   9         17.95         21.61         4.72 o                         
   1   5   9         11.86         22.78         6.63 o                         
   2   5   9          2.75          3.44         6.59 o                         
   3   5   9         42.62         47.26         9.61 o                         
   4   5   9         31.01         34.21         9.75 o                         
   5   5   9         24.93         25.81         6.59 o                         
   6   5   9         27.49         30.42         5.97 o                         
   7   5   9         33.73         28.46         5.74 o                         
   8   5   9          1.49         -0.31         5.77 o                         
   9   5   9          0.18         -1.98         5.41 o                         
  10   5   9          1.95          1.68         7.01 o                         
  11   5   9          4.01         -1.20         6.97 o                         
  12   5   9         10.70          7.88         4.80 o                         
  13   5   9          2.91          4.37         5.83 o                         
  14   5   9          0.86          0.57         7.86 o                         
   1   6   9          9.39          4.58         3.86 o                         
   2   6   9          0.61          2.14         4.06 o                         
   3   6   9         24.39         13.50         3.87 o                         
   4   6   9          9.92         12.93         8.60 o                         
   5   6   9          3.68          0.97         5.01 o                         
   6   6   9          3.77         16.19         5.64 o                         
   7   6   9          2.24         -0.12         5.32 o                         
   0   0  10       7085.47       7015.93       127.27 o                         
   2   0  10       4099.72       4344.39        57.16 o                         
   4   0  10        805.70        866.13        29.40 o                         
   6   0  10       5798.72       6189.08       159.08 o                         
   8   0  10        248.15        249.36        16.54 o                         
  10   0  10        102.55        131.41        10.06 o                         
  12   0  10         14.92         13.76         9.90 o                         
  14   0  10        198.57        202.99        13.01 o                         
  16   0  10         33.66         35.32         9.38 o                         
  18   0  10        360.17        363.42        16.92 o                         
  20   0  10         16.64         33.11         8.12 o                         
  22   0  10         66.72         76.32        11.66 o                         
   0   1  10        168.85        166.25        11.32 o                         
   1   1  10        399.82        410.41         6.41 o                         
   2   1  10       6412.58       6495.23        89.89 o                         
   3   1  10        900.94        907.75        13.33 o                         
   4   1  10          6.85          5.22         4.73 o                         
   5   1  10       1435.51       1412.89        28.12 o                         
   6   1  10         49.67         48.60         8.09 o                         
   7   1  10        605.78        533.86        12.93 o                         
   8   1  10        301.49        287.69        10.66 o                         
   9   1  10        414.65        454.12        11.40 o                         
  10   1  10         91.43         96.37         6.52 o                         
  11   1  10        102.68         84.19         9.10 o                         
  12   1  10         72.73         82.73         7.81 o                         
  13   1  10         98.31         95.82         7.02 o                         
  14   1  10       1122.63       1167.36        17.28 o                         
  15   1  10        512.18        521.75        11.81 o                         
  16   1  10         47.82         43.66         6.07 o                         
  17   1  10         52.86         52.73         5.78 o                         
  18   1  10        122.96        119.39         6.68 o                         
  19   1  10         25.04         26.07         5.57 o                         
  20   1  10         18.95         12.37         5.30 o                         
  21   1  10          3.40          7.16         3.96 o                         
  22   1  10          7.20          8.09         7.82 o                         
   0   2  10        170.55        194.31        14.17 o                         
   1   2  10       1388.61       1469.28        24.86 o                         
   2   2  10         32.23         40.51         3.16 o                         
   3   2  10         63.14         58.72         4.98 o                         
   4   2  10         33.49         32.00         5.32 o                         
   5   2  10        844.81        810.43        13.25 o                         
   6   2  10        413.97        413.55        11.58 o                         
   7   2  10         38.87         53.34         7.42 o                         
   8   2  10         98.28        104.56         6.85 o                         
   9   2  10         15.57         15.49         5.96 o                         
  10   2  10        417.34        397.28        12.02 o                         
  11   2  10        882.35        835.85        14.54 o                         
  12   2  10        193.21        186.47         8.81 o                         
  13   2  10         30.24         31.43         6.21 o                         
  14   2  10        127.38        106.71         6.78 o                         
  15   2  10        152.53        179.67         8.28 o                         
  16   2  10         13.67          7.89         6.03 o                         
  17   2  10         15.11         10.80         5.78 o                         
  18   2  10          2.27         11.68         5.73 o                         
  19   2  10         40.93         36.84         5.03 o                         
  20   2  10          1.49         -3.95         4.98 o                         
  21   2  10          4.58          1.03         8.89 o                         
   0   3  10         70.20         60.86        13.16 o                         
   1   3  10        118.72        126.31         7.97 o                         
   2   3  10         76.31         77.94         7.64 o                         
   3   3  10         21.95         15.63         6.94 o                         
   4   3  10          2.38          4.11         6.84 o                         
   5   3  10         92.47         91.92         9.19 o                         
   6   3  10         75.86         65.51         7.09 o                         
   7   3  10         15.46          7.62         6.74 o                         
   8   3  10         10.17         14.61         6.55 o                         
   9   3  10         96.13         79.13         6.69 o                         
  10   3  10       2241.31       2259.46        22.77 o                         
  11   3  10          2.10          6.88         6.47 o                         
  12   3  10         14.33         13.01         6.53 o                         
  13   3  10         26.77         21.19         6.28 o                         
  14   3  10         67.57         53.26         7.17 o                         
  15   3  10         20.78         18.87         5.71 o                         
  16   3  10          0.67          5.99         5.34 o                         
  17   3  10          2.07          7.06         5.37 o                         
  18   3  10          2.98          2.53         4.55 o                         
  19   3  10         11.47         23.44         8.88 o                         
   0   4  10        351.69        348.31        16.80 o                         
   1   4  10         19.20         27.31         6.87 o                         
   2   4  10        201.53        221.66        11.33 o                         
   3   4  10        116.67        113.35         8.00 o                         
   4   4  10         11.27         19.30         6.89 o                         
   5   4  10         41.94         31.74         7.16 o                         
   6   4  10        433.16        446.44        12.66 o                         
   7   4  10        355.75        363.90        12.14 o                         
   8   4  10          0.93          6.55         6.99 o                         
   9   4  10         30.04         36.09         7.40 o                         
  10   4  10         82.67         87.56         8.87 o                         
  11   4  10          9.92          8.64         8.81 o                         
  12   4  10          9.63         16.55         6.30 o                         
  13   4  10          3.69          4.23         5.31 o                         
  14   4  10        176.30        158.55         8.56 o                         
  15   4  10         11.09         13.02         4.96 o                         
  16   4  10          0.34         -4.99         4.99 o                         
  17   4  10          9.28         10.07         5.63 o                         
   0   5  10         62.87         65.79        12.57 o                         
   1   5  10         30.03         31.03         7.88 o                         
   2   5  10          0.66        -15.55        15.55 o                         
   3   5  10         19.96         15.34         8.70 o                         
   4   5  10          4.90          8.09         6.02 o                         
   5   5  10         17.37          7.06         5.54 o                         
   6   5  10         27.75         23.24         5.51 o                         
   7   5  10          0.89         -5.28         5.47 o                         
   8   5  10          9.53          6.60         5.30 o                         
   9   5  10          2.77          2.30         5.28 o                         
  10   5  10          1.69         -4.73         5.02 o                         
  11   5  10         12.05         14.95         4.75 o                         
  12   5  10         12.74         14.40         6.87 o                         
  13   5  10          4.90         -2.95         7.06 o                         
   0   6  10          0.15          3.37         5.55 o                         
   1   6  10          3.29         -1.38         4.27 o                         
   2   6  10         17.57         22.83         4.29 o                         
   3   6  10         13.03          6.59         4.13 o                         
   4   6  10          0.20         -0.29         4.17 o                         
   5   6  10          5.93         18.43         6.34 o                         
   6   6  10          8.90          5.17         4.39 o                         
   2   0  11        382.98        429.00         9.92 o                         
   4   0  11       1803.72       1711.41        38.32 o                         
   6   0  11       1584.82       1688.70        41.56 o                         
   8   0  11        106.95        113.31        10.45 o                         
  10   0  11        143.35        142.78        15.51 o                         
  12   0  11        127.13        131.64        14.61 o                         
  14   0  11        145.49        162.65        13.72 o                         
  16   0  11        244.65        231.00        15.25 o                         
  18   0  11         25.64         36.37        13.08 o                         
  20   0  11         47.73         40.43         6.25 o                         
  22   0  11          2.56          9.86         6.01 o                         
   1   1  11        176.47        158.99         4.97 o                         
   2   1  11        245.37        276.81         7.43 o                         
   3   1  11       2420.35       2443.91        30.72 o                         
   4   1  11        917.13       1004.64        22.35 o                         
   5   1  11       1448.91       1541.47        27.29 o                         
   6   1  11        114.88        126.08         7.40 o                         
   7   1  11          0.80         11.03         7.22 o                         
   8   1  11        204.59        202.99         9.83 o                         
   9   1  11          4.93         10.55         6.10 o                         
  10   1  11          1.01         -0.61         6.12 o                         
  11   1  11         82.93         92.60         9.44 o                         
  12   1  11         32.92         34.17         6.80 o                         
  13   1  11         20.72         18.23         6.45 o                         
  14   1  11        143.93        151.32         8.72 o                         
  15   1  11        374.27        386.74        11.09 o                         
  16   1  11         35.46         37.32         7.58 o                         
  17   1  11          0.11         -7.86         7.86 o                         
  18   1  11         60.96         67.15         8.71 o                         
  19   1  11         17.39         26.23         6.80 o                         
  20   1  11          0.61         -3.63         3.63 o                         
  21   1  11         23.90         33.82         5.25 o                         
  22   1  11          2.12          4.68         6.64 o                         
   1   2  11       3052.83       3114.69        55.68 o                         
   2   2  11         88.29        101.32         8.99 o                         
   3   2  11        102.73         98.93         5.07 o                         
   4   2  11        662.10        686.00        11.48 o                         
   5   2  11         31.05         32.97         6.39 o                         
   6   2  11         55.34         61.62         7.25 o                         
   7   2  11        305.88        304.36        10.96 o                         
   8   2  11        193.48        200.48         9.48 o                         
   9   2  11          3.95         -8.17         8.17 o                         
  10   2  11        330.08        321.85        10.68 o                         
  11   2  11       1777.72       1786.11        20.18 o                         
  12   2  11        471.24        450.95        11.68 o                         
  13   2  11        325.77        353.01        10.55 o                         
  14   2  11        158.67        166.51         7.85 o                         
  15   2  11        141.53        140.58         8.01 o                         
  16   2  11          0.00          6.18         6.24 o                         
  17   2  11          0.79         -4.61         5.43 o                         
  18   2  11          0.57         -3.70         4.91 o                         
  19   2  11          9.07          6.60         5.70 o                         
  20   2  11          5.23          8.08         4.65 o                         
  21   2  11         23.88          5.10         9.43 o                         
   1   3  11        106.25        112.81         7.48 o                         
   2   3  11         15.41         12.33         6.92 o                         
   3   3  11         21.16          6.19         6.69 o                         
   4   3  11        104.92        103.87        10.58 o                         
   5   3  11         12.76          8.13         6.80 o                         
   6   3  11        115.37        117.57         7.87 o                         
   7   3  11         20.28         23.28         7.39 o                         
   8   3  11        428.25        411.78        11.73 o                         
   9   3  11        442.27        443.53        11.86 o                         
  10   3  11       1417.98       1411.63        17.53 o                         
  11   3  11        147.34        154.04         7.86 o                         
  12   3  11        215.41        221.78         9.78 o                         
  13   3  11        143.00        146.16         8.64 o                         
  14   3  11        171.63        159.90        15.56 o                         
  15   3  11          1.41          4.94         7.36 o                         
  16   3  11          1.40          2.60         5.13 o                         
  17   3  11          4.13         13.01         5.68 o                         
  18   3  11          1.81          4.21         5.23 o                         
  19   3  11         15.74         25.30         6.37 o                         
   1   4  11         35.35         40.26         7.61 o                         
   2   4  11         31.05         19.94         6.79 o                         
   3   4  11         18.50         21.78         6.93 o                         
   4   4  11          1.39          0.02         6.70 o                         
   5   4  11          2.47         -2.70         6.84 o                         
   6   4  11        434.07        458.13        12.31 o                         
   7   4  11         11.17         16.27         6.96 o                         
   8   4  11         22.04         21.16         6.79 o                         
   9   4  11          3.49         -2.90         7.07 o                         
  10   4  11         41.61         39.33        10.71 o                         
  11   4  11         58.51         57.39         8.79 o                         
  12   4  11         63.73         71.50         6.39 o                         
  13   4  11         83.60         80.81         6.18 o                         
  14   4  11        106.37         94.82        10.60 o                         
  15   4  11         12.58         10.60         4.54 o                         
  16   4  11        113.40        111.76         8.41 o                         
  17   4  11          7.72         13.72         7.35 o                         
   1   5  11         45.36         28.35         7.44 o                         
   2   5  11         12.30         18.47         6.49 o                         
   3   5  11          5.79         11.41         5.90 o                         
   4   5  11         11.26          8.86         6.24 o                         
   5   5  11         21.30         17.98         5.69 o                         
   6   5  11         33.77         35.73         5.28 o                         
   7   5  11          9.50         15.00         5.62 o                         
   8   5  11          7.92         26.20         6.37 o                         
   9   5  11          1.54          0.67         4.64 o                         
  10   5  11          0.92          0.35         4.62 o                         
  11   5  11          2.14          9.57         4.67 o                         
  12   5  11          1.78         -2.30         5.98 o                         
  13   5  11          3.94          0.42         6.31 o                         
   1   6  11          1.79          6.40         4.36 o                         
   2   6  11          1.08          2.59         5.68 o                         
   3   6  11         18.28         24.02         5.24 o                         
   4   6  11          2.87          4.11         6.10 o                         
   5   6  11          6.51          6.86         5.35 o                         
   0   0  12       1505.32       1568.83        34.67 o                         
   2   0  12        542.89        534.11        11.85 o                         
   4   0  12       9507.82      10242.43       150.69 o                         
   6   0  12        604.35        636.78        20.86 o                         
   8   0  12        677.44        708.97        16.22 o                         
  10   0  12        348.80        379.84        16.87 o                         
  12   0  12         56.34         62.01        10.98 o                         
  14   0  12          9.93         18.55        12.18 o                         
  16   0  12         45.85         42.85        10.81 o                         
  18   0  12         11.66         19.96         6.66 o                         
  20   0  12        210.95        240.24        10.72 o                         
  22   0  12          1.96         18.26         5.98 o                         
   0   1  12        176.90        183.27         8.28 o                         
   1   1  12        685.05        750.69        10.46 o                         
   2   1  12        115.00        104.98         5.21 o                         
   3   1  12       1583.91       1594.79        18.92 o                         
   4   1  12       1035.12       1095.12        22.41 o                         
   5   1  12       1914.75       1955.87        38.47 o                         
   6   1  12         13.90         10.63         5.92 o                         
   7   1  12        319.70        344.75        10.77 o                         
   8   1  12        158.17        133.68         7.31 o                         
   9   1  12         88.64        102.04         7.80 o                         
  10   1  12         96.36        116.34         7.10 o                         
  11   1  12         11.87          9.44         6.23 o                         
  12   1  12         82.62         83.13         7.25 o                         
  13   1  12        469.25        434.80        12.92 o                         
  14   1  12         31.09         11.45         7.17 o                         
  15   1  12         17.43         20.81         8.44 o                         
  16   1  12        198.30        226.02         9.90 o                         
  17   1  12         21.54         13.41         7.79 o                         
  18   1  12          0.43          7.39         4.99 o                         
  19   1  12         10.95         17.37         4.63 o                         
  20   1  12          2.66          8.48         4.44 o                         
  21   1  12         17.40          4.33         4.39 o                         
   0   2  12         53.93         93.14         9.85 o                         
   1   2  12       1630.65       1604.69        28.21 o                         
   2   2  12          2.85          5.89         5.69 o                         
   3   2  12        152.21        164.86         7.62 o                         
   4   2  12        122.31        148.44         8.06 o                         
   5   2  12         37.09         41.49         7.19 o                         
   6   2  12         40.27         53.17         8.03 o                         
   7   2  12         68.44        102.05         8.56 o                         
   8   2  12        171.73        185.64         9.28 o                         
   9   2  12         23.02         28.96         8.08 o                         
  10   2  12        324.93        312.52        10.72 o                         
  11   2  12        367.53        373.65        10.90 o                         
  12   2  12       1062.90       1060.08        15.63 o                         
  13   2  12        587.20        618.31        12.13 o                         
  14   2  12         73.33         67.29         6.13 o                         
  15   2  12          9.49         15.90         5.49 o                         
  16   2  12         30.84         34.12         8.99 o                         
  17   2  12         25.24         30.15         6.32 o                         
  18   2  12          3.28          2.49         5.62 o                         
  19   2  12         12.14         20.06         4.40 o                         
  20   2  12         10.96          3.93         4.82 o                         
   0   3  12        321.61        293.12        19.34 o                         
   1   3  12         22.24         31.42         9.66 o                         
   2   3  12         17.55          7.28         8.58 o                         
   3   3  12         40.10         51.22         7.47 o                         
   4   3  12         66.88         62.02         7.35 o                         
   5   3  12          9.21          6.31         7.20 o                         
   6   3  12         26.34         20.87         7.58 o                         
   7   3  12         29.16         20.98         7.39 o                         
   8   3  12       1631.14       1588.98        20.26 o                         
   9   3  12        291.74        297.17        11.40 o                         
  10   3  12         93.61         90.30         7.48 o                         
  11   3  12        112.22        117.03         7.83 o                         
  12   3  12        467.13        504.87        11.29 o                         
  13   3  12        497.12        525.59        13.79 o                         
  14   3  12          3.78         15.10         6.14 o                         
  15   3  12         36.54         35.93         7.17 o                         
  16   3  12          7.13          8.15         5.36 o                         
  17   3  12          5.11          9.91         5.10 o                         
  18   3  12          3.36         -3.20         4.65 o                         
  19   3  12          1.13         -2.31         7.07 o                         
   0   4  12          0.60          3.46         9.92 o                         
   1   4  12        136.66        129.21         8.84 o                         
   2   4  12         63.18         71.54         7.30 o                         
   3   4  12         31.69         21.91         7.04 o                         
   4   4  12         45.08         62.36         7.49 o                         
   5   4  12         44.34         42.53         7.00 o                         
   6   4  12         16.14         14.46         6.53 o                         
   7   4  12          0.63         -6.37         6.70 o                         
   8   4  12         77.73         65.03         7.26 o                         
   9   4  12         49.81         38.87         8.85 o                         
  10   4  12         28.39         55.09        11.98 o                         
  11   4  12         28.94         26.32         6.34 o                         
  12   4  12        196.41        198.72         9.60 o                         
  13   4  12        171.53        162.94         8.89 o                         
  14   4  12          0.88         -0.95         5.00 o                         
  15   4  12         91.09         77.50        11.52 o                         
  16   4  12         34.27         46.26         6.37 o                         
   0   5  12         10.27         15.49         9.70 o                         
   1   5  12         21.97         17.98         5.88 o                         
   2   5  12          3.92          1.15         6.35 o                         
   3   5  12          5.16         10.05         6.51 o                         
   4   5  12         85.48         80.19         5.98 o                         
   5   5  12          9.32         15.97         5.48 o                         
   6   5  12          0.73         -2.26         5.78 o                         
   7   5  12          3.50         18.57         5.67 o                         
   8   5  12         12.84         16.61         5.15 o                         
   9   5  12         17.01         10.18         4.67 o                         
  10   5  12          1.95          2.08         5.52 o                         
  11   5  12          2.20          3.51         7.19 o                         
  12   5  12          2.43         18.26         6.13 o                         
   0   6  12          9.38          6.42         5.86 o                         
   1   6  12          1.28         -4.37         4.41 o                         
   2   6  12          2.55         -3.37         5.66 o                         
   3   6  12          2.71          5.03         6.04 o                         
   4   6  12          9.93          7.20         6.76 o                         
   2   0  13         76.73         70.79         6.81 o                         
   4   0  13        971.64       1041.53        25.20 o                         
   6   0  13       1000.60       1022.02        18.64 o                         
   8   0  13       1244.86       1216.49        19.69 o                         
  10   0  13        189.48        215.71        13.10 o                         
  12   0  13         51.62         51.29        10.72 o                         
  14   0  13          7.11         -8.98        10.55 o                         
  16   0  13         70.02         79.62        10.16 o                         
  18   0  13          9.47          3.32         5.76 o                         
  20   0  13          5.28         18.04         6.01 o                         
   1   1  13       2079.12       2217.67        23.73 o                         
   2   1  13       1376.20       1487.38        18.50 o                         
   3   1  13       1381.98       1370.85        18.04 o                         
   4   1  13       1730.47       1725.02        22.58 o                         
   5   1  13        295.82        306.90        10.69 o                         
   6   1  13         24.41         25.63         5.79 o                         
   7   1  13       1087.97       1121.46        15.18 o                         
   8   1  13        267.15        227.85         9.09 o                         
   9   1  13         29.89         40.15         6.07 o                         
  10   1  13         74.31         74.01         7.81 o                         
  11   1  13         31.34         29.15         6.66 o                         
  12   1  13         19.50         32.92         7.49 o                         
  13   1  13        137.54        152.78        11.38 o                         
  14   1  13        138.90        131.51         8.77 o                         
  15   1  13        132.38        127.49         8.73 o                         
  16   1  13        316.18        332.05        10.63 o                         
  17   1  13        116.67        118.93         6.77 o                         
  18   1  13          0.62         -4.34         6.18 o                         
  19   1  13          0.67          1.22         4.06 o                         
  20   1  13          3.39         -4.28         4.64 o                         
  21   1  13          1.35          4.08         3.96 o                         
   1   2  13          0.82          0.26         6.80 o                         
   2   2  13        465.52        444.65        13.20 o                         
   3   2  13        151.97        174.30         9.58 o                         
   4   2  13        245.58        237.81        10.47 o                         
   5   2  13         48.75         61.25         7.28 o                         
   6   2  13         94.49         89.54         7.68 o                         
   7   2  13         97.10         92.92         6.93 o                         
   8   2  13         66.72         82.01         9.44 o                         
   9   2  13         59.89         62.19         6.57 o                         
  10   2  13       1356.80       1327.35        16.22 o                         
  11   2  13        105.68        113.32         7.09 o                         
  12   2  13        481.55        465.33        14.15 o                         
  13   2  13        272.61        314.26        10.39 o                         
  14   2  13         93.53        107.97         7.07 o                         
  15   2  13         31.79         25.25         7.89 o                         
  16   2  13         33.54         41.21         5.87 o                         
  17   2  13         43.55         59.58         8.11 o                         
  18   2  13         16.68         15.72         5.78 o                         
  19   2  13         34.05         31.77         5.83 o                         
  20   2  13         17.60         24.02         5.93 o                         
   1   3  13         53.34         57.97         7.53 o                         
   2   3  13          0.55         12.60         6.63 o                         
   3   3  13         85.21         92.14         7.50 o                         
   4   3  13         11.04         17.08         7.06 o                         
   5   3  13         42.03         33.86         7.11 o                         
   6   3  13         91.59        101.28         7.78 o                         
   7   3  13        325.75        322.72        12.98 o                         
   8   3  13        637.89        584.64        14.07 o                         
   9   3  13         43.68         41.76         7.56 o                         
  10   3  13        317.31        315.68        12.36 o                         
  11   3  13          4.09         13.98         6.36 o                         
  12   3  13        100.51        105.85         7.31 o                         
  13   3  13         34.45         31.70         7.83 o                         
  14   3  13         15.46         19.41         6.19 o                         
  15   3  13         31.78         31.40         5.75 o                         
  16   3  13          9.92         14.63         6.50 o                         
  17   3  13          5.85          7.58         7.12 o                         
  18   3  13         23.96         18.95         5.08 o                         
   1   4  13        201.69        210.16        12.81 o                         
   2   4  13         47.52         44.98         7.12 o                         
   3   4  13        110.73        115.81         8.09 o                         
   4   4  13         66.67         69.26         7.15 o                         
   5   4  13         79.48         69.23         7.42 o                         
   6   4  13          3.35          6.26         6.20 o                         
   7   4  13         32.61         30.45         6.73 o                         
   8   4  13         28.19         43.39         7.14 o                         
   9   4  13         12.80          8.94        12.06 o                         
  10   4  13          6.72          7.10         6.70 o                         
  11   4  13         42.33         31.62         6.98 o                         
  12   4  13         79.14         63.52         7.55 o                         
  13   4  13        100.11         94.09        10.24 o                         
  14   4  13         46.72         39.02         5.06 o                         
  15   4  13         60.69         43.78         5.40 o                         
  16   4  13         99.80         74.27         7.09 o                         
   1   5  13         12.02         16.01         5.94 o                         
   2   5  13          4.21          5.74         6.64 o                         
   3   5  13         21.41          8.62         5.91 o                         
   4   5  13         61.59         74.37         6.48 o                         
   5   5  13          3.45         -4.71         5.33 o                         
   6   5  13         54.68         34.66         5.30 o                         
   7   5  13          2.47          7.79         6.47 o                         
   8   5  13         12.05          7.71         5.35 o                         
   9   5  13          9.91         16.48         5.26 o                         
  10   5  13          5.99          7.05         4.46 o                         
  11   5  13          2.71          7.72         5.85 o                         
  12   5  13          2.80          0.09         6.27 o                         
   1   6  13          1.33          2.26         4.42 o                         
   2   6  13          0.28         -3.08         4.68 o                         
   3   6  13          3.74          6.52         5.19 o                         
   0   0  14        290.40        318.33        16.06 o                         
   2   0  14        186.12        192.80        11.79 o                         
   4   0  14         18.97         13.75         6.01 o                         
   6   0  14        345.16        333.22        11.79 o                         
   8   0  14        314.06        304.96        12.12 o                         
  10   0  14        147.53        160.75        15.90 o                         
  12   0  14        263.88        252.14        16.08 o                         
  14   0  14         91.89         99.33        11.96 o                         
  16   0  14         34.98         42.31        11.57 o                         
  18   0  14          3.90          2.12         6.87 o                         
  20   0  14         37.47         30.09         5.27 o                         
   0   1  14       1129.28       1083.42        19.29 o                         
   1   1  14       1074.14       1062.77        16.41 o                         
   2   1  14        125.03        154.86         6.29 o                         
   3   1  14        556.19        542.33         8.54 o                         
   4   1  14        280.68        287.18         9.28 o                         
   5   1  14        160.48        169.76         7.52 o                         
   6   1  14         52.36         59.66         6.18 o                         
   7   1  14         26.42         39.32         6.22 o                         
   8   1  14         39.55         39.67         6.06 o                         
   9   1  14         40.23         46.77        10.23 o                         
  10   1  14        143.51        149.44         9.19 o                         
  11   1  14         38.50         35.03         6.92 o                         
  12   1  14          9.84          8.13         7.12 o                         
  13   1  14          4.58         30.66         8.02 o                         
  14   1  14        129.60        145.96        12.86 o                         
  15   1  14         35.50         32.78         7.46 o                         
  16   1  14        137.40        129.81         8.45 o                         
  17   1  14         83.50         93.72         8.49 o                         
  18   1  14         24.57         14.14         4.55 o                         
  19   1  14         26.77         23.74         4.04 o                         
  20   1  14          1.20          7.33         4.68 o                         
  21   1  14          1.00          2.13         4.13 o                         
   0   2  14         12.46         12.29        10.31 o                         
   1   2  14        777.76        738.24        17.35 o                         
   2   2  14        109.55        117.61         8.37 o                         
   3   2  14        155.89        139.81         8.21 o                         
   4   2  14        134.06        123.33         8.13 o                         
   5   2  14        908.38        840.66        14.07 o                         
   6   2  14         90.61         84.51         6.80 o                         
   7   2  14          0.88         10.42         6.43 o                         
   8   2  14          3.63          0.91         6.69 o                         
   9   2  14          6.82         17.45         6.43 o                         
  10   2  14       1596.58       1545.87        17.73 o                         
  11   2  14        893.79        868.00        13.84 o                         
  12   2  14        112.25        107.62         6.85 o                         
  13   2  14        210.84        229.80         9.84 o                         
  14   2  14        362.52        366.04        10.35 o                         
  15   2  14         10.95         28.58        13.20 o                         
  16   2  14          1.18         -0.01         5.37 o                         
  17   2  14         17.09         15.68         4.96 o                         
  18   2  14         45.88         51.73         7.33 o                         
  19   2  14         36.04         41.08         4.65 o                         
  20   2  14          6.39         -4.27         6.61 o                         
   0   3  14        142.96        168.82        11.91 o                         
   1   3  14         43.96         37.15         7.23 o                         
   2   3  14        109.55         98.74         8.00 o                         
   3   3  14         27.82         26.65         7.11 o                         
   4   3  14         68.41         69.83         7.83 o                         
   5   3  14        357.99        347.06        13.32 o                         
   6   3  14        375.46        394.50        13.19 o                         
   7   3  14        694.38        710.00        15.50 o                         
   8   3  14         73.91         80.40         7.86 o                         
   9   3  14        356.54        368.68        12.48 o                         
  10   3  14        537.67        528.65        13.15 o                         
  11   3  14        172.35        177.02         9.01 o                         
  12   3  14          5.24          8.88         6.75 o                         
  13   3  14         39.04         36.99         6.12 o                         
  14   3  14         50.33         56.08         5.98 o                         
  15   3  14         37.90         33.70         7.03 o                         
  16   3  14          3.68          6.59         4.98 o                         
  17   3  14          1.56         -4.53         4.53 o                         
  18   3  14         15.07         28.13         5.52 o                         
   0   4  14          7.60         14.84        10.37 o                         
   1   4  14        103.51        103.33         8.09 o                         
   2   4  14          5.58          0.29         7.00 o                         
   3   4  14        136.87        152.75         8.45 o                         
   4   4  14         15.08         16.54         7.01 o                         
   5   4  14         37.90         44.34         6.72 o                         
   6   4  14          2.44         -2.90         6.13 o                         
   7   4  14         71.37         57.56         7.00 o                         
   8   4  14          5.24          5.20         7.49 o                         
   9   4  14         31.38         36.54         6.51 o                         
  10   4  14          2.51         -2.76         7.01 o                         
  11   4  14         75.11         73.80         6.30 o                         
  12   4  14         48.80         58.44         7.99 o                         
  13   4  14         29.45         22.31         5.92 o                         
  14   4  14        148.37        139.39        10.63 o                         
  15   4  14         51.02         33.79         6.61 o                         
   0   5  14          2.54         -2.53         7.89 o                         
   1   5  14          8.58         11.54         5.93 o                         
   2   5  14        119.18        114.31        11.51 o                         
   3   5  14         30.83         25.87         5.82 o                         
   4   5  14          4.86         12.25         5.28 o                         
   5   5  14         17.95         29.23         5.81 o                         
   6   5  14         37.80         36.38         6.86 o                         
   7   5  14          0.90         11.93         5.43 o                         
   8   5  14          2.74          3.66         5.02 o                         
   9   5  14          0.22          2.84         4.51 o                         
  10   5  14         16.30         13.27         4.68 o                         
  11   5  14          6.40          6.53         5.53 o                         
   2   0  15       1604.58       1558.98        18.36 o                         
   4   0  15         49.23         65.34         6.72 o                         
   6   0  15        247.34        241.62        14.44 o                         
   8   0  15        503.41        543.30        14.35 o                         
  10   0  15         45.34         63.22        12.58 o                         
  12   0  15         16.68         17.52        10.56 o                         
  14   0  15         16.20         20.90        11.75 o                         
  16   0  15         52.53         25.88        11.58 o                         
  18   0  15          1.26         -2.85         7.00 o                         
  20   0  15          2.17          2.33         4.89 o                         
   1   1  15        277.00        234.29         8.88 o                         
   2   1  15        521.25        494.90        10.05 o                         
   3   1  15         16.04         12.98         4.97 o                         
   4   1  15         22.47         32.60         5.46 o                         
   5   1  15        399.75        427.08        10.23 o                         
   6   1  15         31.05         22.87         5.75 o                         
   7   1  15        125.88        127.09         7.43 o                         
   8   1  15        125.65        130.67        11.13 o                         
   9   1  15          3.68         -1.48         6.45 o                         
  10   1  15        214.43        241.40        11.49 o                         
  11   1  15         31.24         29.26         6.83 o                         
  12   1  15          9.10         -7.04         7.04 o                         
  13   1  15         11.76         23.52         7.95 o                         
  14   1  15          3.86         16.54         7.16 o                         
  15   1  15         12.84         16.43         7.07 o                         
  16   1  15        146.74        148.94         9.58 o                         
  17   1  15        186.29        188.67         7.71 o                         
  18   1  15         56.72         52.01         5.09 o                         
  19   1  15         27.47         25.43         4.49 o                         
  20   1  15         24.37         29.23         4.75 o                         
   1   2  15        621.39        592.06        13.14 o                         
   2   2  15        917.98        884.67        14.65 o                         
   3   2  15         61.29         68.79         7.10 o                         
   4   2  15         11.25          4.48         6.62 o                         
   5   2  15         80.08         71.64        12.98 o                         
   6   2  15        210.65        213.43         9.74 o                         
   7   2  15        101.80        104.27         7.35 o                         
   8   2  15         69.71         53.29         6.69 o                         
   9   2  15          2.43         11.82         6.60 o                         
  10   2  15        488.99        478.19        12.43 o                         
  11   2  15        159.81        153.71         7.88 o                         
  12   2  15          4.95          7.88         6.50 o                         
  13   2  15        230.31        229.29         9.97 o                         
  14   2  15        374.00        379.17        14.41 o                         
  15   2  15         26.16         13.80         6.58 o                         
  16   2  15          6.47          2.76         4.72 o                         
  17   2  15         72.85         99.23         6.65 o                         
  18   2  15          0.75          3.70         4.38 o                         
  19   2  15         23.20         24.12         7.12 o                         
   1   3  15         85.05        102.24         7.68 o                         
   2   3  15         44.79         64.71         6.90 o                         
   3   3  15          9.37          9.46         6.67 o                         
   4   3  15        197.55        211.90         9.77 o                         
   5   3  15         86.47         82.59         7.91 o                         
   6   3  15         99.56        117.32         8.55 o                         
   7   3  15        855.16        886.70        16.02 o                         
   8   3  15       1393.07       1368.46        18.86 o                         
   9   3  15         14.30         23.61         7.06 o                         
  10   3  15         68.85         71.08         7.83 o                         
  11   3  15          2.42         -2.71         6.43 o                         
  12   3  15         87.73         78.83         7.78 o                         
  13   3  15         86.73         83.43         7.37 o                         
  14   3  15         27.22         19.79         5.73 o                         
  15   3  15          9.03          6.68         6.18 o                         
  16   3  15          0.13          0.54         5.06 o                         
  17   3  15          8.62          5.94         6.20 o                         
  18   3  15          2.64         -1.95         5.10 o                         
   1   4  15        100.91         96.34         7.76 o                         
   2   4  15         11.70         -3.44         6.50 o                         
   3   4  15          8.13         14.31         6.62 o                         
   4   4  15        261.41        288.92        10.39 o                         
   5   4  15         14.37         13.34         5.54 o                         
   6   4  15          8.98          5.52         6.29 o                         
   7   4  15         32.84         20.34         7.37 o                         
   8   4  15         15.97         18.16         6.75 o                         
   9   4  15         34.43         28.72         6.20 o                         
  10   4  15          9.91         19.46         5.62 o                         
  11   4  15        169.55        167.38         8.68 o                         
  12   4  15         58.44         63.92         5.96 o                         
  13   4  15         67.75         66.82         5.71 o                         
  14   4  15         15.94         15.94         9.57 o                         
  15   4  15         15.51         36.89         6.16 o                         
   1   5  15         12.05         15.12         8.17 o                         
   2   5  15         63.26         53.44         6.57 o                         
   3   5  15         27.85         22.37         5.81 o                         
   4   5  15         27.28         29.66         5.54 o                         
   5   5  15          2.58         -1.28         5.12 o                         
   6   5  15         56.19         48.32         6.24 o                         
   7   5  15          0.81          3.75         5.16 o                         
   8   5  15          0.26         -0.79         5.53 o                         
   9   5  15          1.66         -2.73         4.43 o                         
  10   5  15         18.57         19.37         5.01 o                         
  11   5  15          5.91          9.67         4.61 o                         
   0   0  16         74.70         73.09         8.59 o                         
   2   0  16        199.95        201.39         9.74 o                         
   4   0  16        145.58        122.33         7.70 o                         
   6   0  16         50.95         49.48         7.72 o                         
   8   0  16       1955.00       2101.33        37.58 o                         
  10   0  16        134.41        125.95        11.04 o                         
  12   0  16        111.45         87.86        12.07 o                         
  14   0  16         32.40         13.87        11.42 o                         
  16   0  16         30.33         26.48        13.08 o                         
  18   0  16         47.87         38.63         6.38 o                         
  20   0  16        281.21        229.10        10.47 o                         
   0   1  16       1900.71       1774.80        23.67 o                         
   1   1  16        331.89        308.64        10.38 o                         
   2   1  16        140.94        140.70         6.62 o                         
   3   1  16        205.94        214.56         9.14 o                         
   4   1  16        506.44        514.20        11.07 o                         
   5   1  16        115.49        144.22         7.36 o                         
   6   1  16        165.24        167.48         7.94 o                         
   7   1  16         12.92         31.78        11.59 o                         
   8   1  16         52.07         57.92         7.09 o                         
   9   1  16          4.39          8.23         6.46 o                         
  10   1  16         47.18         44.89         7.11 o                         
  11   1  16         95.87         97.49         8.24 o                         
  12   1  16        194.43        192.67        10.53 o                         
  13   1  16         39.00         41.99         7.57 o                         
  14   1  16         14.12         19.42         6.91 o                         
  15   1  16          0.03          4.04         8.50 o                         
  16   1  16         66.77         70.24         6.84 o                         
  17   1  16        265.75        279.23         8.90 o                         
  18   1  16         27.21         29.06         4.59 o                         
  19   1  16          2.37         -4.01         4.30 o                         
  20   1  16         28.45         26.03         5.78 o                         
   0   2  16         11.54         13.58         9.37 o                         
   1   2  16         59.01         64.28         6.96 o                         
   2   2  16         55.98         65.89         7.15 o                         
   3   2  16        309.63        303.46        12.54 o                         
   4   2  16         24.03         24.63         8.17 o                         
   5   2  16        309.68        265.21        10.59 o                         
   6   2  16          2.30          3.96         6.44 o                         
   7   2  16          8.90         22.86         6.44 o                         
   8   2  16        236.47        245.20        10.44 o                         
   9   2  16          8.80         18.29         6.96 o                         
  10   2  16          5.32          1.80         6.46 o                         
  11   2  16        177.17        186.83         9.22 o                         
  12   2  16         17.36         12.41         6.74 o                         
  13   2  16        245.75        231.32         9.67 o                         
  14   2  16         94.62         93.00        11.14 o                         
  15   2  16         29.01         34.70         5.34 o                         
  16   2  16         24.00         26.72         5.11 o                         
  17   2  16        103.50        118.55         6.87 o                         
  18   2  16          1.62         -1.95         5.35 o                         
  19   2  16          5.49          7.80         4.58 o                         
   0   3  16        162.44        133.00        11.89 o                         
   1   3  16         69.12         59.07         6.97 o                         
   2   3  16          7.56          2.13         6.88 o                         
   3   3  16         33.61         22.78         6.99 o                         
   4   3  16         63.45         66.64         7.78 o                         
   5   3  16        232.28        238.76        11.68 o                         
   6   3  16         12.75         16.41         7.14 o                         
   7   3  16         32.16         56.59         8.47 o                         
   8   3  16       1503.81       1530.21        23.57 o                         
   9   3  16        146.17        156.92        10.00 o                         
  10   3  16          2.39          7.82         6.40 o                         
  11   3  16          2.39         16.29         7.15 o                         
  12   3  16        140.35        148.02        10.76 o                         
  13   3  16         29.93         32.20         5.53 o                         
  14   3  16          0.26          6.71         5.31 o                         
  15   3  16          3.18         -3.73         5.49 o                         
  16   3  16          3.17          3.98         5.96 o                         
  17   3  16          5.30          7.10         6.25 o                         
   0   4  16        495.73        511.69        22.77 o                         
   1   4  16         67.56         61.30         7.49 o                         
   2   4  16         84.00         72.37         7.34 o                         
   3   4  16          7.34          2.32         6.63 o                         
   4   4  16        477.68        503.91        12.99 o                         
   5   4  16        278.65        279.28        12.43 o                         
   6   4  16          4.20          2.16         8.52 o                         
   7   4  16         18.64         28.39         6.34 o                         
   8   4  16         19.73         10.68         6.10 o                         
   9   4  16          6.58          5.49         6.09 o                         
  10   4  16         11.74         22.73         6.42 o                         
  11   4  16         10.04         14.71         5.17 o                         
  12   4  16        107.37         96.66         6.41 o                         
  13   4  16          1.74          3.49         4.47 o                         
  14   4  16         12.15         18.16         5.01 o                         
   0   5  16         30.31         23.44        11.44 o                         
   1   5  16         12.17         11.80         5.80 o                         
   2   5  16          1.12          0.70         5.67 o                         
   3   5  16         32.45         27.65         5.63 o                         
   4   5  16          2.73          6.61         5.53 o                         
   5   5  16          7.47          5.96         5.22 o                         
   6   5  16          2.84          1.43         5.70 o                         
   7   5  16          0.39         -1.24         4.77 o                         
   8   5  16          1.59          9.02         7.34 o                         
   9   5  16          0.05          5.52         7.40 o                         
  10   5  16         13.96         10.84         4.75 o                         
   2   0  17        113.10        128.64         8.50 o                         
   4   0  17         79.19         71.28         8.21 o                         
   6   0  17         53.85         58.66         7.45 o                         
   8   0  17       1584.85       1617.25        21.44 o                         
  10   0  17         56.94         53.22        11.38 o                         
  12   0  17         47.09         34.97        12.28 o                         
  14   0  17        102.32         78.84        11.94 o                         
  16   0  17         58.50         56.16         8.79 o                         
  18   0  17          1.67         10.07         5.65 o                         
  20   0  17        422.45        386.22        10.77 o                         
   1   1  17         16.03         31.92         5.60 o                         
   2   1  17         16.15         21.19         6.05 o                         
   3   1  17        212.49        236.27         9.30 o                         
   4   1  17         27.99         32.37         5.68 o                         
   5   1  17         79.95         83.86         5.94 o                         
   6   1  17        397.45        396.82        10.64 o                         
   7   1  17          1.83         14.89         6.43 o                         
   8   1  17         17.70         14.28         6.31 o                         
   9   1  17          3.74          9.49         7.04 o                         
  10   1  17         43.44         48.98         7.19 o                         
  11   1  17        254.59        234.99        12.56 o                         
  12   1  17        103.73        113.59         8.35 o                         
  13   1  17         89.73         87.85         7.77 o                         
  14   1  17         76.13         51.02         8.56 o                         
  15   1  17         18.02         11.36         6.53 o                         
  16   1  17        395.13        421.62        13.28 o                         
  17   1  17        149.97        149.21         7.07 o                         
  18   1  17          0.15         -1.46         4.94 o                         
  19   1  17         17.10         25.17         3.87 o                         
   1   2  17         84.54         79.28         7.51 o                         
   2   2  17        271.10        274.63        12.84 o                         
   3   2  17        789.69        802.27        14.73 o                         
   4   2  17         13.63         -0.55         6.85 o                         
   5   2  17       1283.66       1214.25        16.42 o                         
   6   2  17        311.55        303.23        11.84 o                         
   7   2  17          8.04          6.64         6.50 o                         
   8   2  17        162.12        177.05         8.41 o                         
   9   2  17          5.11          9.36         6.23 o                         
  10   2  17        142.47        155.99         8.92 o                         
  11   2  17         12.36         20.66         6.13 o                         
  12   2  17         17.12         27.02         6.04 o                         
  13   2  17         63.03         71.36         7.60 o                         
  14   2  17         19.13         21.64         5.34 o                         
  15   2  17          7.85         10.71         4.95 o                         
  16   2  17          6.44         10.68         4.63 o                         
  17   2  17        110.72        119.33         7.72 o                         
  18   2  17          4.29         -1.72         6.73 o                         
   1   3  17         79.79         77.65         7.41 o                         
   2   3  17          0.37         -5.41         6.75 o                         
   3   3  17        111.82        106.23         7.76 o                         
   4   3  17        329.93        332.45        12.54 o                         
   5   3  17        232.40        223.26        10.58 o                         
   6   3  17        173.96        184.96        10.30 o                         
   7   3  17         22.06         13.39         7.25 o                         
   8   3  17        142.47        159.57        13.54 o                         
   9   3  17        496.27        530.55        12.61 o                         
  10   3  17          7.68          1.89         6.67 o                         
  11   3  17          8.23          9.10         5.91 o                         
  12   3  17         26.61         30.44         6.56 o                         
  13   3  17          3.34          4.85         5.92 o                         
  14   3  17          1.98         -5.21         5.21 o                         
  15   3  17          0.40          1.70         5.61 o                         
  16   3  17          1.52         17.14         5.63 o                         
  17   3  17          3.68          0.80         8.71 o                         
   1   4  17         22.08         23.88         7.33 o                         
   2   4  17        101.64        113.08         8.42 o                         
   3   4  17         81.41         81.44         8.60 o                         
   4   4  17        172.88        172.80        13.12 o                         
   5   4  17         73.50         80.51         7.74 o                         
   6   4  17          5.19          6.20         6.38 o                         
   7   4  17          7.34         16.38         6.37 o                         
   8   4  17         11.10          0.08         5.88 o                         
   9   4  17          0.73          8.19         5.50 o                         
  10   4  17          4.97         -0.75         5.54 o                         
  11   4  17         25.23         25.08         5.36 o                         
  12   4  17         19.30         25.77         5.67 o                         
  13   4  17         37.51         16.98         5.19 o                         
  14   4  17         28.23         15.40         5.72 o                         
   1   5  17         58.73         63.30         5.87 o                         
   2   5  17         19.45         15.59         5.27 o                         
   3   5  17          0.07          5.03         5.02 o                         
   4   5  17          3.02          6.22         5.38 o                         
   5   5  17          4.50          1.38         6.65 o                         
   6   5  17          4.59         12.83         7.40 o                         
   7   5  17          8.42         -4.56         4.96 o                         
   8   5  17          1.05          4.55         5.04 o                         
   9   5  17          8.73         -5.02         5.02 o                         
   0   0  18       1290.11       1142.78        23.43 o                         
   2   0  18        398.26        380.12        12.49 o                         
   4   0  18         30.04         17.35         6.67 o                         
   6   0  18         80.60         81.57         7.81 o                         
   8   0  18        116.01        113.84         7.98 o                         
  10   0  18         75.77         45.28        11.30 o                         
  12   0  18         26.37          5.02        10.74 o                         
  14   0  18        245.32        204.22        16.09 o                         
  16   0  18          6.59          5.01         8.48 o                         
  18   0  18         16.00         24.73         5.04 o                         
   0   1  18        410.23        382.26        14.03 o                         
   1   1  18        187.24        174.61         7.58 o                         
   2   1  18        964.36        859.00        12.53 o                         
   3   1  18        202.80        174.14         9.06 o                         
   4   1  18         16.13         21.32         6.85 o                         
   5   1  18        286.07        301.24        10.14 o                         
   6   1  18        133.25        129.28         9.31 o                         
   7   1  18          2.82          7.53         6.26 o                         
   8   1  18        128.18        113.87         8.20 o                         
   9   1  18         28.44         18.34         6.37 o                         
  10   1  18         96.37        108.86         7.81 o                         
  11   1  18          4.79         16.18         7.41 o                         
  12   1  18         18.13         18.50         7.32 o                         
  13   1  18         36.42         29.96         6.82 o                         
  14   1  18         45.73         14.74        12.72 o                         
  15   1  18         53.57         48.38         5.89 o                         
  16   1  18         16.28         24.10         4.90 o                         
  17   1  18         31.96         30.53         4.80 o                         
  18   1  18         75.84         63.35         5.22 o                         
  19   1  18         45.01         47.08         6.05 o                         
   0   2  18        128.77        123.98        12.28 o                         
   1   2  18        169.77        171.67         9.16 o                         
   2   2  18        357.21        377.09        12.78 o                         
   3   2  18         82.70         96.15         7.47 o                         
   4   2  18          5.18         10.29         6.32 o                         
   5   2  18        396.78        374.41        11.61 o                         
   6   2  18       1548.84       1540.20        20.47 o                         
   7   2  18         61.04         56.64         7.13 o                         
   8   2  18          3.89          4.90         6.33 o                         
   9   2  18          6.23          5.13         6.42 o                         
  10   2  18         19.68         13.73         6.10 o                         
  11   2  18         96.32        103.54         7.09 o                         
  12   2  18          6.21          4.06         5.59 o                         
  13   2  18         51.24         46.83         5.53 o                         
  14   2  18        194.91        201.03         8.57 o                         
  15   2  18         23.05         32.56         5.45 o                         
  16   2  18         11.49         14.95         5.62 o                         
  17   2  18         13.29         22.91         4.60 o                         
  18   2  18         16.90          3.44         5.22 o                         
   0   3  18         77.36         71.82        10.02 o                         
   1   3  18         78.86         82.73         7.16 o                         
   2   3  18          1.11          4.23         6.99 o                         
   3   3  18        233.53        224.97        10.26 o                         
   4   3  18          4.65         19.67         6.89 o                         
   5   3  18         47.99         45.23         6.90 o                         
   6   3  18        699.90        698.90        15.18 o                         
   7   3  18         20.85         28.79         6.63 o                         
   8   3  18        114.87        105.55         7.77 o                         
   9   3  18        166.99        163.71         9.26 o                         
  10   3  18         51.03         52.83         7.90 o                         
  11   3  18         21.73         22.82         8.16 o                         
  12   3  18          4.39          7.86         5.29 o                         
  13   3  18          6.25          1.54         4.92 o                         
  14   3  18          6.49         -5.15         5.15 o                         
  15   3  18         12.33          5.93         6.03 o                         
  16   3  18          0.17          3.92         7.05 o                         
   0   4  18          2.22          4.12        21.57 o                         
   1   4  18         12.87         20.79         9.20 o                         
   2   4  18         53.60         57.10         7.77 o                         
   3   4  18        194.41        193.69        11.16 o                         
   4   4  18         58.55         55.39         7.21 o                         
   5   4  18         33.90         38.69         5.76 o                         
   6   4  18         31.47         26.28         6.59 o                         
   7   4  18          8.27         17.18         6.48 o                         
   8   4  18          6.88         17.85         5.62 o                         
   9   4  18         21.70         17.73         7.26 o                         
  10   4  18          2.26         -5.07         5.07 o                         
  11   4  18         18.97          9.76         4.80 o                         
  12   4  18          0.54          6.49         6.15 o                         
  13   4  18          5.99         -0.41         5.43 o                         
   0   5  18        139.94        123.81        11.49 o                         
   1   5  18         45.68         49.77         5.36 o                         
   2   5  18         28.15         28.64         5.21 o                         
   3   5  18         17.69         10.33         7.40 o                         
   4   5  18         26.75         23.96         5.80 o                         
   5   5  18         24.25         22.37         6.13 o                         
   6   5  18          8.53         20.00         5.61 o                         
   7   5  18          7.55         16.85        10.65 o                         
   8   5  18          1.52         -4.38         5.37 o                         
   2   0  19        641.52        620.16        22.52 o                         
   4   0  19         85.08         71.11         9.90 o                         
   6   0  19        176.92        183.70        11.03 o                         
   8   0  19        261.00        262.28        14.73 o                         
  10   0  19        173.41        151.70        12.19 o                         
  12   0  19        194.29        170.52        13.29 o                         
  14   0  19         27.46         40.32        17.93 o                         
  16   0  19          2.29          0.57         9.03 o                         
  18   0  19          3.54          0.25         4.42 o                         
   1   1  19         85.35         84.95         7.91 o                         
   2   1  19        437.27        416.90        10.99 o                         
   3   1  19        185.01        186.65         8.41 o                         
   4   1  19        176.67        174.19         7.96 o                         
   5   1  19         47.49         52.34         5.99 o                         
   6   1  19        338.97        336.88        10.51 o                         
   7   1  19          0.28         -3.16         6.47 o                         
   8   1  19         37.04         41.98         7.00 o                         
   9   1  19         25.18         23.86         6.60 o                         
  10   1  19         47.46         37.54         6.86 o                         
  11   1  19        182.15        183.34        10.44 o                         
  12   1  19         23.64         24.52         7.53 o                         
  13   1  19          4.98          6.87         6.69 o                         
  14   1  19         95.97        110.14         7.16 o                         
  15   1  19         12.60         17.95         5.26 o                         
  16   1  19         16.19         20.25         4.94 o                         
  17   1  19         95.21         96.05         6.65 o                         
  18   1  19         37.36         36.57         3.97 o                         
  19   1  19         33.50         27.36         4.48 o                         
   1   2  19        125.98        123.09         8.13 o                         
   2   2  19         40.10         31.92         7.21 o                         
   3   2  19         45.46         45.99         7.29 o                         
   4   2  19        300.49        293.95        10.69 o                         
   5   2  19         44.92         39.23         6.97 o                         
   6   2  19        286.83        286.22        11.91 o                         
   7   2  19          4.66         -6.06         6.38 o                         
   8   2  19        153.44        158.84         8.34 o                         
   9   2  19          4.95          2.11         6.70 o                         
  10   2  19         14.00         10.72         9.69 o                         
  11   2  19         10.16         11.27         5.78 o                         
  12   2  19         15.70         23.42         7.88 o                         
  13   2  19         21.21         33.49         5.76 o                         
  14   2  19         53.27         48.47         5.81 o                         
  15   2  19         12.16         16.87         5.56 o                         
  16   2  19          1.89          1.32         5.27 o                         
  17   2  19         22.54         18.91         5.39 o                         
   1   3  19         42.62         29.27         6.86 o                         
   2   3  19         83.43         81.39         7.66 o                         
   3   3  19         75.86         72.99         7.01 o                         
   4   3  19        304.21        262.63        10.59 o                         
   5   3  19         14.25         14.71         6.54 o                         
   6   3  19         63.00         79.36         7.07 o                         
   7   3  19          3.11          0.70         7.36 o                         
   8   3  19        280.31        265.18        10.36 o                         
   9   3  19        112.78        113.90         9.80 o                         
  10   3  19         63.36         85.48         6.61 o                         
  11   3  19          3.28         10.27         5.08 o                         
  12   3  19          6.45         13.70         5.41 o                         
  13   3  19         32.34         43.14         5.26 o                         
  14   3  19         25.96         17.20         7.66 o                         
  15   3  19          4.35          5.96         5.28 o                         
  16   3  19          7.36          6.17         5.69 o                         
   1   4  19         41.76         30.26         5.75 o                         
   2   4  19         70.33         64.33         6.95 o                         
   3   4  19        345.82        375.88        10.45 o                         
   4   4  19        166.79        170.43         9.24 o                         
   5   4  19         82.21         78.13         7.86 o                         
   6   4  19         24.46         22.15         6.02 o                         
   7   4  19         14.98         11.30         5.65 o                         
   8   4  19         33.44         44.39         5.94 o                         
   9   4  19         50.89         56.01         5.89 o                         
  10   4  19          0.01          3.17         5.80 o                         
  11   4  19          9.78         14.37         5.40 o                         
  12   4  19          0.75         12.39         4.83 o                         
   1   5  19         57.51         53.57         8.98 o                         
   2   5  19         22.32         16.75         5.35 o                         
   3   5  19         17.44         17.41         9.21 o                         
   4   5  19          5.59         -5.77         5.77 o                         
   5   5  19          0.06         -4.01         6.28 o                         
   6   5  19          1.50         -5.25         7.79 o                         
   7   5  19          6.43          9.71        11.38 o                         
   0   0  20        883.61        866.30        22.97 o                         
   2   0  20        181.93        177.33        10.74 o                         
   4   0  20        181.58        200.89        12.00 o                         
   6   0  20        166.94        162.55        10.16 o                         
   8   0  20         98.32        103.82         9.84 o                         
  10   0  20         41.68         43.65        10.22 o                         
  12   0  20        195.25        179.21        18.88 o                         
  14   0  20         12.39         -2.32        10.21 o                         
  16   0  20          5.52          7.80         7.83 o                         
  18   0  20         11.31          0.77         7.32 o                         
   0   1  20        117.44        114.03         9.06 o                         
   1   1  20        260.94        248.59         9.16 o                         
   2   1  20         13.93         24.29         6.05 o                         
   3   1  20         33.89         15.71         6.20 o                         
   4   1  20         56.48         53.45         6.48 o                         
   5   1  20        329.08        347.96        10.66 o                         
   6   1  20         46.82         46.65         6.34 o                         
   7   1  20         19.96         29.55         6.28 o                         
   8   1  20         20.64         10.75         6.47 o                         
   9   1  20         51.53         50.61         6.90 o                         
  10   1  20         20.39         21.98         7.11 o                         
  11   1  20         13.94          3.38         7.22 o                         
  12   1  20        177.86        160.53        10.28 o                         
  13   1  20        164.11        158.72        10.55 o                         
  14   1  20          1.09         -4.81         4.81 o                         
  15   1  20         10.32          7.33         5.00 o                         
  16   1  20         67.18         53.91         5.56 o                         
  17   1  20         52.78         49.70         4.40 o                         
  18   1  20         53.10         51.28         5.96 o                         
   0   2  20          3.17          3.29        10.25 o                         
   1   2  20        109.80         92.68         8.37 o                         
   2   2  20          3.46          3.01         6.80 o                         
   3   2  20         52.95         48.87         6.89 o                         
   4   2  20        314.44        324.52        12.06 o                         
   5   2  20        551.67        585.12        13.94 o                         
   6   2  20         90.40        102.18         7.67 o                         
   7   2  20          2.59          6.20         6.54 o                         
   8   2  20        174.91        172.22         9.31 o                         
   9   2  20         17.51         20.08         6.40 o                         
  10   2  20         11.79         10.37         7.20 o                         
  11   2  20          1.53         14.25         8.64 o                         
  12   2  20         66.61         67.87         5.94 o                         
  13   2  20          4.77          9.18         5.22 o                         
  14   2  20          2.95          8.24         4.89 o                         
  15   2  20          2.18          0.72         5.06 o                         
  16   2  20         85.35        106.77         8.43 o                         
  17   2  20         63.24         65.75         8.64 o                         
   0   3  20          4.21         13.44         9.06 o                         
   1   3  20         26.09         25.47         6.55 o                         
   2   3  20          4.58         -4.72         6.43 o                         
   3   3  20         67.57         77.30         6.86 o                         
   4   3  20        206.40        231.22         9.70 o                         
   5   3  20         15.09         11.39         7.19 o                         
   6   3  20         18.78         18.17         7.02 o                         
   7   3  20        217.15        209.96        16.03 o                         
   8   3  20        106.76         96.06         7.04 o                         
   9   3  20          8.83          9.06         5.74 o                         
  10   3  20          4.99          9.95         6.72 o                         
  11   3  20          1.59          5.03         5.34 o                         
  12   3  20         11.73         16.47         7.10 o                         
  13   3  20          8.74          7.15         4.92 o                         
  14   3  20         11.31          4.67         5.77 o                         
  15   3  20          1.64         -5.25         5.55 o                         
   0   4  20        310.25        278.29        13.46 o                         
   1   4  20         34.92         49.43         5.90 o                         
   2   4  20          1.26          7.98         5.83 o                         
   3   4  20         60.80         71.52         5.77 o                         
   4   4  20        167.32        183.87         7.78 o                         
   5   4  20         17.66          1.84         5.94 o                         
   6   4  20         19.29         20.89         6.05 o                         
   7   4  20          0.30         -0.67         5.18 o                         
   8   4  20         21.63         33.40         5.51 o                         
   9   4  20         35.46         32.39         6.92 o                         
  10   4  20          5.86         11.67         4.87 o                         
  11   4  20          7.28         -5.97         9.64 o                         
  12   4  20          0.42          3.71         9.78 o                         
   0   5  20        464.71        429.48        30.36 o                         
   1   5  20         57.79         60.30         8.87 o                         
   2   5  20         18.53         28.51         5.83 o                         
   3   5  20          8.28         -6.65        13.05 o                         
   4   5  20          4.52         -2.58         6.67 o                         
   5   5  20          5.68         20.88        10.05 o                         
   2   0  21       1334.52       1423.69        22.05 o                         
   4   0  21         60.55         55.93         7.92 o                         
   6   0  21         72.23         66.93         8.51 o                         
   8   0  21         36.49         40.93         8.91 o                         
  10   0  21        465.84        361.95        22.74 o                         
  12   0  21          2.40         -9.52         9.52 o                         
  14   0  21         52.97         26.92        13.34 o                         
  16   0  21         31.30         29.68         7.74 o                         
  18   0  21         12.26         14.84         7.83 o                         
   1   1  21       1164.48       1150.42        14.28 o                         
   2   1  21        678.50        674.72        11.63 o                         
   3   1  21         23.31         33.43         6.40 o                         
   4   1  21          8.02          8.17         5.75 o                         
   5   1  21        295.11        297.78        10.06 o                         
   6   1  21          7.45         11.59         6.01 o                         
   7   1  21          6.49         10.62         5.96 o                         
   8   1  21         34.39         37.93         6.32 o
[truncated: 39,448 more chars]
